# Supplementary material for: Direct RNA Sequencing Unfolds the Complex Transcriptome of Vibrio parahaemolyticus
Source: mSystems. 2021 Nov 9;6(6):e00996-21. doi: 10.1128/mSystems.00996-21 (PMC8577284; doi:10.1128/mSystems.00996-21)
Supplement: DATA SET S1 [file msystems.00996-21-sd001.xlsx]

## Sheet: Sheet1
Operons detected over four samples. Vibrio parahaemolyticus growing with (Bile) or without(LB). RE: relative expression was calculated for every gene in the operon (gene count/operon count) then maximum relative expression was reported
		LB_Rep1		LB_Rep2		Bile_Rep1		Bile_Rep2
Operon	Genes	Operon count	RE	Operon count	RE	Operon count	RE	Operon count	RE	Maximum RE	Genes number
VP0002-VP0001	[VP0002, VP0001]	32	0.35	28	0.36	17	0.25	56	0.52	0.52	2
VP0003-VP0001	[VP0003, VP0002, VP0001]	1	0.01	1	0.01	0	0	1	0.01	0.01	3
VP0003-VP0002	[VP0003, VP0002]	5	0.02	1	0	2	0.01	11	0.04	0.04	2
VP0004-VP0002	[VP0004, VP_RS00020, VP0003, VP0002]	1	0	0	0	0	0	0	0	0	4
VP0004-VP0003	[VP0004, VP_RS00020, VP0003]	26	0.04	20	0.08	21	0.1	31	0.08	0.1	3
VP0005-VP0003	[VP0005, VP0004, VP_RS00020, VP0003]	167	0.24	140	0.59	125	0.58	326	0.8	0.8	4
VP_RS00020-VP0003	[VP_RS00020, VP0003]	64	0.04	40	0.05	37	0.04	82	0.05	0.05	2
VP0006-VP0003	[VP0006, VP0005, VP0004, VP_RS00020, VP0003]	4	0.01	1	0.01	1	0.01	1	0	0.01	5
VP0005-VP_RS00020	[VP0005, VP0004, VP_RS00020]	714	1.03	503	2.12	368	1.72	1009	2.48	2.48	3
VP0004-VP_RS00020	[VP0004, VP_RS00020]	76	0.11	57	0.24	47	0.22	73	0.18	0.24	2
VP0006-VP_RS00020	[VP0006, VP0005, VP0004, VP_RS00020]	13	0.03	11	0.08	9	0.07	9	0.04	0.08	4
VP0007-VP_RS00020	[VP0007, VP0006, VP0005, VP0004, VP_RS00020]	3	0.02	3	0.04	1	0.02	7	0.12	0.12	5
VP0005-VP0004	[VP0005, VP0004]	323	0.46	244	1.03	147	0.69	341	0.84	1.03	2
VP0007-VP0004	[VP0007, VP0006, VP0005, VP0004]	12	0.08	7	0.1	4	0.06	2	0.04	0.1	4
VP0006-VP0004	[VP0006, VP0005, VP0004]	15	0.03	9	0.07	5	0.04	4	0.02	0.07	3
VP0008-VP0004	[VP0008, VP0007, VP0006, VP0005, VP0004]	2	0.01	0	0	0	0	2	0.04	0.04	5
VP0006-VP0005	[VP0006, VP0005]	51	0.1	22	0.17	21	0.17	26	0.12	0.17	2
VP0007-VP0005	[VP0007, VP0006, VP0005]	41	0.26	11	0.16	22	0.34	11	0.19	0.34	3
VP0007-VP0006	[VP0007, VP0006]	106	0.68	41	0.6	29	0.45	30	0.53	0.68	2
VP0008-VP0006	[VP0008, VP0007, VP0006]	24	0.15	12	0.18	11	0.17	5	0.09	0.18	3
VP0008-VP0007	[VP0008, VP0007]	68	0.44	24	0.35	34	0.52	22	0.39	0.52	2
VP0011-VP0012	[VP0011, VP0012]	62	0.1	75	0.14	50	0.14	120	0.18	0.18	2
VP0011-VP0013	[VP0011, VP0012, VP0013]	3	0	5	0.01	1	0	13	0.02	0.02	3
VP0012-VP0013	[VP0012, VP0013]	123	0.2	106	0.23	79	0.23	128	0.21	0.23	2
VP0012-VP0014	[VP0012, VP0013, VP0014]	2	0	5	0.01	1	0	12	0.02	0.02	3
VP0013-VP0014	[VP0013, VP0014]	51	0.08	23	0.05	26	0.07	70	0.11	0.11	2
VP0022-VP0021	[VP0022, VP0021]	309	0.58	199	0.51	141	0.63	369	0.78	0.78	2
VP0023-VP0024	[VP0023, VP0024]	41	1.71	14	0.82	15	1	42	1.68	1.71	2
VP0024-VP0026	[VP0024, VP0026]	3	0.3	1	0.25	1	0.14	1	0.1	0.3	2
VP0030-VP0029	[VP0030, VP0029]	3	0.27	1	0.11	5	0.26	4	0.13	0.27	2
VP0031-VP0032	[VP0031, VP0032]	4	0.05	1	0.02	2	0.04	5	0.08	0.08	2
VP0032-VP0033	[VP0032, VP0033]	22	0.23	22	0.24	13	0.18	34	0.33	0.33	2
VP0038-VP0036	[VP0038, VP0036]	2	0.02	0	0	2	0.04	3	0.03	0.04	2
VP0039-VP0038	[VP0039, VP0038]	59	0.4	40	0.32	38	0.34	68	0.74	0.74	2
VP0040-VP0038	[VP0040, VP0039, VP0038]	14	0.12	10	0.09	9	0.1	34	0.37	0.37	3
VP0040-VP0039	[VP0040, VP0039]	54	0.45	42	0.39	30	0.32	36	0.39	0.45	2
VPt004-VPt008	[VPt004, VPt005, VPt006, VPt007, VPt008]	520	1.13	249	0.99	231	1.26	624	1.34	1.34	5
VPt004-VPt005	[VPt004, VPt005]	44	0.06	9	0.03	33	0.18	31	0.07	0.18	2
VPt004-VPt007	[VPt004, VPt005, VPt006, VPt007]	401	0.62	170	0.65	189	1.03	331	0.71	1.03	4
VPt004-VPt006	[VPt004, VPt005, VPt006]	268	0.36	74	0.28	130	0.71	152	0.33	0.71	3
VPt006-VPt008	[VPt006, VPt007, VPt008]	45	0.1	26	0.1	27	0.15	44	0.09	0.15	3
VPt005-VPt008	[VPt005, VPt006, VPt007, VPt008]	56	0.12	28	0.11	42	0.23	55	0.11	0.23	4
VPt005-VPt007	[VPt005, VPt006, VPt007]	26	0.04	7	0.02	17	0.08	16	0.03	0.08	3
VPt005-VPt006	[VPt005, VPt006]	1	0	1	0	4	0.02	1	0	0.02	2
VPt006-VPt007	[VPt006, VPt007]	4	0.01	2	0.01	5	0.02	2	0	0.02	2
VPt007-VPt008	[VPt007, VPt008]	3	0.01	2	0.01	2	0.01	2	0	0.01	2
VP0047-VP0048	[VP0047, VP0048]	5	0.05	13	0.11	3	0.04	27	0.1	0.11	2
VP0048-VP0049	[VP0048, VP0049]	6	0.1	16	0.25	5	0.17	28	0.27	0.27	2
VP0049-VP0050	[VP0049, VP0050]	8	0.29	10	0.18	6	0.24	28	0.32	0.32	2
VP0055-VP0054	[VP0055, VP0054]	1	0.14	2	0.5	1	0.11	8	0.5	0.5	2
VP0056-VP0055	[VP0056, VP0055]	1	0.14	4	1	3	0.33	6	0.38	1	2
VP0058-VP0059	[VP0058, VP0059]	18	0.45	28	0.67	11	0.44	22	0.73	0.73	2
VP0060-VP0061	[VP0060, VP0061]	297	2.65	821	2.74	244	2.14	713	3	3	2
VP0063-VP0062	[VP0063, VP0062]	1	0.2	2	1	2	1	3	0.6	1	2
VP0064-VP0065	[VP0064, VP0065]	8	1.6	12	2	8	2.67	12	4	4	2
VP0076-VP0075	[VP0076, VP0075]	18	0.17	21	0.13	9	0.25	11	0.15	0.25	2
VP0077-VP0078	[VP0077, VP0078]	213	1.33	162	1.15	126	1.38	139	1.24	1.38	2
VP0077-VP0079	[VP0077, VP0078, VP0079]	2	0.02	4	0.08	1	0.02	6	0.06	0.08	3
VP0078-VP0079	[VP0078, VP0079]	4	0.04	0	0	0	0	0	0	0.04	2
VP0082-VP0083	[VP0082, VP0083]	2	1	2	2	0	1	2	2	2	2
VP0083-VP0085	[VP0083, VP0084, VP0085]	1	1	0	0	0	1	0	1	1	3
VP0084-VP0085	[VP0084, VP0085]	1	0.5	0	0	0	1	0	1	1	2
VP0087-VP0086	[VP0087, VP0086]	2	0.67	0	1	1	1	0	0	1	2
VP0090-VP0091	[VP0090, VP0091]	1	1	0	0	0	1	0	0	1	2
VP0093-VP0092	[VP0093, VP0092]	1	0.01	3	0.03	1	0.02	3	0.04	0.04	2
VP0094-VP0095	[VP0094, VP0095]	2	0.07	5	0.2	3	0.19	6	0.17	0.2	2
VP0095-VP0096	[VP0095, VP0096]	226	1.06	132	0.94	93	0.88	187	1.16	1.16	2
VP0095-VP0097	[VP0095, VP0096, VP0097]	80	0.37	65	0.46	47	0.44	93	0.58	0.58	3
VP0095-VP0098	[VP0095, VP0096, VP0097, VP0098]	7	0.06	5	0.07	6	0.1	5	0.05	0.1	4
VP0095-VP0099	[VP0095, VP0096, VP0097, VP0098, VP0099]	7	0.06	2	0.03	1	0.02	2	0.02	0.06	5
VP0095-VP0100	[VP0095, VP0096, VP0097, VP0098, VP0099, VP0100]	1	0.01	1	0.01	0	0	0	0	0.01	6
VP0096-VP0097	[VP0096, VP0097]	56	0.26	32	0.23	39	0.37	43	0.25	0.37	2
VP0096-VP0099	[VP0096, VP0097, VP0098, VP0099]	8	0.07	3	0.04	3	0.05	3	0.03	0.07	4
VP0096-VP0100	[VP0096, VP0097, VP0098, VP0099, VP0100]	2	0.02	0	0	2	0.03	0	0	0.03	5
VP0096-VP0098	[VP0096, VP0097, VP0098]	3	0.02	3	0.04	6	0.1	1	0.01	0.1	3
VP0097-VP0098	[VP0097, VP0098]	36	0.3	18	0.24	17	0.27	24	0.22	0.3	2
VP0097-VP0099	[VP0097, VP0098, VP0099]	52	0.43	24	0.32	24	0.39	41	0.38	0.43	3
VP0097-VP0100	[VP0097, VP0098, VP0099, VP0100]	8	0.07	4	0.05	5	0.08	8	0.07	0.08	4
VP0098-VP0099	[VP0098, VP0099]	389	3.19	304	4	183	2.95	365	3.38	4	2
VP0098-VP0100	[VP0098, VP0099, VP0100]	166	1.36	103	1.36	66	1.06	123	1.14	1.36	3
VP0099-VP0100	[VP0099, VP0100]	64	0.37	40	0.44	30	0.39	49	0.36	0.44	2
VP0104-VP0105	[VP0104, VP0105]	99	0.15	76	0.15	96	0.17	197	0.23	0.23	2
VP0105-VP0107	[VP0105, VP0107]	1	0	1	0	0	0	4	0.01	0.01	2
VP0112-VP0114	[VP0112, VP0113, VP0114]	157	1.43	60	1	43	1.34	198	2.41	2.41	3
VP0112-VP0113	[VP0112, VP0113]	127	1.15	88	1.14	32	1	108	1.32	1.32	2
VP0112-VP0115	[VP0112, VP0113, VP0114, VP0115]	11	0.1	12	0.2	12	0.38	72	0.88	0.88	4
VP0113-VP0114	[VP0113, VP0114]	133	1.21	80	1.33	58	1.81	111	1.35	1.81	2
VP0113-VP0115	[VP0113, VP0114, VP0115]	35	0.32	16	0.27	29	0.91	45	0.55	0.91	3
VP0114-VP0115	[VP0114, VP0115]	32	0.24	13	0.22	22	0.47	33	0.25	0.47	2
VP0118-VP0117	[VP0118, VP0117]	1	0.02	1	0.02	0	0	1	0.01	0.02	2
VP0119-VP0118	[VP0119, VP0118]	5	0.12	5	0.09	1	0.03	26	0.3	0.3	2
VP0122-VP0123	[VP0122, VP0123]	3	0.17	4	0.5	5	0.29	31	0.82	0.82	2
VP0123-VP0125	[VP0123, VP0125]	1	0.06	0	0	0	0	1	0.03	0.06	2
VP0125-VP0126	[VP0125, VP0126]	7	0.25	13	0.59	4	0.36	21	0.66	0.66	2
VP0125-VP0127	[VP0125, VP0126, VP0127]	1	0.04	3	0.14	0	0	3	0.09	0.14	3
VP0126-VP0127	[VP0126, VP0127]	33	0.46	31	0.49	16	0.42	27	0.52	0.52	2
VP0131-VP0130	[VP0131, VP0130]	89	2.7	134	1.47	87	2.9	133	1.27	2.9	2
VP0132-VP0133	[VP0132, VP0133]	48	0.2	18	0.1	21	0.14	27	0.21	0.21	2
VP0133-VP0134	[VP0133, VP0134]	57	0.18	28	0.12	35	0.17	39	0.2	0.2	2
VP0133-VP0135	[VP0133, VP0134, VP0135]	2	0.01	5	0.04	0	0	3	0.02	0.04	3
VP0133-VP0136	[VP0133, VP0134, VP0135, VP0136]	1	0.01	1	0.01	0	0	3	0.02	0.02	4
VP0134-VP0135	[VP0134, VP0135]	56	0.29	40	0.3	36	0.26	39	0.28	0.3	2
VP0134-VP0136	[VP0134, VP0135, VP0136]	5	0.03	8	0.06	5	0.04	8	0.06	0.06	3
VP0134-VP0137	[VP0134, VP0135, VP0136, VP0137]	3	0.02	0	0	2	0.01	5	0.04	0.04	4
VP0135-VP0136	[VP0135, VP0136]	26	0.13	20	0.15	18	0.13	23	0.16	0.16	2
VP0135-VP0137	[VP0135, VP0136, VP0137]	11	0.06	9	0.07	9	0.06	12	0.09	0.09	3
VP0135-VP0138	[VP0135, VP0136, VP0137, VP0138]	1	0.03	2	0.08	1	0.03	1	0.04	0.08	4
VP0136-VP0138	[VP0136, VP0137, VP0138]	51	1.59	29	1.12	30	0.91	23	0.88	1.59	3
VP0136-VP0137	[VP0136, VP0137]	110	0.27	103	0.33	88	0.31	96	0.35	0.35	2
VP0136-VP0139	[VP0136, VP0137, VP0138, VP0139]	3	0.09	1	0.04	1	0.03	5	0.19	0.19	4
VP0137-VP0138	[VP0137, VP0138]	9	0.28	10	0.38	10	0.3	9	0.35	0.38	2
VP0138-VP0139	[VP0138, VP0139]	7	0.22	5	0.19	4	0.12	6	0.23	0.23	2
VP0139-VP0140	[VP0139, VP0140]	32	0.28	16	0.2	10	0.13	27	0.35	0.35	2
VP0140-VP0141	[VP0140, VP0141]	5	0.03	6	0.06	4	0.04	8	0.07	0.07	2
VP0141-VP0142	[VP0141, VP0142]	36	0.82	26	1	30	1.03	32	1.68	1.68	2
VP0141-VP0143	[VP0141, VP0142, VP0143]	16	0.36	14	0.54	18	0.62	20	1.05	1.05	3
VP0142-VP0143	[VP0142, VP0143]	34	0.77	25	0.96	32	1.1	33	1.74	1.74	2
VP0145-VP0144	[VP0145, VP0144]	19	0.66	23	0.66	13	0.87	25	1.79	1.79	2
VP0146-VP0144	[VP0146, VP0145, VP0144]	2	0.07	4	0.11	2	0.13	4	0.29	0.29	3
VP0146-VP0145	[VP0146, VP0145]	8	0.23	12	0.3	4	0.27	12	0.86	0.86	2
VP0147-VP0146	[VP0147, VP0146]	1	0	0	0	0	0	0	0	0	2
VP0148-VP0149	[VP0148, VP0149]	46	0.82	34	0.81	24	0.83	40	0.89	0.89	2
VP0151-VP0152	[VP0151, VP0152]	4	0.06	7	0.11	9	0.27	6	0.12	0.27	2
VP0152-VP0153	[VP0152, VP0153]	36	1.2	21	0.7	12	0.63	22	0.55	1.2	2
VP0152-VP0154	[VP0152, VP0153, VP0154]	28	0.93	14	0.47	10	0.53	30	0.75	0.93	3
VP0152-VP0155	[VP0152, VP0153, VP0154, VP0155]	2	0.07	1	0.03	1	0.05	1	0.03	0.07	4
VP0153-VP0154	[VP0153, VP0154]	27	0.9	26	0.87	21	1.11	27	0.68	1.11	2
VP0153-VP0155	[VP0153, VP0154, VP0155]	2	0.07	2	0.07	0	0	0	0	0.07	3
VP0154-VP0155	[VP0154, VP0155]	15	0.12	18	0.16	12	0.2	26	0.21	0.21	2
VP0160-VP0159	[VP0160, VP0159]	472	0.53	378	0.68	275	0.57	572	0.62	0.68	2
VP0161-VP0159	[VP0161, VP0160, VP0159]	20	0.06	13	0.06	9	0.09	50	0.23	0.23	3
VP0161-VP0160	[VP0161, VP0160]	166	0.53	148	0.7	60	0.6	171	0.8	0.8	2
VP0163-VP0162	[VP0163, VP0162]	4	0.57	0	0	2	0.4	4	0.67	0.67	2
VP0164-VP0162	[VP0164, VP0163, VP0162]	1	0.5	1	0.33	1	0.33	2	0.33	0.5	3
VP0165-VP0163	[VP0165, VP0164, VP0163]	1	0.5	1	0.33	2	0.67	2	0.4	0.67	3
VP0165-VP0164	[VP0165, VP0164]	4	2	2	0.67	2	0.67	2	0.4	2	2
VP0166-VP0164	[VP0166, VP0165, VP0164]	1	0.5	0	0	0	0	1	0.2	0.5	3
VP0166-VP0165	[VP0166, VP0165]	1	0.17	1	0.2	0	0	3	0.6	0.6	2
VP0167-VP0166	[VP0167, VP0166]	3	0.3	4	0.4	2	0.67	3	0.6	0.67	2
VP0168-VP0167	[VP0168, VP0167]	1	0.09	0	0	0	0	0	0	0.09	2
VP0171-VP0172	[VP0171, VP0172]	1	0.07	2	0.08	0	0	1	0.05	0.08	2
VP0172-VP0173	[VP0172, VP0173]	5	0.12	2	0.06	3	0.19	4	0.12	0.19	2
VP0177-VP0178	[VP0177, VP0178]	34	0.31	22	0.28	48	0.28	57	0.38	0.38	2
VP0180-VP0179	[VP0180, VP0179]	77	0.92	79	0.76	44	0.94	90	0.92	0.94	2
VP0181-VP0179	[VP0181, VP0180, VP0179]	7	0.08	3	0.03	0	0	7	0.08	0.08	3
VP0181-VP0180	[VP0181, VP0180]	15	0.12	18	0.19	7	0.11	10	0.11	0.19	2
VP0183-VP0184	[VP0183, VP0184]	7	0.54	9	1.5	0	0	0	0	1.5	2
VP0183-VP0185	[VP0183, VP0184, VP0185]	1	0.08	1	0.17	0	0	1	0.5	0.5	3
VP0184-VP0186	[VP0184, VP0185, VP0186]	2	0.15	0	0	1	0.2	0	0	0.2	3
VP0184-VP0185	[VP0184, VP0185]	1	0.08	1	0.17	1	0.2	0	0	0.2	2
VP0185-VP0186	[VP0185, VP0186]	7972	5.33	4823	6.3	4484	7.46	9643	8.05	8.05	2
VP0185-VP0187	[VP0185, VP0186, VP0187]	50	0.25	29	0.28	31	0.28	126	0.46	0.46	3
VP0185-VP0188	[VP0185, VP0186, VP0187, VP0188]	2	0.02	1	0.02	3	0.04	15	0.12	0.12	4
VP0186-VP0187	[VP0186, VP0187]	24	0.12	13	0.13	11	0.1	19	0.07	0.13	2
VP0186-VP0188	[VP0186, VP0187, VP0188]	1	0.01	2	0.03	2	0.03	3	0.02	0.03	3
VP0187-VP0188	[VP0187, VP0188]	8	0.09	5	0.08	10	0.13	26	0.2	0.2	2
VP0187-VP0189	[VP0187, VP0188, VP0189]	5	0.07	2	0.03	4	0.07	4	0.03	0.07	3
VP0187-VP0190	[VP0187, VP0188, VP0189, VP0190]	2	0.04	2	0.03	0	0	0	0	0.04	4
VP0188-VP0190	[VP0188, VP0189, VP0190]	3	0.06	6	0.1	5	0.14	9	0.14	0.14	3
VP0188-VP0189	[VP0188, VP0189]	32	0.44	25	0.4	24	0.4	38	0.33	0.44	2
VP0188-VP0191	[VP0188, VP0189, VP0190, VP0191]	2	0.04	2	0.03	0	0	3	0.05	0.05	4
VP0189-VP0190	[VP0189, VP0190]	15	0.28	22	0.37	10	0.28	35	0.54	0.54	2
VP0189-VP0191	[VP0189, VP0190, VP0191]	6	0.11	8	0.13	4	0.11	11	0.17	0.17	3
VP0190-VP0191	[VP0190, VP0191]	46	0.87	39	0.65	30	0.83	78	1.2	1.2	2
VP0193-VP0192	[VP0193, VP0192]	30	0.81	31	1.63	23	0.82	45	0.82	1.63	2
VP0194-VP0192	[VP0194, VP0193, VP0192]	9	0.24	3	0.16	6	0.21	13	0.24	0.24	3
VP0194-VP0193	[VP0194, VP0193]	23	0.4	26	0.6	12	0.41	46	0.58	0.6	2
VP0195-VP0196	[VP0195, VP0196]	73	2.28	44	1.47	23	1.44	68	2.83	2.83	2
VP0195-VP0197	[VP0195, VP0196, VP0197]	11	0.34	3	0.1	6	0.38	19	0.79	0.79	3
VP0196-VP0198	[VP0196, VP0197, VP0198]	1	0.01	1	0.02	2	0.08	4	0.11	0.11	3
VP0196-VP0197	[VP0196, VP0197]	11	0.14	7	0.15	4	0.15	20	0.56	0.56	2
VP0197-VP0198	[VP0197, VP0198]	72	0.41	40	0.35	39	0.6	58	0.52	0.6	2
VP0197-VP0199	[VP0197, VP0198, VP0199]	7	0.04	9	0.09	5	0.08	11	0.1	0.1	3
VP0198-VP0201	[VP0198, VP0199, VP0200, VP0201]	2	0.03	1	0.01	1	0.02	7	0.08	0.08	4
VP0198-VP0199	[VP0198, VP0199]	48	0.28	40	0.38	16	0.19	33	0.28	0.38	2
VP0198-VP0200	[VP0198, VP0199, VP0200]	12	0.11	6	0.07	3	0.05	6	0.06	0.11	3
VP0198-VP0202	[VP0198, VP0199, VP0200, VP0201, VP0202]	1	0.01	1	0.01	0	0	1	0.01	0.01	5
VP0199-VP0200	[VP0199, VP0200]	24	0.21	29	0.32	12	0.19	30	0.28	0.32	2
VP0199-VP0201	[VP0199, VP0200, VP0201]	7	0.1	8	0.09	6	0.11	7	0.08	0.11	3
VP0199-VP0202	[VP0199, VP0200, VP0201, VP0202]	2	0.03	2	0.02	2	0.04	4	0.05	0.05	4
VP0200-VP0201	[VP0200, VP0201]	39	0.58	34	0.38	27	0.51	22	0.26	0.58	2
VP0200-VP0203	[VP0200, VP0201, VP0202, VP0203]	3	0.04	2	0.02	1	0.02	5	0.06	0.06	4
VP0200-VP0202	[VP0200, VP0201, VP0202]	12	0.18	13	0.15	12	0.23	11	0.13	0.23	3
VP0201-VP0202	[VP0201, VP0202]	39	0.58	47	0.53	19	0.36	56	0.66	0.66	2
VP0201-VP0203	[VP0201, VP0202, VP0203]	5	0.07	15	0.17	4	0.08	9	0.11	0.17	3
VP0201-VP0205	[VP0201, VP0202, VP0203, VP0204, VP0205]	1	0.01	0	0	0	0	1	0.01	0.01	5
VP0202-VP0203	[VP0202, VP0203]	63	0.43	63	0.52	31	0.36	52	0.37	0.52	2
VP0202-VP0204	[VP0202, VP0203, VP0204]	13	0.09	16	0.13	9	0.11	14	0.1	0.13	3
VP0202-VP0205	[VP0202, VP0203, VP0204, VP0205]	2	0.01	3	0.02	1	0.01	8	0.06	0.06	4
VP0203-VP0205	[VP0203, VP0204, VP0205]	14	0.09	12	0.1	7	0.08	20	0.14	0.14	3
VP0203-VP0204	[VP0203, VP0204]	61	0.37	54	0.45	27	0.32	65	0.46	0.46	2
VP0204-VP0205	[VP0204, VP0205]	74	0.35	86	0.4	40	0.3	80	0.42	0.42	2
VP0204-VP0207	[VP0204, VP0205, VP0206, VP0207]	6	0.04	24	0.15	10	0.1	20	0.17	0.17	4
VP0204-VP0206	[VP0204, VP0205, VP0206]	27	0.15	47	0.28	16	0.16	40	0.3	0.3	3
VP0204-VP0208	[VP0204, VP0205, VP0206, VP0207, VP0208]	4	0.02	10	0.06	6	0.06	20	0.17	0.17	5
VP0205-VP0206	[VP0205, VP0206]	57	0.32	68	0.41	58	0.57	59	0.44	0.57	2
VP0205-VP0208	[VP0205, VP0206, VP0207, VP0208]	14	0.09	23	0.14	11	0.11	35	0.29	0.29	4
VP0205-VP0207	[VP0205, VP0206, VP0207]	22	0.13	36	0.23	24	0.24	41	0.34	0.34	3
VP0206-VP0208	[VP0206, VP0207, VP0208]	49	0.3	43	0.27	33	0.33	70	0.59	0.59	3
VP0206-VP0207	[VP0206, VP0207]	63	0.39	66	0.41	42	0.42	51	0.43	0.43	2
VP0207-VP0208	[VP0207, VP0208]	183	1.12	155	0.97	108	0.94	169	1.42	1.42	2
VP0210-VP0209	[VP0210, VP0209]	90	0.61	133	0.72	79	0.54	186	0.87	0.87	2
VP0211-VP0209	[VP0211, VP0210, VP0209]	4	0.03	8	0.04	3	0.02	25	0.12	0.12	3
VP0211-VP0210	[VP0211, VP0210]	32	0.21	48	0.26	37	0.25	62	0.29	0.29	2
VP0212-VP0211	[VP0212, VP0211]	40	0.23	50	0.24	20	0.15	77	0.26	0.26	2
VP0214-VP0212	[VP0214, VP0213, VP0212]	3	0.02	16	0.07	3	0.02	31	0.1	0.1	3
VP0213-VP0212	[VP0213, VP0212]	20	0.11	43	0.18	11	0.08	47	0.15	0.18	2
VP0214-VP0213	[VP0214, VP0213]	40	0.17	89	0.32	34	0.25	60	0.19	0.32	2
VP0215-VP0214	[VP0215, VP0214]	1	0	0	0	0	0	1	0	0	2
VP0216-VP0215	[VP0216, VP0215]	30	0.39	26	0.46	38	0.63	65	0.61	0.63	2
VP0218-VP0215	[VP0218, VP0217, VP0216, VP0215]	11	0.14	28	0.5	11	0.18	94	0.95	0.95	4
VP0217-VP0215	[VP0217, VP0216, VP0215]	6	0.08	19	0.34	14	0.23	29	0.29	0.34	3
VP0217-VP0216	[VP0217, VP0216]	53	0.7	41	0.73	37	0.62	59	0.6	0.73	2
VP0218-VP0216	[VP0218, VP0217, VP0216]	80	1.05	77	1.38	57	0.95	141	1.42	1.42	3
VP0218-VP0217	[VP0218, VP0217]	138	1.41	130	2.2	82	1.37	169	1.71	2.2	2
VP0219-VP0220	[VP0219, VP0220]	112	0.18	136	0.23	64	0.18	182	0.26	0.26	2
VP0219-VP0221	[VP0219, VP0220, VP0221]	1	0	4	0.01	1	0	6	0.01	0.01	3
VP0220-VP0221	[VP0220, VP0221]	31	0.08	36	0.09	21	0.07	48	0.11	0.11	2
VP0220-VP0222	[VP0220, VP0221, VP0222]	2	0.01	10	0.02	2	0.01	15	0.04	0.04	3
VP0220-VP0224	[VP0220, VP0221, VP0222, VP0223, VP0224]	1	0	1	0	0	0	1	0	0	5
VP0221-VP0222	[VP0221, VP0222]	79	0.21	65	0.16	50	0.18	89	0.22	0.22	2
VP0221-VP0223	[VP0221, VP0222, VP0223]	11	0.05	13	0.06	9	0.05	26	0.12	0.12	3
VP0221-VP0224	[VP0221, VP0222, VP0223, VP0224]	1	0	5	0.02	4	0.02	18	0.08	0.08	4
VP0221-VP0225	[VP0221, VP0222, VP0223, VP0224, VP0225]	1	0	0	0	0	0	4	0.02	0.02	5
VP0222-VP0224	[VP0222, VP0223, VP0224]	107	0.47	125	0.58	60	0.35	132	0.59	0.59	3
VP0222-VP0223	[VP0222, VP0223]	150	0.65	120	0.56	81	0.47	158	0.71	0.71	2
VP0222-VP0225	[VP0222, VP0223, VP0224, VP0225]	8	0.03	32	0.15	5	0.03	40	0.18	0.18	4
VP0222-VP0227	[VP0222, VP0223, VP0224, VP0225, VP0226, VP0227]	1	0	0	0	0	0	0	0	0	6
VP0222-VP0226	[VP0222, VP0223, VP0224, VP0225, VP0226]	1	0	4	0.02	1	0.01	6	0.03	0.03	5
VP0223-VP0224	[VP0223, VP0224]	125	0.54	118	0.55	108	0.63	116	0.52	0.63	2
VP0223-VP0225	[VP0223, VP0224, VP0225]	25	0.11	19	0.09	16	0.09	39	0.17	0.17	3
VP0223-VP0226	[VP0223, VP0224, VP0225, VP0226]	1	0	5	0.03	1	0.01	4	0.02	0.03	4
VP0224-VP0225	[VP0224, VP0225]	84	0.17	57	0.16	61	0.19	89	0.21	0.21	2
VP0224-VP0226	[VP0224, VP0225, VP0226]	9	0.03	23	0.12	4	0.02	25	0.1	0.12	3
VP0225-VP0226	[VP0225, VP0226]	61	0.23	46	0.23	47	0.24	70	0.27	0.27	2
VP0225-VP0227	[VP0225, VP0226, VP0227]	8	0.03	11	0.06	9	0.05	36	0.14	0.14	3
VP0226-VP0227	[VP0226, VP0227]	84	0.33	68	0.35	79	0.41	119	0.46	0.46	2
VP0226-VP0228	[VP0226, VP0227, VP0228]	11	0.06	20	0.1	10	0.06	32	0.12	0.12	3
VP0227-VP0229	[VP0227, VP0228, VP0229]	10	0.06	9	0.06	6	0.04	16	0.1	0.1	3
VP0227-VP0228	[VP0227, VP0228]	53	0.27	46	0.24	38	0.22	65	0.25	0.27	2
VP0227-VP0230	[VP0227, VP0228, VP0229, VP0230]	1	0.01	1	0.01	0	0	10	0.06	0.06	4
VP0228-VP0229	[VP0228, VP0229]	29	0.18	36	0.25	30	0.22	45	0.29	0.29	2
VP0228-VP0230	[VP0228, VP0229, VP0230]	20	0.12	10	0.07	16	0.12	19	0.12	0.12	3
VP0229-VP0231	[VP0229, VP0230, VP0231]	31	0.19	36	0.32	25	0.21	49	0.31	0.32	3
VP0229-VP0230	[VP0229, VP0230]	77	0.47	90	0.62	57	0.41	100	0.64	0.64	2
VP0229-VP0232	[VP0229, VP0230, VP0231, VP0232]	13	0.08	23	0.2	8	0.07	29	0.19	0.2	4
VP0229-VP0234	[VP0229, VP0230, VP0231, VP0232, VP0233, VP0234]	1	0.01	8	0.07	5	0.04	28	0.18	0.18	6
VP0229-VP0233	[VP0229, VP0230, VP0231, VP0232, VP0233]	2	0.01	6	0.05	4	0.03	23	0.15	0.15	5
VP0230-VP0233	[VP0230, VP0231, VP0232, VP0233]	7	0.04	10	0.09	4	0.03	21	0.12	0.12	4
VP0230-VP0231	[VP0230, VP0231]	67	0.37	46	0.4	34	0.28	62	0.35	0.4	2
VP0230-VP0232	[VP0230, VP0231, VP0232]	25	0.15	21	0.18	14	0.12	45	0.25	0.25	3
VP0230-VP0234	[VP0230, VP0231, VP0232, VP0233, VP0234]	1	0.01	12	0.11	5	0.04	32	0.18	0.18	5
VP0231-VP0232	[VP0231, VP0232]	64	0.38	69	0.61	52	0.43	85	0.48	0.61	2
VP0231-VP0233	[VP0231, VP0232, VP0233]	15	0.09	23	0.2	19	0.16	42	0.24	0.24	3
VP0231-VP0234	[VP0231, VP0232, VP0233, VP0234]	7	0.04	14	0.12	5	0.04	47	0.26	0.26	4
VP0232-VP0233	[VP0232, VP0233]	60	0.36	91	0.59	46	0.38	89	0.45	0.59	2
VP0232-VP0234	[VP0232, VP0233, VP0234]	20	0.12	64	0.42	33	0.27	89	0.45	0.45	3
VP0232-VP0235	[VP0232, VP0233, VP0234, VP0235]	2	0.01	6	0.04	0	0	5	0.03	0.04	4
VP0233-VP0234	[VP0233, VP0234]	92	0.5	118	0.7	70	0.53	187	0.82	0.82	2
VP0233-VP0235	[VP0233, VP0234, VP0235]	6	0.03	10	0.06	2	0.02	16	0.07	0.07	3
VP0234-VP0235	[VP0234, VP0235]	12	0.03	31	0.09	14	0.05	31	0.08	0.09	2
VP0235-VP0236	[VP0235, VP0236]	48	0.11	57	0.11	52	0.14	88	0.14	0.14	2
VP0235-VP0237	[VP0235, VP0236, VP0237]	3	0.01	7	0.02	5	0.01	13	0.04	0.04	3
VP0236-VP0237	[VP0236, VP0237]	202	0.24	132	0.32	152	0.38	185	0.51	0.51	2
VP0240-VP0241	[VP0240, VP0241]	36	3	29	2.07	8	1.33	6	1.2	3	2
VP0243-VP0242	[VP0243, VP0242]	16	2	21	4.2	9	0.82	29	2.42	4.2	2
VP0244-VP0243	[VP0244, VP0243]	6	0.07	2	0.02	3	0.03	3	0.03	0.07	2
VP0248-VP0247	[VP0248, VP0247]	28	0.44	31	0.36	12	0.32	25	0.33	0.44	2
VP0250-VP0249	[VP0250, VP0249]	14	0.93	77	1.38	25	1	98	1.81	1.81	2
VP0252-VP0251	[VP0252, VP0251]	7	0.04	3	0.02	1	0.01	2	0.01	0.04	2
VP0255-VP0256	[VP0255, VP0256]	9	0.01	14	0.04	6	0.01	13	0.02	0.04	2
VP0255-VP0260	[VP0255, VP0256, VP0257, VP0258, VP0259, VP0260]	6	0.01	2	0.01	6	0.02	7	0.01	0.02	6
VP0255-VP0261	[VP0255, VP0256, VP0257, VP0258, VP0259, VP0260, VP0261]	1	0	1	0.01	0	0	4	0.01	0.01	7
VP0255-VP0257	[VP0255, VP0256, VP0257]	11	0.01	4	0.01	2	0	12	0.02	0.02	3
VP0255-VP0258	[VP0255, VP0256, VP0257, VP0258]	3	0	0	0	1	0	6	0.01	0.01	4
VP0255-VP0259	[VP0255, VP0256, VP0257, VP0258, VP0259]	4	0.01	4	0.02	6	0.02	7	0.01	0.02	5
VP0255-VP0262	[VP0255, VP0256, VP0257, VP0258, VP0259, VP0260, VP0261, VP0262]	1	0	1	0.01	2	0.01	2	0.01	0.01	8
VP0255-VP0266	[VP0255, VP0256, VP0257, VP0258, VP0259, VP0260, VP0261, VP0262, VP0263, VP0264, VP0265, VP0266]	1	0	0	0	2	0.01	7	0.02	0.02	12
VP0255-VP0264	[VP0255, VP0256, VP0257, VP0258, VP0259, VP0260, VP0261, VP0262, VP0263, VP0264]	1	0	0	0	0	0	0	0	0	10
VP0256-VP0259	[VP0256, VP0257, VP0258, VP0259]	754	1.45	385	1.58	502	1.71	1006	2.13	2.13	4
VP0256-VP0260	[VP0256, VP0257, VP0258, VP0259, VP0260]	651	1.25	290	1.19	403	1.37	923	1.95	1.95	5
VP0256-VP0258	[VP0256, VP0257, VP0258]	1067	1.17	587	1.47	713	1.58	1269	2.22	2.22	3
VP0256-VP0263	[VP0256, VP0257, VP0258, VP0259, VP0260, VP0261, VP0262, VP0263]	224	0.51	95	0.65	130	0.66	393	1.06	1.06	8
VP0256-VP0257	[VP0256, VP0257]	1759	1.93	1027	2.57	1027	2.27	1768	3.1	3.1	2
VP0256-VP0266	[VP0256, VP0257, VP0258, VP0259, VP0260, VP0261, VP0262, VP0263, VP0264, VP0265, VP0266]	1140	2.61	217	1.52	495	2.75	1604	5.55	5.55	11
VP0256-VP0262	[VP0256, VP0257, VP0258, VP0259, VP0260, VP0261, VP0262]	293	0.67	146	0.99	175	0.89	464	1.25	1.25	7
VP0256-VP0261	[VP0256, VP0257, VP0258, VP0259, VP0260, VP0261]	245	0.56	103	0.67	172	0.8	415	1.12	1.12	6
VP0256-VP0265	[VP0256, VP0257, VP0258, VP0259, VP0260, VP0261, VP0262, VP0263, VP0264, VP0265]	68	0.16	36	0.25	26	0.14	139	0.48	0.48	10
VP0256-VP0264	[VP0256, VP0257, VP0258, VP0259, VP0260, VP0261, VP0262, VP0263, VP0264]	120	0.27	46	0.31	65	0.33	202	0.55	0.55	9
VP0256-VP0267	[VP0256, VP0257, VP0258, VP0259, VP0260, VP0261, VP0262, VP0263, VP0264, VP0265, VP0266, VP0267]	10	0.02	7	0.05	5	0.03	23	0.08	0.08	12
VP0256-VP0270	[VP0256, VP0257, VP0258, VP0259, VP0260, VP0261, VP0262, VP0263, VP0264, VP0265, VP0266, VP0267, VP0268, VP0269, VP0270]	3	0.01	2	0.01	0	0	11	0.04	0.04	15
VP0256-VP0272	[VP0256, VP0257, VP0258, VP0259, VP0260, VP0261, VP0262, VP0263, VP0264, VP0265, VP0266, VP0267, VP0268, VP0269, VP0270, VP0271, VP0272]	2	0	1	0.01	0	0	7	0.02	0.02	17
VP0256-VP0268	[VP0256, VP0257, VP0258, VP0259, VP0260, VP0261, VP0262, VP0263, VP0264, VP0265, VP0266, VP0267, VP0268]	11	0.03	6	0.04	7	0.04	24	0.08	0.08	13
VP0256-VP0269	[VP0256, VP0257, VP0258, VP0259, VP0260, VP0261, VP0262, VP0263, VP0264, VP0265, VP0266, VP0267, VP0268, VP0269]	4	0.01	1	0.01	2	0.01	18	0.06	0.06	14
VP0256-VP0279	[VP0256, VP0257, VP0258, VP0259, VP0260, VP0261, VP0262, VP0263, VP0264, VP0265, VP0266, VP0267, VP0268, VP0269, VP0270, VP0271, VP0272, VP0273, VP0274, VP0275, VP0276, VP0277, VP0278, VP0279]	1	0	0	0	0	0	1	0	0	24
VP0256-VP0271	[VP0256, VP0257, VP0258, VP0259, VP0260, VP0261, VP0262, VP0263, VP0264, VP0265, VP0266, VP0267, VP0268, VP0269, VP0270, VP0271]	1	0	0	0	1	0.01	12	0.04	0.04	16
VP0256-VP0274	[VP0256, VP0257, VP0258, VP0259, VP0260, VP0261, VP0262, VP0263, VP0264, VP0265, VP0266, VP0267, VP0268, VP0269, VP0270, VP0271, VP0272, VP0273, VP0274]	1	0	0	0	1	0.01	16	0.06	0.06	19
VP0256-VP0275	[VP0256, VP0257, VP0258, VP0259, VP0260, VP0261, VP0262, VP0263, VP0264, VP0265, VP0266, VP0267, VP0268, VP0269, VP0270, VP0271, VP0272, VP0273, VP0274, VP0275]	1	0	1	0.01	0	0	2	0.01	0.01	20
VP0257-VP0259	[VP0257, VP0258, VP0259]	215	0.41	91	0.37	124	0.42	179	0.38	0.42	3
VP0257-VP0266	[VP0257, VP0258, VP0259, VP0260, VP0261, VP0262, VP0263, VP0264, VP0265, VP0266]	336	0.77	59	0.41	111	0.62	269	0.93	0.93	10
VP0257-VP0258	[VP0257, VP0258]	262	0.29	128	0.29	167	0.35	190	0.32	0.35	2
VP0257-VP0262	[VP0257, VP0258, VP0259, VP0260, VP0261, VP0262]	62	0.14	30	0.2	43	0.22	93	0.25	0.25	6
VP0257-VP0260	[VP0257, VP0258, VP0259, VP0260]	156	0.3	64	0.26	121	0.41	168	0.36	0.41	4
VP0257-VP0269	[VP0257, VP0258, VP0259, VP0260, VP0261, VP0262, VP0263, VP0264, VP0265, VP0266, VP0267, VP0268, VP0269]	2	0	1	0.01	2	0.01	5	0.02	0.02	13
VP0257-VP0263	[VP0257, VP0258, VP0259, VP0260, VP0261, VP0262, VP0263]	76	0.17	29	0.2	34	0.17	72	0.19	0.2	7
VP0257-VP0264	[VP0257, VP0258, VP0259, VP0260, VP0261, VP0262, VP0263, VP0264]	25	0.06	15	0.1	15	0.08	36	0.1	0.1	8
VP0257-VP0261	[VP0257, VP0258, VP0259, VP0260, VP0261]	69	0.16	33	0.22	42	0.19	79	0.21	0.22	5
VP0257-VP0265	[VP0257, VP0258, VP0259, VP0260, VP0261, VP0262, VP0263, VP0264, VP0265]	16	0.04	4	0.03	9	0.05	23	0.08	0.08	9
VP0257-VP0268	[VP0257, VP0258, VP0259, VP0260, VP0261, VP0262, VP0263, VP0264, VP0265, VP0266, VP0267, VP0268]	7	0.02	2	0.01	1	0.01	7	0.02	0.02	12
VP0257-VP0267	[VP0257, VP0258, VP0259, VP0260, VP0261, VP0262, VP0263, VP0264, VP0265, VP0266, VP0267]	3	0.01	2	0.01	2	0.01	5	0.02	0.02	11
VP0257-VP0271	[VP0257, VP0258, VP0259, VP0260, VP0261, VP0262, VP0263, VP0264, VP0265, VP0266, VP0267, VP0268, VP0269, VP0270, VP0271]	3	0.01	0	0	1	0.01	1	0	0.01	15
VP0257-VP0270	[VP0257, VP0258, VP0259, VP0260, VP0261, VP0262, VP0263, VP0264, VP0265, VP0266, VP0267, VP0268, VP0269, VP0270]	1	0	0	0	0	0	4	0.01	0.01	14
VP0257-VP0272	[VP0257, VP0258, VP0259, VP0260, VP0261, VP0262, VP0263, VP0264, VP0265, VP0266, VP0267, VP0268, VP0269, VP0270, VP0271, VP0272]	1	0	0	0	0	0	0	0	0	16
VP0258-VP0266	[VP0258, VP0259, VP0260, VP0261, VP0262, VP0263, VP0264, VP0265, VP0266]	540	1.24	78	0.55	193	1.07	409	1.42	1.42	9
VP0258-VP0261	[VP0258, VP0259, VP0260, VP0261]	107	0.24	48	0.31	73	0.34	95	0.26	0.34	4
VP0258-VP0259	[VP0258, VP0259]	288	0.55	149	0.61	116	0.39	212	0.45	0.61	2
VP0258-VP0260	[VP0258, VP0259, VP0260]	237	0.46	115	0.47	152	0.52	236	0.5	0.52	3
VP0258-VP0263	[VP0258, VP0259, VP0260, VP0261, VP0262, VP0263]	108	0.25	48	0.33	55	0.28	89	0.24	0.33	6
VP0258-VP0262	[VP0258, VP0259, VP0260, VP0261, VP0262]	111	0.25	46	0.31	74	0.38	118	0.32	0.38	5
VP0258-VP0264	[VP0258, VP0259, VP0260, VP0261, VP0262, VP0263, VP0264]	57	0.13	22	0.15	22	0.11	65	0.18	0.18	7
VP0258-VP0268	[VP0258, VP0259, VP0260, VP0261, VP0262, VP0263, VP0264, VP0265, VP0266, VP0267, VP0268]	8	0.02	3	0.02	3	0.02	7	0.02	0.02	11
VP0258-VP0272	[VP0258, VP0259, VP0260, VP0261, VP0262, VP0263, VP0264, VP0265, VP0266, VP0267, VP0268, VP0269, VP0270, VP0271, VP0272]	2	0	0	0	0	0	1	0	0	15
VP0258-VP0267	[VP0258, VP0259, VP0260, VP0261, VP0262, VP0263, VP0264, VP0265, VP0266, VP0267]	4	0.01	2	0.01	8	0.04	7	0.02	0.04	10
VP0258-VP0269	[VP0258, VP0259, VP0260, VP0261, VP0262, VP0263, VP0264, VP0265, VP0266, VP0267, VP0268, VP0269]	5	0.01	0	0	1	0.01	14	0.05	0.05	12
VP0258-VP0265	[VP0258, VP0259, VP0260, VP0261, VP0262, VP0263, VP0264, VP0265]	28	0.06	14	0.1	12	0.07	29	0.1	0.1	8
VP0258-VP0278	[VP0258, VP0259, VP0260, VP0261, VP0262, VP0263, VP0264, VP0265, VP0266, VP0267, VP0268, VP0269, VP0270, VP0271, VP0272, VP0273, VP0274, VP0275, VP0276, VP0277, VP0278]	2	0	0	0	0	0	5	0.02	0.02	21
VP0258-VP0273	[VP0258, VP0259, VP0260, VP0261, VP0262, VP0263, VP0264, VP0265, VP0266, VP0267, VP0268, VP0269, VP0270, VP0271, VP0272, VP0273]	1	0	0	0	0	0	1	0	0	16
VP0258-VP0270	[VP0258, VP0259, VP0260, VP0261, VP0262, VP0263, VP0264, VP0265, VP0266, VP0267, VP0268, VP0269, VP0270]	4	0.01	0	0	0	0	1	0	0.01	13
VP0258-VP0276	[VP0258, VP0259, VP0260, VP0261, VP0262, VP0263, VP0264, VP0265, VP0266, VP0267, VP0268, VP0269, VP0270, VP0271, VP0272, VP0273, VP0274, VP0275, VP0276]	1	0	2	0.01	0	0	2	0.01	0.01	19
VP0258-VP0271	[VP0258, VP0259, VP0260, VP0261, VP0262, VP0263, VP0264, VP0265, VP0266, VP0267, VP0268, VP0269, VP0270, VP0271]	3	0.01	1	0.01	0	0	5	0.02	0.02	14
VP0259-VP0266	[VP0259, VP0260, VP0261, VP0262, VP0263, VP0264, VP0265, VP0266]	473	1.08	117	0.82	204	1.13	383	1.33	1.33	8
VP0259-VP0261	[VP0259, VP0260, VP0261]	63	0.14	41	0.27	54	0.25	103	0.28	0.28	3
VP0259-VP0263	[VP0259, VP0260, VP0261, VP0262, VP0263]	79	0.18	45	0.31	53	0.27	69	0.19	0.31	5
VP0259-VP0264	[VP0259, VP0260, VP0261, VP0262, VP0263, VP0264]	45	0.1	16	0.11	37	0.19	46	0.12	0.19	6
VP0259-VP0260	[VP0259, VP0260]	189	0.36	104	0.43	138	0.47	164	0.35	0.47	2
VP0259-VP0262	[VP0259, VP0260, VP0261, VP0262]	89	0.2	49	0.33	66	0.34	82	0.22	0.34	4
VP0259-VP0267	[VP0259, VP0260, VP0261, VP0262, VP0263, VP0264, VP0265, VP0266, VP0267]	7	0.02	4	0.03	1	0.01	3	0.01	0.03	9
VP0259-VP0265	[VP0259, VP0260, VP0261, VP0262, VP0263, VP0264, VP0265]	25	0.06	7	0.05	11	0.06	22	0.08	0.08	7
VP0259-VP0268	[VP0259, VP0260, VP0261, VP0262, VP0263, VP0264, VP0265, VP0266, VP0267, VP0268]	6	0.01	1	0.01	3	0.02	13	0.04	0.04	10
VP0259-VP0270	[VP0259, VP0260, VP0261, VP0262, VP0263, VP0264, VP0265, VP0266, VP0267, VP0268, VP0269, VP0270]	2	0	0	0	2	0.01	1	0	0.01	12
VP0259-VP0272	[VP0259, VP0260, VP0261, VP0262, VP0263, VP0264, VP0265, VP0266, VP0267, VP0268, VP0269, VP0270, VP0271, VP0272]	1	0	0	0	1	0.01	2	0.01	0.01	14
VP0259-VP0269	[VP0259, VP0260, VP0261, VP0262, VP0263, VP0264, VP0265, VP0266, VP0267, VP0268, VP0269]	4	0.01	2	0.01	2	0.01	9	0.03	0.03	11
VP0259-VP0276	[VP0259, VP0260, VP0261, VP0262, VP0263, VP0264, VP0265, VP0266, VP0267, VP0268, VP0269, VP0270, VP0271, VP0272, VP0273, VP0274, VP0275, VP0276]	1	0	0	0	1	0.01	3	0.01	0.01	18
VP0259-VP0271	[VP0259, VP0260, VP0261, VP0262, VP0263, VP0264, VP0265, VP0266, VP0267, VP0268, VP0269, VP0270, VP0271]	2	0	0	0	2	0.01	5	0.02	0.02	13
VP0259-VP0274	[VP0259, VP0260, VP0261, VP0262, VP0263, VP0264, VP0265, VP0266, VP0267, VP0268, VP0269, VP0270, VP0271, VP0272, VP0273, VP0274]	2	0	0	0	1	0.01	1	0	0.01	16
VP0259-VP0273	[VP0259, VP0260, VP0261, VP0262, VP0263, VP0264, VP0265, VP0266, VP0267, VP0268, VP0269, VP0270, VP0271, VP0272, VP0273]	1	0	0	0	1	0.01	1	0	0.01	15
VP0259-VP0275	[VP0259, VP0260, VP0261, VP0262, VP0263, VP0264, VP0265, VP0266, VP0267, VP0268, VP0269, VP0270, VP0271, VP0272, VP0273, VP0274, VP0275]	1	0	0	0	0	0	1	0	0	17
VP0260-VP0262	[VP0260, VP0261, VP0262]	299	0.68	114	0.78	137	0.7	220	0.59	0.78	3
VP0260-VP0266	[VP0260, VP0261, VP0262, VP0263, VP0264, VP0265, VP0266]	1549	3.54	280	1.96	587	3.26	831	2.88	3.54	7
VP0260-VP0263	[VP0260, VP0261, VP0262, VP0263]	227	0.52	88	0.6	110	0.56	155	0.42	0.6	4
VP0260-VP0278	[VP0260, VP0261, VP0262, VP0263, VP0264, VP0265, VP0266, VP0267, VP0268, VP0269, VP0270, VP0271, VP0272, VP0273, VP0274, VP0275, VP0276, VP0277, VP0278]	1	0	0	0	0	0	7	0.02	0.02	19
VP0260-VP0264	[VP0260, VP0261, VP0262, VP0263, VP0264]	126	0.29	65	0.44	57	0.29	89	0.24	0.44	5
VP0260-VP0261	[VP0260, VP0261]	212	0.49	111	0.73	125	0.58	202	0.55	0.73	2
VP0260-VP0270	[VP0260, VP0261, VP0262, VP0263, VP0264, VP0265, VP0266, VP0267, VP0268, VP0269, VP0270]	13	0.03	5	0.03	4	0.02	12	0.04	0.04	11
VP0260-VP0265	[VP0260, VP0261, VP0262, VP0263, VP0264, VP0265]	62	0.14	33	0.23	28	0.16	55	0.19	0.23	6
VP0260-VP0268	[VP0260, VP0261, VP0262, VP0263, VP0264, VP0265, VP0266, VP0267, VP0268]	14	0.03	9	0.06	12	0.07	15	0.05	0.07	9
VP0260-VP0269	[VP0260, VP0261, VP0262, VP0263, VP0264, VP0265, VP0266, VP0267, VP0268, VP0269]	11	0.03	5	0.03	3	0.02	16	0.06	0.06	10
VP0260-VP0272	[VP0260, VP0261, VP0262, VP0263, VP0264, VP0265, VP0266, VP0267, VP0268, VP0269, VP0270, VP0271, VP0272]	2	0	2	0.01	0	0	8	0.03	0.03	13
VP0260-VP0267	[VP0260, VP0261, VP0262, VP0263, VP0264, VP0265, VP0266, VP0267]	16	0.04	3	0.02	4	0.02	14	0.05	0.05	8
VP0260-VP0276	[VP0260, VP0261, VP0262, VP0263, VP0264, VP0265, VP0266, VP0267, VP0268, VP0269, VP0270, VP0271, VP0272, VP0273, VP0274, VP0275, VP0276]	4	0.01	0	0	1	0.01	8	0.03	0.03	17
VP0260-VP0271	[VP0260, VP0261, VP0262, VP0263, VP0264, VP0265, VP0266, VP0267, VP0268, VP0269, VP0270, VP0271]	3	0.01	2	0.01	2	0.01	7	0.02	0.02	12
VP0260-VP0277	[VP0260, VP0261, VP0262, VP0263, VP0264, VP0265, VP0266, VP0267, VP0268, VP0269, VP0270, VP0271, VP0272, VP0273, VP0274, VP0275, VP0276, VP0277]	2	0	1	0.01	0	0	3	0.01	0.01	18
VP0260-VP0273	[VP0260, VP0261, VP0262, VP0263, VP0264, VP0265, VP0266, VP0267, VP0268, VP0269, VP0270, VP0271, VP0272, VP0273]	3	0.01	1	0.01	0	0	9	0.03	0.03	14
VP0260-VP0274	[VP0260, VP0261, VP0262, VP0263, VP0264, VP0265, VP0266, VP0267, VP0268, VP0269, VP0270, VP0271, VP0272, VP0273, VP0274]	1	0	3	0.02	1	0.01	5	0.02	0.02	15
VP0260-VP0280	[VP0260, VP0261, VP0262, VP0263, VP0264, VP0265, VP0266, VP0267, VP0268, VP0269, VP0270, VP0271, VP0272, VP0273, VP0274, VP0275, VP0276, VP0277, VP0278, VP0279, VP0280]	1	0	0	0	0	0	0	0	0	21
VP0261-VP0266	[VP0261, VP0262, VP0263, VP0264, VP0265, VP0266]	1702	3.89	354	2.48	567	3.15	782	2.71	3.89	6
VP0261-VP0262	[VP0261, VP0262]	258	0.59	65	0.44	106	0.54	148	0.4	0.59	2
VP0261-VP0264	[VP0261, VP0262, VP0263, VP0264]	120	0.27	28	0.19	74	0.38	78	0.21	0.38	4
VP0261-VP0269	[VP0261, VP0262, VP0263, VP0264, VP0265, VP0266, VP0267, VP0268, VP0269]	8	0.02	7	0.05	6	0.03	12	0.04	0.05	9
VP0261-VP0265	[VP0261, VP0262, VP0263, VP0264, VP0265]	52	0.12	24	0.17	27	0.15	42	0.15	0.17	5
VP0261-VP0263	[VP0261, VP0262, VP0263]	218	0.5	82	0.56	127	0.65	153	0.41	0.65	3
VP0261-VP0270	[VP0261, VP0262, VP0263, VP0264, VP0265, VP0266, VP0267, VP0268, VP0269, VP0270]	6	0.01	5	0.03	1	0.01	11	0.04	0.04	10
VP0261-VP0267	[VP0261, VP0262, VP0263, VP0264, VP0265, VP0266, VP0267]	17	0.04	7	0.05	5	0.03	9	0.03	0.05	7
VP0261-VP0268	[VP0261, VP0262, VP0263, VP0264, VP0265, VP0266, VP0267, VP0268]	7	0.02	9	0.06	5	0.03	13	0.04	0.06	8
VP0261-VP0272	[VP0261, VP0262, VP0263, VP0264, VP0265, VP0266, VP0267, VP0268, VP0269, VP0270, VP0271, VP0272]	5	0.01	3	0.02	0	0	2	0.01	0.02	12
VP0261-VP0276	[VP0261, VP0262, VP0263, VP0264, VP0265, VP0266, VP0267, VP0268, VP0269, VP0270, VP0271, VP0272, VP0273, VP0274, VP0275, VP0276]	2	0	0	0	1	0.01	4	0.01	0.01	16
VP0261-VP0271	[VP0261, VP0262, VP0263, VP0264, VP0265, VP0266, VP0267, VP0268, VP0269, VP0270, VP0271]	4	0.01	2	0.01	0	0	6	0.02	0.02	11
VP0261-VP0278	[VP0261, VP0262, VP0263, VP0264, VP0265, VP0266, VP0267, VP0268, VP0269, VP0270, VP0271, VP0272, VP0273, VP0274, VP0275, VP0276, VP0277, VP0278]	3	0.01	0	0	0	0	6	0.02	0.02	18
VP0261-VP0275	[VP0261, VP0262, VP0263, VP0264, VP0265, VP0266, VP0267, VP0268, VP0269, VP0270, VP0271, VP0272, VP0273, VP0274, VP0275]	1	0	0	0	2	0.01	2	0.01	0.01	15
VP0261-VP0280	[VP0261, VP0262, VP0263, VP0264, VP0265, VP0266, VP0267, VP0268, VP0269, VP0270, VP0271, VP0272, VP0273, VP0274, VP0275, VP0276, VP0277, VP0278, VP0279, VP0280]	1	0	0	0	0	0	0	0	0	20
VP0261-VP0274	[VP0261, VP0262, VP0263, VP0264, VP0265, VP0266, VP0267, VP0268, VP0269, VP0270, VP0271, VP0272, VP0273, VP0274]	1	0	3	0.02	0	0	7	0.02	0.02	14
VP0262-VP0266	[VP0262, VP0263, VP0264, VP0265, VP0266]	953	2.17	155	1.08	355	1.97	373	1.29	2.17	5
VP0262-VP0263	[VP0262, VP0263]	133	0.3	37	0.25	57	0.29	73	0.2	0.3	2
VP0262-VP0265	[VP0262, VP0263, VP0264, VP0265]	46	0.1	17	0.12	22	0.12	33	0.11	0.12	4
VP0262-VP0273	[VP0262, VP0263, VP0264, VP0265, VP0266, VP0267, VP0268, VP0269, VP0270, VP0271, VP0272, VP0273]	2	0	0	0	1	0.01	1	0	0.01	12
VP0262-VP0264	[VP0262, VP0263, VP0264]	72	0.16	30	0.2	49	0.25	43	0.12	0.25	3
VP0262-VP0270	[VP0262, VP0263, VP0264, VP0265, VP0266, VP0267, VP0268, VP0269, VP0270]	7	0.02	2	0.01	2	0.01	9	0.03	0.03	9
VP0262-VP0268	[VP0262, VP0263, VP0264, VP0265, VP0266, VP0267, VP0268]	8	0.02	4	0.03	3	0.02	2	0.01	0.03	7
VP0262-VP0267	[VP0262, VP0263, VP0264, VP0265, VP0266, VP0267]	15	0.03	7	0.05	15	0.08	12	0.04	0.08	6
VP0262-VP0277	[VP0262, VP0263, VP0264, VP0265, VP0266, VP0267, VP0268, VP0269, VP0270, VP0271, VP0272, VP0273, VP0274, VP0275, VP0276, VP0277]	1	0	1	0.01	0	0	3	0.01	0.01	16
VP0262-VP0276	[VP0262, VP0263, VP0264, VP0265, VP0266, VP0267, VP0268, VP0269, VP0270, VP0271, VP0272, VP0273, VP0274, VP0275, VP0276]	3	0.01	1	0.01	3	0.02	9	0.03	0.03	15
VP0262-VP0271	[VP0262, VP0263, VP0264, VP0265, VP0266, VP0267, VP0268, VP0269, VP0270, VP0271]	6	0.01	2	0.01	2	0.01	4	0.01	0.01	10
VP0262-VP0269	[VP0262, VP0263, VP0264, VP0265, VP0266, VP0267, VP0268, VP0269]	10	0.02	5	0.03	7	0.04	8	0.03	0.04	8
VP0262-VP0278	[VP0262, VP0263, VP0264, VP0265, VP0266, VP0267, VP0268, VP0269, VP0270, VP0271, VP0272, VP0273, VP0274, VP0275, VP0276, VP0277, VP0278]	1	0	0	0	0	0	4	0.01	0.01	17
VP0262-VP0274	[VP0262, VP0263, VP0264, VP0265, VP0266, VP0267, VP0268, VP0269, VP0270, VP0271, VP0272, VP0273, VP0274]	1	0	1	0.01	0	0	2	0.01	0.01	13
VP0263-VP0266	[VP0263, VP0264, VP0265, VP0266]	2702	4.07	504	3.52	918	5.1	916	3.17	5.1	4
VP0263-VP0268	[VP0263, VP0264, VP0265, VP0266, VP0267, VP0268]	36	0.05	13	0.09	6	0.03	29	0.1	0.1	6
VP0263-VP0274	[VP0263, VP0264, VP0265, VP0266, VP0267, VP0268, VP0269, VP0270, VP0271, VP0272, VP0273, VP0274]	4	0.01	1	0.01	3	0.02	8	0.03	0.03	12
VP0263-VP0264	[VP0263, VP0264]	222	0.28	63	0.3	87	0.33	95	0.24	0.33	2
VP0263-VP0265	[VP0263, VP0264, VP0265]	102	0.15	41	0.29	57	0.32	73	0.25	0.32	3
VP0263-VP0272	[VP0263, VP0264, VP0265, VP0266, VP0267, VP0268, VP0269, VP0270, VP0271, VP0272]	12	0.02	3	0.02	0	0	14	0.05	0.05	10
VP0263-VP0273	[VP0263, VP0264, VP0265, VP0266, VP0267, VP0268, VP0269, VP0270, VP0271, VP0272, VP0273]	5	0.01	4	0.03	4	0.02	11	0.04	0.04	11
VP0263-VP0267	[VP0263, VP0264, VP0265, VP0266, VP0267]	37	0.06	10	0.07	10	0.06	23	0.08	0.08	5
VP0263-VP0277	[VP0263, VP0264, VP0265, VP0266, VP0267, VP0268, VP0269, VP0270, VP0271, VP0272, VP0273, VP0274, VP0275, VP0276, VP0277]	3	0.01	1	0.01	0	0	3	0.01	0.01	15
VP0263-VP0270	[VP0263, VP0264, VP0265, VP0266, VP0267, VP0268, VP0269, VP0270]	15	0.02	7	0.05	10	0.06	16	0.06	0.06	8
VP0263-VP0269	[VP0263, VP0264, VP0265, VP0266, VP0267, VP0268, VP0269]	20	0.03	11	0.08	14	0.08	20	0.07	0.08	7
VP0263-VP0271	[VP0263, VP0264, VP0265, VP0266, VP0267, VP0268, VP0269, VP0270, VP0271]	7	0.01	4	0.03	4	0.02	15	0.05	0.05	9
VP0263-VP0276	[VP0263, VP0264, VP0265, VP0266, VP0267, VP0268, VP0269, VP0270, VP0271, VP0272, VP0273, VP0274, VP0275, VP0276]	6	0.01	1	0.01	3	0.02	8	0.03	0.03	14
VP0263-VP0278	[VP0263, VP0264, VP0265, VP0266, VP0267, VP0268, VP0269, VP0270, VP0271, VP0272, VP0273, VP0274, VP0275, VP0276, VP0277, VP0278]	3	0.01	0	0	1	0.01	8	0.03	0.03	16
VP0263-VP0279	[VP0263, VP0264, VP0265, VP0266, VP0267, VP0268, VP0269, VP0270, VP0271, VP0272, VP0273, VP0274, VP0275, VP0276, VP0277, VP0278, VP0279]	1	0	0	0	0	0	0	0	0	17
VP0263-VP0275	[VP0263, VP0264, VP0265, VP0266, VP0267, VP0268, VP0269, VP0270, VP0271, VP0272, VP0273, VP0274, VP0275]	1	0	0	0	1	0.01	3	0.01	0.01	13
VP0264-VP0265	[VP0264, VP0265]	113	0.17	28	0.2	41	0.23	56	0.19	0.23	2
VP0264-VP0266	[VP0264, VP0265, VP0266]	2750	4.14	551	3.85	983	5.46	861	2.98	5.46	3
VP0264-VP0267	[VP0264, VP0265, VP0266, VP0267]	43	0.06	10	0.07	21	0.12	29	0.1	0.12	4
VP0264-VP0276	[VP0264, VP0265, VP0266, VP0267, VP0268, VP0269, VP0270, VP0271, VP0272, VP0273, VP0274, VP0275, VP0276]	10	0.02	5	0.03	3	0.02	13	0.04	0.04	13
VP0264-VP0269	[VP0264, VP0265, VP0266, VP0267, VP0268, VP0269]	29	0.04	18	0.13	8	0.04	18	0.06	0.13	6
VP0264-VP0268	[VP0264, VP0265, VP0266, VP0267, VP0268]	33	0.05	13	0.09	19	0.11	28	0.1	0.11	5
VP0264-VP0271	[VP0264, VP0265, VP0266, VP0267, VP0268, VP0269, VP0270, VP0271]	12	0.02	4	0.03	9	0.05	9	0.03	0.05	8
VP0264-VP0274	[VP0264, VP0265, VP0266, VP0267, VP0268, VP0269, VP0270, VP0271, VP0272, VP0273, VP0274]	5	0.01	0	0	3	0.02	8	0.03	0.03	11
VP0264-VP0270	[VP0264, VP0265, VP0266, VP0267, VP0268, VP0269, VP0270]	12	0.02	3	0.02	2	0.01	12	0.04	0.04	7
VP0264-VP0277	[VP0264, VP0265, VP0266, VP0267, VP0268, VP0269, VP0270, VP0271, VP0272, VP0273, VP0274, VP0275, VP0276, VP0277]	7	0.02	2	0.01	1	0.01	10	0.03	0.03	14
VP0264-VP0275	[VP0264, VP0265, VP0266, VP0267, VP0268, VP0269, VP0270, VP0271, VP0272, VP0273, VP0274, VP0275]	5	0.01	0	0	2	0.01	3	0.01	0.01	12
VP0264-VP0272	[VP0264, VP0265, VP0266, VP0267, VP0268, VP0269, VP0270, VP0271, VP0272]	9	0.01	4	0.03	5	0.03	9	0.03	0.03	9
VP0264-VP0273	[VP0264, VP0265, VP0266, VP0267, VP0268, VP0269, VP0270, VP0271, VP0272, VP0273]	4	0.01	1	0.01	5	0.03	5	0.02	0.03	10
VP0264-VP0278	[VP0264, VP0265, VP0266, VP0267, VP0268, VP0269, VP0270, VP0271, VP0272, VP0273, VP0274, VP0275, VP0276, VP0277, VP0278]	5	0.01	0	0	2	0.01	10	0.03	0.03	15
VP0264-VP0283	[VP0264, VP0265, VP0266, VP0267, VP0268, VP0269, VP0270, VP0271, VP0272, VP0273, VP0274, VP0275, VP0276, VP0277, VP0278, VP0279, VP0280, VP0281, VP0282, VP0283]	2	0	0	0	1	0.01	2	0.01	0.01	20
VP0264-VP0281	[VP0264, VP0265, VP0266, VP0267, VP0268, VP0269, VP0270, VP0271, VP0272, VP0273, VP0274, VP0275, VP0276, VP0277, VP0278, VP0279, VP0280, VP0281]	1	0	0	0	2	0.01	1	0	0.01	18
VP0265-VP0266	[VP0265, VP0266]	803	1.21	192	1.34	302	1.68	287	0.99	1.68	2
VP0265-VP0267	[VP0265, VP0266, VP0267]	29	0.04	6	0.04	5	0.03	26	0.09	0.09	3
VP0265-VP0270	[VP0265, VP0266, VP0267, VP0268, VP0269, VP0270]	7	0.01	2	0.01	7	0.04	11	0.04	0.04	6
VP0265-VP0273	[VP0265, VP0266, VP0267, VP0268, VP0269, VP0270, VP0271, VP0272, VP0273]	4	0.01	0	0	1	0.01	5	0.02	0.02	9
VP0265-VP0268	[VP0265, VP0266, VP0267, VP0268]	27	0.04	6	0.04	13	0.07	20	0.07	0.07	4
VP0265-VP0269	[VP0265, VP0266, VP0267, VP0268, VP0269]	19	0.03	6	0.04	4	0.02	10	0.03	0.04	5
VP0265-VP0278	[VP0265, VP0266, VP0267, VP0268, VP0269, VP0270, VP0271, VP0272, VP0273, VP0274, VP0275, VP0276, VP0277, VP0278]	4	0.01	2	0.01	1	0.01	8	0.03	0.03	14
VP0265-VP0276	[VP0265, VP0266, VP0267, VP0268, VP0269, VP0270, VP0271, VP0272, VP0273, VP0274, VP0275, VP0276]	3	0.01	2	0.01	1	0.01	8	0.03	0.03	12
VP0265-VP0272	[VP0265, VP0266, VP0267, VP0268, VP0269, VP0270, VP0271, VP0272]	3	0	3	0.02	3	0.02	6	0.02	0.02	8
VP0265-VP0282	[VP0265, VP0266, VP0267, VP0268, VP0269, VP0270, VP0271, VP0272, VP0273, VP0274, VP0275, VP0276, VP0277, VP0278, VP0279, VP0280, VP0281, VP0282]	1	0	0	0	0	0	1	0	0	18
VP0265-VP0271	[VP0265, VP0266, VP0267, VP0268, VP0269, VP0270, VP0271]	11	0.02	2	0.01	8	0.04	8	0.03	0.04	7
VP0265-VP0275	[VP0265, VP0266, VP0267, VP0268, VP0269, VP0270, VP0271, VP0272, VP0273, VP0274, VP0275]	4	0.01	1	0.01	0	0	1	0	0.01	11
VP0265-VP0277	[VP0265, VP0266, VP0267, VP0268, VP0269, VP0270, VP0271, VP0272, VP0273, VP0274, VP0275, VP0276, VP0277]	5	0.01	0	0	0	0	2	0.01	0.01	13
VP0265-VP0274	[VP0265, VP0266, VP0267, VP0268, VP0269, VP0270, VP0271, VP0272, VP0273, VP0274]	2	0	0	0	1	0.01	4	0.01	0.01	10
VP0266-VP0276	[VP0266, VP0267, VP0268, VP0269, VP0270, VP0271, VP0272, VP0273, VP0274, VP0275, VP0276]	19	0.04	8	0.05	4	0.02	21	0.07	0.07	11
VP0266-VP0268	[VP0266, VP0267, VP0268]	38	0.05	17	0.09	24	0.09	19	0.05	0.09	3
VP0266-VP0269	[VP0266, VP0267, VP0268, VP0269]	35	0.05	17	0.09	16	0.06	26	0.07	0.09	4
VP0266-VP0270	[VP0266, VP0267, VP0268, VP0269, VP0270]	15	0.02	4	0.02	11	0.04	21	0.06	0.06	5
VP0266-VP0267	[VP0266, VP0267]	31	0.04	10	0.05	10	0.03	18	0.05	0.05	2
VP0266-VP0272	[VP0266, VP0267, VP0268, VP0269, VP0270, VP0271, VP0272]	16	0.02	7	0.04	7	0.03	12	0.03	0.04	7
VP0266-VP0275	[VP0266, VP0267, VP0268, VP0269, VP0270, VP0271, VP0272, VP0273, VP0274, VP0275]	5	0.01	3	0.02	1	0	4	0.01	0.02	10
VP0266-VP0271	[VP0266, VP0267, VP0268, VP0269, VP0270, VP0271]	21	0.03	5	0.03	5	0.02	15	0.04	0.04	6
VP0266-VP0273	[VP0266, VP0267, VP0268, VP0269, VP0270, VP0271, VP0272, VP0273]	10	0.01	4	0.02	3	0.01	9	0.03	0.03	8
VP0266-VP0280	[VP0266, VP0267, VP0268, VP0269, VP0270, VP0271, VP0272, VP0273, VP0274, VP0275, VP0276, VP0277, VP0278, VP0279, VP0280]	3	0.01	0	0	0	0	1	0	0.01	15
VP0266-VP0278	[VP0266, VP0267, VP0268, VP0269, VP0270, VP0271, VP0272, VP0273, VP0274, VP0275, VP0276, VP0277, VP0278]	10	0.02	1	0.01	6	0.03	14	0.04	0.04	13
VP0266-VP0277	[VP0266, VP0267, VP0268, VP0269, VP0270, VP0271, VP0272, VP0273, VP0274, VP0275, VP0276, VP0277]	5	0.01	2	0.01	5	0.02	8	0.03	0.03	12
VP0266-VP0279	[VP0266, VP0267, VP0268, VP0269, VP0270, VP0271, VP0272, VP0273, VP0274, VP0275, VP0276, VP0277, VP0278, VP0279]	3	0.01	0	0	1	0	2	0.01	0.01	14
VP0266-VP0274	[VP0266, VP0267, VP0268, VP0269, VP0270, VP0271, VP0272, VP0273, VP0274]	9	0.01	2	0.01	3	0.01	20	0.06	0.06	9
VP0266-VP0283	[VP0266, VP0267, VP0268, VP0269, VP0270, VP0271, VP0272, VP0273, VP0274, VP0275, VP0276, VP0277, VP0278, VP0279, VP0280, VP0281, VP0282, VP0283]	3	0.01	0	0	0	0	9	0.03	0.03	18
VP0267-VP0278	[VP0267, VP0268, VP0269, VP0270, VP0271, VP0272, VP0273, VP0274, VP0275, VP0276, VP0277, VP0278]	341	0.76	125	0.74	149	0.67	576	1.84	1.84	12
VP0267-VP0273	[VP0267, VP0268, VP0269, VP0270, VP0271, VP0272, VP0273]	451	0.65	209	0.65	265	0.99	542	1.29	1.29	7
VP0267-VP0268	[VP0267, VP0268]	1791	2.32	1091	2.97	606	2.26	1210	2.88	2.97	2
VP0267-VP0269	[VP0267, VP0268, VP0269]	1751	2.27	1023	2.79	638	2.38	1191	2.84	2.84	3
VP0267-VP0276	[VP0267, VP0268, VP0269, VP0270, VP0271, VP0272, VP0273, VP0274, VP0275, VP0276]	664	1.48	257	1.53	379	1.71	886	2.83	2.83	10
VP0267-VP0271	[VP0267, VP0268, VP0269, VP0270, VP0271]	970	1.25	544	1.48	388	1.45	833	1.98	1.98	5
VP0267-VP0283	[VP0267, VP0268, VP0269, VP0270, VP0271, VP0272, VP0273, VP0274, VP0275, VP0276, VP0277, VP0278, VP0279, VP0280, VP0281, VP0282, VP0283]	35	0.08	10	0.06	14	0.06	173	0.55	0.55	17
VP0267-VP0270	[VP0267, VP0268, VP0269, VP0270]	1181	1.53	644	1.75	441	1.65	885	2.11	2.11	4
VP0267-VP0275	[VP0267, VP0268, VP0269, VP0270, VP0271, VP0272, VP0273, VP0274, VP0275]	170	0.38	83	0.49	128	0.58	269	0.86	0.86	9
VP0267-VP0280	[VP0267, VP0268, VP0269, VP0270, VP0271, VP0272, VP0273, VP0274, VP0275, VP0276, VP0277, VP0278, VP0279, VP0280]	31	0.07	22	0.13	19	0.09	76	0.24	0.24	14
VP0267-VP0281	[VP0267, VP0268, VP0269, VP0270, VP0271, VP0272, VP0273, VP0274, VP0275, VP0276, VP0277, VP0278, VP0279, VP0280, VP0281]	26	0.06	26	0.15	15	0.07	89	0.28	0.28	15
VP0267-VP0272	[VP0267, VP0268, VP0269, VP0270, VP0271, VP0272]	673	0.87	418	1.14	357	1.33	748	1.78	1.78	6
VP0267-VP0279	[VP0267, VP0268, VP0269, VP0270, VP0271, VP0272, VP0273, VP0274, VP0275, VP0276, VP0277, VP0278, VP0279]	37	0.08	22	0.13	31	0.14	74	0.24	0.24	13
VP0267-VP0274	[VP0267, VP0268, VP0269, VP0270, VP0271, VP0272, VP0273, VP0274]	394	0.57	259	0.81	255	0.95	692	1.65	1.65	8
VP0267-VP0282	[VP0267, VP0268, VP0269, VP0270, VP0271, VP0272, VP0273, VP0274, VP0275, VP0276, VP0277, VP0278, VP0279, VP0280, VP0281, VP0282]	8	0.02	10	0.06	8	0.04	54	0.17	0.17	16
VP0267-VP0277	[VP0267, VP0268, VP0269, VP0270, VP0271, VP0272, VP0273, VP0274, VP0275, VP0276, VP0277]	256	0.57	148	0.88	158	0.71	479	1.53	1.53	11
VP0268-VP0275	[VP0268, VP0269, VP0270, VP0271, VP0272, VP0273, VP0274, VP0275]	39	0.09	19	0.11	33	0.15	40	0.13	0.15	8
VP0268-VP0278	[VP0268, VP0269, VP0270, VP0271, VP0272, VP0273, VP0274, VP0275, VP0276, VP0277, VP0278]	72	0.16	24	0.14	44	0.2	83	0.27	0.27	11
VP0268-VP0271	[VP0268, VP0269, VP0270, VP0271]	203	0.26	89	0.24	76	0.28	126	0.3	0.3	4
VP0268-VP0272	[VP0268, VP0269, VP0270, VP0271, VP0272]	159	0.21	70	0.19	82	0.31	106	0.25	0.31	5
VP0268-VP0277	[VP0268, VP0269, VP0270, VP0271, VP0272, VP0273, VP0274, VP0275, VP0276, VP0277]	47	0.1	28	0.17	39	0.18	78	0.25	0.25	10
VP0268-VP0269	[VP0268, VP0269]	283	0.37	160	0.44	125	0.47	167	0.4	0.47	2
VP0268-VP0270	[VP0268, VP0269, VP0270]	213	0.28	109	0.3	88	0.33	107	0.25	0.33	3
VP0268-VP0273	[VP0268, VP0269, VP0270, VP0271, VP0272, VP0273]	111	0.16	38	0.12	53	0.2	57	0.14	0.2	6
VP0268-VP0276	[VP0268, VP0269, VP0270, VP0271, VP0272, VP0273, VP0274, VP0275, VP0276]	151	0.34	52	0.31	98	0.44	116	0.37	0.44	9
VP0268-VP0274	[VP0268, VP0269, VP0270, VP0271, VP0272, VP0273, VP0274]	84	0.12	39	0.12	62	0.23	107	0.25	0.25	7
VP0268-VP0281	[VP0268, VP0269, VP0270, VP0271, VP0272, VP0273, VP0274, VP0275, VP0276, VP0277, VP0278, VP0279, VP0280, VP0281]	4	0.01	8	0.05	5	0.02	15	0.05	0.05	14
VP0268-VP0283	[VP0268, VP0269, VP0270, VP0271, VP0272, VP0273, VP0274, VP0275, VP0276, VP0277, VP0278, VP0279, VP0280, VP0281, VP0282, VP0283]	10	0.02	5	0.03	7	0.03	31	0.1	0.1	16
VP0268-VP0280	[VP0268, VP0269, VP0270, VP0271, VP0272, VP0273, VP0274, VP0275, VP0276, VP0277, VP0278, VP0279, VP0280]	8	0.02	4	0.02	3	0.01	11	0.04	0.04	13
VP0268-VP0279	[VP0268, VP0269, VP0270, VP0271, VP0272, VP0273, VP0274, VP0275, VP0276, VP0277, VP0278, VP0279]	8	0.02	4	0.02	6	0.03	17	0.05	0.05	12
VP0268-VP0282	[VP0268, VP0269, VP0270, VP0271, VP0272, VP0273, VP0274, VP0275, VP0276, VP0277, VP0278, VP0279, VP0280, VP0281, VP0282]	4	0.01	1	0.01	3	0.01	5	0.02	0.02	15
VP0269-VP0270	[VP0269, VP0270]	294	0.37	152	0.36	113	0.38	141	0.29	0.38	2
VP0269-VP0274	[VP0269, VP0270, VP0271, VP0272, VP0273, VP0274]	103	0.15	53	0.17	85	0.28	144	0.3	0.3	6
VP0269-VP0277	[VP0269, VP0270, VP0271, VP0272, VP0273, VP0274, VP0275, VP0276, VP0277]	81	0.18	31	0.18	53	0.24	100	0.32	0.32	9
VP0269-VP0271	[VP0269, VP0270, VP0271]	245	0.31	145	0.35	120	0.4	135	0.28	0.4	3
VP0269-VP0280	[VP0269, VP0270, VP0271, VP0272, VP0273, VP0274, VP0275, VP0276, VP0277, VP0278, VP0279, VP0280]	10	0.02	4	0.02	8	0.04	10	0.03	0.04	12
VP0269-VP0276	[VP0269, VP0270, VP0271, VP0272, VP0273, VP0274, VP0275, VP0276]	197	0.44	71	0.42	113	0.51	170	0.54	0.54	8
VP0269-VP0278	[VP0269, VP0270, VP0271, VP0272, VP0273, VP0274, VP0275, VP0276, VP0277, VP0278]	111	0.25	32	0.19	52	0.24	128	0.41	0.41	10
VP0269-VP0272	[VP0269, VP0270, VP0271, VP0272]	179	0.22	81	0.2	114	0.38	146	0.3	0.38	4
VP0269-VP0279	[VP0269, VP0270, VP0271, VP0272, VP0273, VP0274, VP0275, VP0276, VP0277, VP0278, VP0279]	20	0.04	6	0.04	10	0.05	19	0.06	0.06	11
VP0269-VP0275	[VP0269, VP0270, VP0271, VP0272, VP0273, VP0274, VP0275]	44	0.1	22	0.13	33	0.15	45	0.14	0.15	7
VP0269-VP0273	[VP0269, VP0270, VP0271, VP0272, VP0273]	121	0.17	48	0.15	68	0.23	107	0.22	0.23	5
VP0269-VP0282	[VP0269, VP0270, VP0271, VP0272, VP0273, VP0274, VP0275, VP0276, VP0277, VP0278, VP0279, VP0280, VP0281, VP0282]	5	0.01	3	0.02	9	0.04	15	0.05	0.05	14
VP0269-VP0283	[VP0269, VP0270, VP0271, VP0272, VP0273, VP0274, VP0275, VP0276, VP0277, VP0278, VP0279, VP0280, VP0281, VP0282, VP0283]	11	0.02	6	0.04	2	0.01	41	0.13	0.13	15
VP0269-VP0281	[VP0269, VP0270, VP0271, VP0272, VP0273, VP0274, VP0275, VP0276, VP0277, VP0278, VP0279, VP0280, VP0281]	6	0.01	5	0.03	7	0.03	20	0.06	0.06	13
VP0270-VP0275	[VP0270, VP0271, VP0272, VP0273, VP0274, VP0275]	53	0.12	17	0.1	33	0.15	48	0.15	0.15	6
VP0270-VP0276	[VP0270, VP0271, VP0272, VP0273, VP0274, VP0275, VP0276]	198	0.44	64	0.38	107	0.48	146	0.47	0.48	7
VP0270-VP0278	[VP0270, VP0271, VP0272, VP0273, VP0274, VP0275, VP0276, VP0277, VP0278]	126	0.28	28	0.17	39	0.18	97	0.31	0.31	9
VP0270-VP0272	[VP0270, VP0271, VP0272]	196	0.25	80	0.19	91	0.3	139	0.29	0.3	3
VP0270-VP0273	[VP0270, VP0271, VP0272, VP0273]	135	0.19	65	0.2	77	0.26	107	0.22	0.26	4
VP0270-VP0274	[VP0270, VP0271, VP0272, VP0273, VP0274]	131	0.19	71	0.22	87	0.29	136	0.28	0.29	5
VP0270-VP0271	[VP0270, VP0271]	230	0.29	106	0.25	125	0.42	126	0.26	0.42	2
VP0270-VP0277	[VP0270, VP0271, VP0272, VP0273, VP0274, VP0275, VP0276, VP0277]	78	0.17	38	0.23	58	0.26	80	0.26	0.26	8
VP0270-VP0281	[VP0270, VP0271, VP0272, VP0273, VP0274, VP0275, VP0276, VP0277, VP0278, VP0279, VP0280, VP0281]	15	0.03	5	0.03	6	0.03	19	0.06	0.06	12
VP0270-VP0283	[VP0270, VP0271, VP0272, VP0273, VP0274, VP0275, VP0276, VP0277, VP0278, VP0279, VP0280, VP0281, VP0282, VP0283]	8	0.02	6	0.04	7	0.03	26	0.08	0.08	14
VP0270-VP0280	[VP0270, VP0271, VP0272, VP0273, VP0274, VP0275, VP0276, VP0277, VP0278, VP0279, VP0280]	7	0.02	1	0.01	7	0.03	13	0.04	0.04	11
VP0270-VP0279	[VP0270, VP0271, VP0272, VP0273, VP0274, VP0275, VP0276, VP0277, VP0278, VP0279]	12	0.03	4	0.02	10	0.05	19	0.06	0.06	10
VP0270-VP0282	[VP0270, VP0271, VP0272, VP0273, VP0274, VP0275, VP0276, VP0277, VP0278, VP0279, VP0280, VP0281, VP0282]	5	0.01	2	0.01	5	0.02	14	0.04	0.04	13
VP0271-VP0276	[VP0271, VP0272, VP0273, VP0274, VP0275, VP0276]	304	0.68	90	0.54	115	0.52	188	0.6	0.68	6
VP0271-VP0272	[VP0271, VP0272]	233	0.25	95	0.23	88	0.23	132	0.21	0.25	2
VP0271-VP0278	[VP0271, VP0272, VP0273, VP0274, VP0275, VP0276, VP0277, VP0278]	129	0.29	31	0.18	73	0.33	108	0.35	0.35	8
VP0271-VP0274	[VP0271, VP0272, VP0273, VP0274]	153	0.22	65	0.2	97	0.27	119	0.22	0.27	4
VP0271-VP0273	[VP0271, VP0272, VP0273]	182	0.26	63	0.2	106	0.3	117	0.22	0.3	3
VP0271-VP0275	[VP0271, VP0272, VP0273, VP0274, VP0275]	67	0.15	19	0.11	38	0.17	49	0.16	0.17	5
VP0271-VP0279	[VP0271, VP0272, VP0273, VP0274, VP0275, VP0276, VP0277, VP0278, VP0279]	18	0.04	8	0.05	10	0.05	20	0.06	0.06	9
VP0271-VP0277	[VP0271, VP0272, VP0273, VP0274, VP0275, VP0276, VP0277]	95	0.21	59	0.35	69	0.31	95	0.3	0.35	7
VP0271-VP0281	[VP0271, VP0272, VP0273, VP0274, VP0275, VP0276, VP0277, VP0278, VP0279, VP0280, VP0281]	14	0.03	3	0.02	10	0.05	19	0.06	0.06	11
VP0271-VP0280	[VP0271, VP0272, VP0273, VP0274, VP0275, VP0276, VP0277, VP0278, VP0279, VP0280]	14	0.03	11	0.07	8	0.04	13	0.04	0.07	10
VP0271-VP0283	[VP0271, VP0272, VP0273, VP0274, VP0275, VP0276, VP0277, VP0278, VP0279, VP0280, VP0281, VP0282, VP0283]	7	0.02	6	0.04	8	0.04	33	0.11	0.11	13
VP0271-VP0282	[VP0271, VP0272, VP0273, VP0274, VP0275, VP0276, VP0277, VP0278, VP0279, VP0280, VP0281, VP0282]	13	0.03	3	0.02	5	0.02	20	0.06	0.06	12
VP0272-VP0276	[VP0272, VP0273, VP0274, VP0275, VP0276]	395	0.88	119	0.71	196	0.89	228	0.73	0.89	5
VP0272-VP0278	[VP0272, VP0273, VP0274, VP0275, VP0276, VP0277, VP0278]	217	0.48	45	0.27	97	0.44	130	0.42	0.48	7
VP0272-VP0279	[VP0272, VP0273, VP0274, VP0275, VP0276, VP0277, VP0278, VP0279]	29	0.06	10	0.06	14	0.06	22	0.07	0.07	8
VP0272-VP0274	[VP0272, VP0273, VP0274]	243	0.35	100	0.31	141	0.4	187	0.35	0.4	3
VP0272-VP0273	[VP0272, VP0273]	225	0.32	109	0.34	125	0.35	160	0.3	0.35	2
VP0272-VP0275	[VP0272, VP0273, VP0274, VP0275]	107	0.24	45	0.27	64	0.29	63	0.2	0.29	4
VP0272-VP0280	[VP0272, VP0273, VP0274, VP0275, VP0276, VP0277, VP0278, VP0279, VP0280]	19	0.04	4	0.02	15	0.07	27	0.09	0.09	9
VP0272-VP0277	[VP0272, VP0273, VP0274, VP0275, VP0276, VP0277]	145	0.32	71	0.42	84	0.38	149	0.48	0.48	6
VP0272-VP0282	[VP0272, VP0273, VP0274, VP0275, VP0276, VP0277, VP0278, VP0279, VP0280, VP0281, VP0282]	12	0.03	4	0.02	7	0.03	22	0.07	0.07	11
VP0272-VP0281	[VP0272, VP0273, VP0274, VP0275, VP0276, VP0277, VP0278, VP0279, VP0280, VP0281]	11	0.02	14	0.08	10	0.05	21	0.07	0.08	10
VP0272-VP0283	[VP0272, VP0273, VP0274, VP0275, VP0276, VP0277, VP0278, VP0279, VP0280, VP0281, VP0282, VP0283]	28	0.06	7	0.04	13	0.06	51	0.16	0.16	12
VP0273-VP0276	[VP0273, VP0274, VP0275, VP0276]	454	1.01	136	0.81	251	1.14	296	0.95	1.14	4
VP0273-VP0278	[VP0273, VP0274, VP0275, VP0276, VP0277, VP0278]	277	0.62	68	0.4	135	0.61	163	0.52	0.62	6
VP0273-VP0277	[VP0273, VP0274, VP0275, VP0276, VP0277]	172	0.38	65	0.39	109	0.49	160	0.51	0.51	5
VP0273-VP0274	[VP0273, VP0274]	189	0.27	104	0.33	103	0.29	205	0.38	0.38	2
VP0273-VP0275	[VP0273, VP0274, VP0275]	110	0.24	54	0.32	77	0.35	83	0.27	0.35	3
VP0273-VP0279	[VP0273, VP0274, VP0275, VP0276, VP0277, VP0278, VP0279]	32	0.07	16	0.1	17	0.08	17	0.05	0.1	7
VP0273-VP0283	[VP0273, VP0274, VP0275, VP0276, VP0277, VP0278, VP0279, VP0280, VP0281, VP0282, VP0283]	40	0.09	3	0.02	16	0.07	50	0.16	0.16	11
VP0273-VP0281	[VP0273, VP0274, VP0275, VP0276, VP0277, VP0278, VP0279, VP0280, VP0281]	27	0.06	16	0.1	12	0.05	16	0.05	0.1	9
VP0273-VP0280	[VP0273, VP0274, VP0275, VP0276, VP0277, VP0278, VP0279, VP0280]	28	0.06	12	0.07	10	0.05	26	0.08	0.08	8
VP0273-VP0282	[VP0273, VP0274, VP0275, VP0276, VP0277, VP0278, VP0279, VP0280, VP0281, VP0282]	10	0.02	6	0.04	7	0.03	18	0.06	0.06	10
VP0274-VP0278	[VP0274, VP0275, VP0276, VP0277, VP0278]	458	1.02	144	0.86	192	0.87	261	0.83	1.02	5
VP0274-VP0276	[VP0274, VP0275, VP0276]	722	1.61	237	1.41	373	1.69	384	1.23	1.69	3
VP0274-VP0275	[VP0274, VP0275]	149	0.33	58	0.35	73	0.33	84	0.27	0.35	2
VP0274-VP0282	[VP0274, VP0275, VP0276, VP0277, VP0278, VP0279, VP0280, VP0281, VP0282]	32	0.07	10	0.06	14	0.06	48	0.15	0.15	9
VP0274-VP0277	[VP0274, VP0275, VP0276, VP0277]	309	0.69	167	0.99	163	0.74	245	0.78	0.99	4
VP0274-VP0283	[VP0274, VP0275, VP0276, VP0277, VP0278, VP0279, VP0280, VP0281, VP0282, VP0283]	78	0.17	17	0.1	20	0.09	105	0.34	0.34	10
VP0274-VP0279	[VP0274, VP0275, VP0276, VP0277, VP0278, VP0279]	57	0.13	19	0.11	31	0.14	44	0.14	0.14	6
VP0274-VP0280	[VP0274, VP0275, VP0276, VP0277, VP0278, VP0279, VP0280]	53	0.12	14	0.08	27	0.12	35	0.11	0.12	7
VP0274-VP0281	[VP0274, VP0275, VP0276, VP0277, VP0278, VP0279, VP0280, VP0281]	49	0.11	21	0.12	17	0.08	40	0.13	0.13	8
VP0275-VP0276	[VP0275, VP0276]	449	1	191	1.14	260	1.18	366	1.17	1.18	2
VP0275-VP0277	[VP0275, VP0276, VP0277]	233	0.52	164	0.98	137	0.62	222	0.71	0.98	3
VP0275-VP0283	[VP0275, VP0276, VP0277, VP0278, VP0279, VP0280, VP0281, VP0282, VP0283]	45	0.1	17	0.1	32	0.14	104	0.33	0.33	9
VP0275-VP0279	[VP0275, VP0276, VP0277, VP0278, VP0279]	38	0.08	27	0.16	24	0.11	39	0.12	0.16	5
VP0275-VP0278	[VP0275, VP0276, VP0277, VP0278]	294	0.65	130	0.77	150	0.68	250	0.8	0.8	4
VP0275-VP0281	[VP0275, VP0276, VP0277, VP0278, VP0279, VP0280, VP0281]	34	0.08	18	0.11	11	0.05	52	0.17	0.17	7
VP0275-VP0282	[VP0275, VP0276, VP0277, VP0278, VP0279, VP0280, VP0281, VP0282]	19	0.04	12	0.07	15	0.07	33	0.11	0.11	8
VP0275-VP0280	[VP0275, VP0276, VP0277, VP0278, VP0279, VP0280]	33	0.07	15	0.09	26	0.12	30	0.1	0.12	6
VP0276-VP0277	[VP0276, VP0277]	360	0.31	148	0.35	196	0.34	237	0.32	0.35	2
VP0276-VP0278	[VP0276, VP0277, VP0278]	420	0.55	126	0.44	190	0.55	255	0.66	0.66	3
VP0276-VP0282	[VP0276, VP0277, VP0278, VP0279, VP0280, VP0281, VP0282]	28	0.04	12	0.04	12	0.04	29	0.08	0.08	7
VP0276-VP0283	[VP0276, VP0277, VP0278, VP0279, VP0280, VP0281, VP0282, VP0283]	78	0.1	15	0.05	30	0.09	84	0.22	0.22	8
VP0276-VP0280	[VP0276, VP0277, VP0278, VP0279, VP0280]	48	0.06	13	0.05	23	0.07	33	0.09	0.09	5
VP0276-VP0279	[VP0276, VP0277, VP0278, VP0279]	48	0.06	28	0.1	28	0.08	47	0.12	0.12	4
VP0276-VP0281	[VP0276, VP0277, VP0278, VP0279, VP0280, VP0281]	52	0.07	19	0.07	23	0.07	48	0.12	0.12	6
VP0277-VP0278	[VP0277, VP0278]	1523	2	465	1.64	708	2.05	787	2.04	2.05	2
VP0277-VP0279	[VP0277, VP0278, VP0279]	233	0.31	112	0.39	108	0.31	148	0.38	0.39	3
VP0277-VP0283	[VP0277, VP0278, VP0279, VP0280, VP0281, VP0282, VP0283]	308	0.4	76	0.27	130	0.4	334	0.87	0.87	7
VP0277-VP0281	[VP0277, VP0278, VP0279, VP0280, VP0281]	186	0.24	83	0.29	89	0.27	129	0.34	0.34	5
VP0277-VP0282	[VP0277, VP0278, VP0279, VP0280, VP0281, VP0282]	158	0.21	57	0.2	64	0.2	115	0.3	0.3	6
VP0277-VP0280	[VP0277, VP0278, VP0279, VP0280]	184	0.24	81	0.29	71	0.22	135	0.35	0.35	4
VP0278-VP0279	[VP0278, VP0279]	193	0.25	128	0.45	85	0.25	137	0.36	0.45	2
VP0278-VP0283	[VP0278, VP0279, VP0280, VP0281, VP0282, VP0283]	839	1.1	175	0.62	319	0.98	734	1.91	1.91	6
VP0278-VP0280	[VP0278, VP0279, VP0280]	238	0.31	123	0.43	90	0.28	173	0.45	0.45	3
VP0278-VP0281	[VP0278, VP0279, VP0280, VP0281]	328	0.43	179	0.63	158	0.49	214	0.56	0.63	4
VP0278-VP0282	[VP0278, VP0279, VP0280, VP0281, VP0282]	274	0.36	133	0.47	110	0.34	233	0.61	0.61	5
VP0279-VP0283	[VP0279, VP0280, VP0281, VP0282, VP0283]	2474	3.23	610	1.62	1002	3.09	2008	4.21	4.21	5
VP0279-VP0282	[VP0279, VP0280, VP0281, VP0282]	903	1.18	399	1.06	368	1.14	782	1.64	1.64	4
VP0279-VP0280	[VP0279, VP0280]	805	1.05	478	1.27	332	1.02	548	1.15	1.27	2
VP0279-VP0281	[VP0279, VP0280, VP0281]	1212	1.58	664	1.76	489	1.51	865	1.81	1.81	3
VP0280-VP0281	[VP0280, VP0281]	358	0.47	158	0.42	154	0.48	194	0.41	0.48	2
VP0280-VP0283	[VP0280, VP0281, VP0282, VP0283]	809	1.06	136	0.36	326	1.01	395	0.83	1.06	4
VP0280-VP0282	[VP0280, VP0281, VP0282]	295	0.39	112	0.3	134	0.41	176	0.37	0.41	3
VP0281-VP0282	[VP0281, VP0282]	653	0.48	294	0.43	316	0.56	439	0.49	0.56	2
VP0281-VP0283	[VP0281, VP0282, VP0283]	1793	1.32	500	0.74	712	1.27	1090	1.22	1.32	3
VP0282-VP0283	[VP0282, VP0283]	3841	1.47	1047	1.04	1581	1.49	2166	1.34	1.49	2
VP0285-VP0284	[VP0285, VP0284]	5	0.09	4	0.05	0	0	8	0.04	0.09	2
VP0286-VP0288	[VP0286, VP0288]	2	0.02	3	0.04	2	0.05	4	0.03	0.05	2
VP0290-VP0289	[VP0290, VP0289]	4	0.09	5	0.11	5	0.24	8	0.14	0.24	2
VP0291-VP0292	[VP0291, VP0292]	9	0.26	16	0.67	12	0.67	2	0.4	0.67	2
VP0291-VP0293	[VP0291, VP0292, VP0293]	6	0.17	5	0.21	0	0	3	0.6	0.6	3
VP0292-VP0293	[VP0292, VP0293]	22	0.44	29	0.33	10	0.56	17	0.74	0.74	2
VP0292-VP0295	[VP0292, VP0293, VP0295]	2	0.07	0	0	0	0	0	0	0.07	3
VP0293-VP0295	[VP0293, VP0295]	3	0.1	2	0.05	1	0.12	3	0.23	0.23	2
VP0300-VP0299	[VP0300, VP0299]	1	0.09	0	0	0	0	5	0.25	0.25	2
VP0302-VP0301	[VP0302, VP0301]	2	0.29	3	0.38	2	0.5	3	0.38	0.5	2
VP0303-VP0302	[VP0303, VP0302]	11	1.57	14	1.27	3	0.75	7	0.58	1.57	2
VP0304-VP0303	[VP0304, VP0303]	1	0.08	1	0.06	2	0.17	4	0.31	0.31	2
VP0308-VP0309	[VP0308, VP0309]	3	0.08	1	0.03	1	0.03	4	0.09	0.09	2
VP0309-VP0310	[VP0309, VP0310]	24	1.41	31	1.35	23	1.44	29	1.16	1.44	2
VP0313-VP0311	[VP0313, VP0311]	38	0.36	40	0.23	40	0.56	43	0.29	0.56	2
VP0314-VP0315	[VP0314, VP0315]	67	0.75	51	0.59	35	0.6	67	1.18	1.18	2
VP0314-VP0316	[VP0314, VP0315, VP0316]	3	0.05	2	0.05	1	0.03	1	0.02	0.05	3
VP0315-VP0316	[VP0315, VP0316]	1	0.02	3	0.07	0	0	3	0.07	0.07	2
VP0316-VP0317	[VP0316, VP0317]	3	0.06	1	0.03	2	0.07	2	0.05	0.07	2
VP0317-VP0318	[VP0317, VP0318]	4	0.11	8	0.21	1	0.04	6	0.15	0.21	2
VP0320-VP0319	[VP0320, VP0319]	4	0.01	2	0.01	4	0.02	4	0.02	0.02	2
VP0323-VP0320	[VP0323, VP0320]	3	0.01	5	0.01	1	0	5	0.02	0.02	2
VP0324-VP0323	[VP0324, VP0323]	10	0.04	17	0.06	7	0.05	33	0.11	0.11	2
VP0325-VP0326	[VP0325, VP0326]	7	1.4	5	1	7	3.5	8	2.67	3.5	2
VP0328-VP0329	[VP0328, VP0329]	8085	5.64	4350	6.59	4356	8.69	8992	9.69	9.69	2
VP0328-VP0330	[VP0328, VP0329, VP0330]	1	0	1	0	1	0	2	0	0	3
VP0330-VP0331	[VP0330, VP0331]	3	0.05	2	0.04	2	0.1	5	0.15	0.15	2
VP0331-VP0332	[VP0331, VP0332]	13	0.38	19	0.86	8	0.57	11	1.38	1.38	2
VP0331-VP0333	[VP0331, VP0332, VP0333]	23	0.68	18	0.82	5	0.36	8	1	1	3
VP0332-VP0333	[VP0332, VP0333]	40	1.18	36	1.64	5	0.36	27	3.38	3.38	2
VP0336-VP0334	[VP0336, VP0335, VP0334]	21	0.78	24	0.86	23	1.28	35	0.97	1.28	3
VP0335-VP0334	[VP0335, VP0334]	12	0.44	37	1.32	20	1.11	22	0.61	1.32	2
VP0337-VP0334	[VP0337, VP0336, VP0335, VP0334]	3	0.11	9	0.32	9	0.5	11	0.31	0.5	4
VP0338-VP0335	[VP0338, VP0337, VP0336, VP0335]	1	0.04	3	0.11	2	0.11	1	0.03	0.11	4
VP0336-VP0335	[VP0336, VP0335]	27	1	31	1.11	14	0.78	48	1.33	1.33	2
VP0337-VP0335	[VP0337, VP0336, VP0335]	26	0.96	18	0.64	14	0.78	33	0.92	0.96	3
VP0338-VP0336	[VP0338, VP0337, VP0336]	14	0.06	20	0.1	8	0.04	28	0.13	0.13	3
VP0337-VP0336	[VP0337, VP0336]	134	0.57	114	0.57	101	0.55	159	0.73	0.73	2
VP0338-VP0337	[VP0338, VP0337]	46	0.19	44	0.18	56	0.25	51	0.17	0.25	2
VP0339-VP0337	[VP0339, VP0338, VP0337]	2	0.01	3	0.01	2	0.01	5	0.02	0.02	3
VP0339-VP0338	[VP0339, VP0338]	17	0.07	25	0.1	9	0.04	36	0.11	0.11	2
VP0343-VP0342	[VP0343, VP0342]	171	0.99	211	0.87	57	1.02	159	1.2	1.2	2
VP0344-VP0342	[VP0344, VP0343, VP0342]	11	0.06	10	0.04	6	0.11	7	0.05	0.11	3
VP0344-VP0343	[VP0344, VP0343]	49	0.18	74	0.22	20	0.27	40	0.21	0.27	2
VP0346-VP0343	[VP0346, VP0344, VP0343]	2	0.01	6	0.02	1	0.01	5	0.03	0.03	3
VP0346-VP0344	[VP0346, VP0344]	35	0.13	52	0.16	8	0.11	44	0.2	0.2	2
VP0347-VP0348	[VP0347, VP0348]	1	0.17	0	1	0	0	1	0.2	1	2
VP0350-VP0351	[VP0350, VP0351]	1	0	1	0	2	0.01	4	0.01	0.01	2
VP0352-VP0353	[VP0352, VP0353]	17	0.61	19	1	15	1.25	26	1.24	1.25	2
VP0358-VP0359	[VP0358, VP0359]	34	0.11	70	0.2	122	0.3	95	0.29	0.3	2
VP0360-VP0362	[VP0360, VP0361, VP0362]	5	0.11	0	0	1	0.05	3	0.06	0.11	3
VP0360-VP0361	[VP0360, VP0361]	18	0.4	12	0.27	15	0.68	22	0.47	0.68	2
VP0361-VP0362	[VP0361, VP0362]	14	0.25	11	0.17	3	0.14	15	0.29	0.29	2
VP0364-VP0365	[VP0364, VP0365]	7	1	9	0.82	5	0.62	5	0.42	1	2
VP0364-VP0366	[VP0364, VP0365, VP0366]	5	0.71	2	0.18	2	0.25	4	0.33	0.71	3
VP0365-VP0366	[VP0365, VP0366]	5	0.71	1	0.07	1	0.12	7	0.58	0.71	2
VP0369-VP0368	[VP0369, VP0368]	21	0.5	105	0.77	208	0.84	19	0.45	0.84	2
VP0370-VP0369	[VP0370, VP0369]	5	0.05	98	0.27	278	0.25	4	0.04	0.27	2
VP0376-VP0377	[VP0376, VP0377]	2	0.1	2	0.06	0	0	1	0.03	0.1	2
VP0377-VP0378	[VP0377, VP0378]	1	0.05	1	0.03	3	0.25	3	0.09	0.25	2
VP0387-VP0386	[VP0387, VP0386]	56	0.38	48	0.43	51	0.52	81	0.85	0.85	2
VP0388-VP0386	[VP0388, VP0387, VP0386]	2	0.01	5	0.05	1	0.01	13	0.14	0.14	3
VP0388-VP0387	[VP0388, VP0387]	52	0.2	31	0.16	28	0.19	70	0.35	0.35	2
VP0389-VP0392	[VP0389, VP0392]	2	0.2	9	0.56	2	0.22	8	0.8	0.8	2
VP0389-VP0394	[VP0389, VP0392, VP0394]	1	0.1	0	0	0	0	2	0.2	0.2	3
VP0392-VP0394	[VP0392, VP0394]	3	0.3	3	0.19	0	0	2	0.2	0.3	2
VP0403-VP0402	[VP0403, VP0402]	5	0.25	8	0.42	5	0.83	18	0.72	0.83	2
VPt009-VP0403	[VPt009, VP0403]	1	0.5	1	0.33	0	0	2	0.4	0.5	2
VP0404-VPt009	[VP0404, VPt009]	5	2.5	1	0.33	9	1.29	17	3.4	3.4	2
VP0405-VP0404	[VP0405, VP0404]	20	0.02	12	0.01	17	0.02	53	0.04	0.04	2
VP0407-VP0405	[VP0407, VP0406, VP0405]	5	0	4	0.01	9	0.01	18	0.02	0.02	3
VP0407-VP0406	[VP0407, VP0406]	15395	8.09	5517	10.41	7912	10.59	10718	14.5	14.5	2
VP0408-VP0409	[VP0408, VP0409]	8	0.14	8	0.19	4	0.14	16	0.31	0.31	2
VP0411-VP0413	[VP0411, VP0412, VP0413]	21	0.68	39	1.11	6	0.38	24	0.49	1.11	3
VP0411-VP0412	[VP0411, VP0412]	78	2.52	83	2.37	46	2.88	75	1.53	2.88	2
VP0412-VP0413	[VP0412, VP0413]	13	0.42	7	0.2	6	0.38	11	0.22	0.42	2
VP0415-VP0416	[VP0415, VP0416]	25	0.57	17	0.77	17	0.63	15	0.54	0.77	2
VP0418-VP0417	[VP0418, VP0417]	17	0.04	9	0.04	11	0.06	14	0.05	0.06	2
VP0419-VP0417	[VP0419, VP0418, VP0417]	5	0.01	1	0	0	0	14	0.05	0.05	3
VP0419-VP0418	[VP0419, VP0418]	280	0.4	107	0.42	101	0.31	198	0.35	0.42	2
VP0423-VP0424	[VP0423, VP0424]	1	0.01	7	0.07	3	0.07	5	0.05	0.07	2
VP0426-VP0427	[VP0426, VP0427]	207	1.36	102	1.34	72	1.26	90	1.84	1.84	2
VP0426-VP0428	[VP0426, VP0427, VP0428]	91	0.6	29	0.38	44	0.77	46	0.94	0.94	3
VP0426-VP0429	[VP0426, VP0427, VP0428, VP0429]	8	0.05	5	0.07	2	0.04	7	0.14	0.14	4
VP0427-VP0428	[VP0427, VP0428]	91	0.6	38	0.5	27	0.47	29	0.5	0.6	2
VP0427-VP0429	[VP0427, VP0428, VP0429]	9	0.06	9	0.12	0	0	4	0.07	0.12	3
VP0428-VP0429	[VP0428, VP0429]	58	0.4	41	0.42	29	0.33	40	0.32	0.42	2
VP0428-VP0430	[VP0428, VP0429, VP0430]	3	0.02	4	0.04	1	0.01	6	0.05	0.05	3
VP0429-VP0430	[VP0429, VP0430]	13	0.09	9	0.09	8	0.09	11	0.09	0.09	2
VP0430-VP0431	[VP0430, VP0431]	47	0.14	31	0.12	42	0.18	67	0.25	0.25	2
VP0434-VP0433	[VP0434, VP0433]	5	0.01	6	0.02	5	0.01	4	0.01	0.02	2
VP0436-VP0439	[VP0436, VP0438, VP0439]	13	0.23	7	0.14	14	0.19	30	0.22	0.23	3
VP0436-VP0438	[VP0436, VP0438]	2	0.04	4	0.08	3	0.04	12	0.09	0.09	2
VP0438-VP0439	[VP0438, VP0439]	16333	9.53	5725	8.62	8734	14.34	13710	15.23	15.23	2
VP0438-VP0441	[VP0438, VP0439, VP0441]	1	0.01	0	0	1	0.01	4	0.02	0.02	3
VP0441-VP0442	[VP0441, VP0442]	89	0.63	83	0.75	104	0.68	137	0.67	0.75	2
VP0441-VP0443	[VP0441, VP0442, VP0443]	66	0.46	58	0.52	46	0.3	102	0.5	0.52	3
VP0442-VP0443	[VP0442, VP0443]	81	0.47	80	0.59	98	0.52	136	0.57	0.59	2
VP0442-VP0445	[VP0442, VP0443, VP0444, VP0445]	4	0.02	2	0.01	6	0.03	2	0.01	0.03	4
VP0443-VP0444	[VP0443, VP0444]	6	0.03	6	0.04	6	0.03	8	0.03	0.04	2
VP0443-VP0445	[VP0443, VP0444, VP0445]	8	0.04	2	0.01	6	0.03	8	0.03	0.04	3
VP0444-VP0445	[VP0444, VP0445]	979	1.88	725	1.8	536	1.72	1072	1.9	1.9	2
VP0447-VP0446	[VP0447, VP0446]	61	1	71	1.25	51	1.24	82	1.21	1.25	2
VP0448-VP0446	[VP0448, VP0447, VP0446]	27	0.44	31	0.54	20	0.49	66	0.97	0.97	3
VP0449-VP0446	[VP0449, VP0448, VP0447, VP0446]	5	0.08	8	0.14	3	0.07	10	0.15	0.15	4
VP0448-VP0447	[VP0448, VP0447]	56	0.92	51	0.89	33	0.8	53	0.78	0.92	2
VP0449-VP0447	[VP0449, VP0448, VP0447]	9	0.15	11	0.19	9	0.22	32	0.47	0.47	3
VP0449-VP0448	[VP0449, VP0448]	37	0.55	38	0.54	20	0.47	59	0.87	0.87	2
VP_RS02150-VP0453	[VP_RS02150, VP0452, VP0453]	11	0.19	3	0.03	3	0.07	17	0.16	0.19	3
VP_RS02150-VP0452	[VP_RS02150, VP0452]	11	0.19	10	0.09	12	0.22	38	0.27	0.27	2
VP_RS02150-VP0454	[VP_RS02150, VP0452, VP0453, VP0454]	1	0.02	1	0.01	0	0	7	0.07	0.07	4
VP0452-VP0453	[VP0452, VP0453]	71	1.2	70	0.74	30	0.75	90	0.85	1.2	2
VP0452-VP0454	[VP0452, VP0453, VP0454]	6	0.1	8	0.09	2	0.05	18	0.17	0.17	3
VP0453-VP0454	[VP0453, VP0454]	18	0.31	15	0.16	11	0.28	20	0.19	0.31	2
VP0453-VP0455	[VP0453, VP0454, VP0455]	1	0.02	0	0	0	0	0	0	0.02	3
VP0454-VP0455	[VP0454, VP0455]	5	0.03	3	0.02	5	0.03	9	0.04	0.04	2
VP0455-VP0456	[VP0455, VP0456]	34	0.19	32	0.21	18	0.15	36	0.24	0.24	2
VP0456-VP0457	[VP0456, VP0457]	28	0.16	24	0.16	29	0.24	34	0.23	0.24	2
VP0457-VP0459	[VP0457, VP0458, VP0459]	6	0.03	2	0.01	4	0.03	11	0.07	0.07	3
VP0457-VP0458	[VP0457, VP0458]	36	0.15	22	0.11	27	0.17	40	0.17	0.17	2
VP0458-VP0459	[VP0458, VP0459]	37	0.17	32	0.18	36	0.27	57	0.35	0.35	2
VP0458-VP0460	[VP0458, VP0459, VP0460]	3	0.02	2	0.01	0	0	5	0.03	0.03	3
VP0459-VP0460	[VP0459, VP0460]	32	0.16	21	0.15	19	0.18	33	0.2	0.2	2
VP0459-VP0461	[VP0459, VP0460, VP0461]	1	0.01	2	0.01	2	0.02	5	0.03	0.03	3
VP0459-VP0462	[VP0459, VP0460, VP0461, VP0462]	1	0.01	1	0.01	0	0	1	0.01	0.01	4
VP0460-VP0461	[VP0460, VP0461]	38	0.19	45	0.33	31	0.3	56	0.33	0.33	2
VP0460-VP0462	[VP0460, VP0461, VP0462]	3	0.02	0	0	1	0.01	8	0.05	0.05	3
VP0461-VP0462	[VP0461, VP0462]	49	0.2	19	0.13	19	0.12	44	0.19	0.2	2
VP0461-VP0463	[VP0461, VP0462, VP0463]	1	0	6	0.04	4	0.03	14	0.06	0.06	3
VP0462-VP0463	[VP0462, VP0463]	276	0.52	152	0.49	164	0.6	215	0.56	0.6	2
VP0462-VP0464	[VP0462, VP0463, VP0464]	26	0.05	17	0.05	13	0.05	52	0.14	0.14	3
VP0462-VP0465	[VP0462, VP0463, VP0464, VP0465]	2	0	0	0	2	0.01	12	0.03	0.03	4
VP0463-VP0464	[VP0463, VP0464]	195	0.29	144	0.25	125	0.35	195	0.3	0.35	2
VP0463-VP0465	[VP0463, VP0464, VP0465]	39	0.06	22	0.04	31	0.09	52	0.08	0.09	3
VP0464-VP0465	[VP0464, VP0465]	449	0.47	313	0.47	238	0.5	318	0.47	0.5	2
VP0467-VP0469	[VP0467, VP0468, VP0469]	3	0.6	3	0.75	0	0	1	0.07	0.75	3
VP0468-VP0469	[VP0468, VP0469]	19	3.8	28	7	16	5.33	33	2.36	7	2
VP0469-VP0470	[VP0469, VP0470]	1	0.01	0	0	0	0	1	0.01	0.01	2
VP0470-VP0471	[VP0470, VP0471]	28	0.19	31	0.19	50	0.23	84	0.3	0.3	2
VP0473-VP0472	[VP0473, VP0472]	5	0.83	8	1.14	4	0.44	5	1	1.14	2
VP0476-VP0475	[VP0476, VP0475]	11	0.41	7	0.24	4	0.44	11	0.41	0.44	2
VP0477-VP0476	[VP0477, VP0476]	10	0.11	12	0.18	6	0.14	16	0.14	0.18	2
VP0479-VP0477	[VP0479, VP0478, VP0477]	5	0.06	10	0.15	6	0.14	8	0.07	0.15	3
VP0478-VP0477	[VP0478, VP0477]	12	0.13	14	0.21	2	0.05	11	0.1	0.21	2
VP0479-VP0478	[VP0479, VP0478]	48	0.51	54	0.61	30	0.64	65	0.58	0.64	2
VP0480-VP0478	[VP0480, VP0479, VP0478]	2	0.25	1	0.12	1	0.14	1	0.11	0.25	3
VP0480-VP0479	[VP0480, VP0479]	26	3.25	18	2.25	5	0.71	12	1.33	3.25	2
VP0481-VP0479	[VP0481, VP0480, VP0479]	1	0.12	0	0	0	0	1	0.11	0.12	3
VP0481-VP0480	[VP0481, VP0480]	1	0.12	1	0.12	0	0	1	0.11	0.12	2
VP0484-VP0483	[VP0484, VP0483]	6	0.09	3	0.12	1	0.04	5	0.17	0.17	2
VP0485-VP0486	[VP0485, VP0486]	1	0.02	1	0.06	0	0	1	0.07	0.07	2
VP0487-VP0488	[VP0487, VP0488]	16	0.18	9	0.12	6	0.11	22	0.28	0.28	2
VP0491-VP0492	[VP0491, VP0492]	30	3	46	3.83	31	1.82	31	2.21	3.83	2
VP0494-VP0495	[VP0494, VP0495]	10	0.13	9	0.14	1	0.03	12	0.19	0.19	2
VP0495-VP0496	[VP0495, VP0496]	40	0.51	33	0.52	18	0.45	31	0.48	0.52	2
VP0498-VP0500	[VP0498, VP0500]	2	0.03	6	0.15	0	0	7	0.1	0.15	2
VP0500-VP0501	[VP0500, VP0501]	10	0.23	13	0.2	7	0.27	23	0.37	0.37	2
VP0503-VP0504	[VP0503, VP0504]	2	0.01	1	0	1	0.01	0	0	0.01	2
VP0506-VP0505	[VP0506, VP0505]	6	0.12	15	0.28	2	0.09	15	0.25	0.28	2
VP0509-VP0510	[VP0509, VP0510]	11	0.22	29	0.57	6	0.15	19	0.38	0.57	2
VP0509-VP0511	[VP0509, VP0510, VP0511]	1	0.02	3	0.06	2	0.05	5	0.1	0.1	3
VP0510-VP0511	[VP0510, VP0511]	41	0.31	39	0.25	28	0.26	48	0.26	0.31	2
VP0510-VP0512	[VP0510, VP0511, VP0512]	1	0.01	0	0	0	0	2	0.01	0.01	3
VP0512-VP0513	[VP0512, VP0513]	433	0.38	280	0.3	230	0.42	511	0.45	0.45	2
VP0520-VP0521	[VP0520, VP0521]	37	0.14	36	0.19	10	0.05	36	0.11	0.19	2
VP0521-VP0522	[VP0521, VP0522]	6	0.05	2	0.02	1	0.01	3	0.03	0.05	2
VP0522-VP0523	[VP0522, VP0523]	22	0.2	9	0.13	13	0.2	21	0.31	0.31	2
VP0522-VP0524	[VP0522, VP0523, VP0524]	4	0.04	1	0.01	1	0.02	10	0.15	0.15	3
VP0523-VP0524	[VP0523, VP0524]	95	0.86	67	0.96	75	1.15	97	1.43	1.43	2
VP0527-VP0529	[VP0527, VP0529]	21	0.33	30	0.49	11	0.41	22	0.37	0.49	2
VP0532-VP0534	[VP0532, VP0533, VP0534]	1	0.02	1	0.03	2	0.06	2	0.04	0.06	3
VP0532-VP0533	[VP0532, VP0533]	10	0.23	6	0.15	3	0.08	11	0.23	0.23	2
VP0533-VP0534	[VP0533, VP0534]	91	0.11	68	0.14	56	0.17	102	0.18	0.18	2
VP0534-VP0536	[VP0534, VP0535, VP0536]	3	0.08	1	0.03	2	0.1	10	0.33	0.33	3
VP0534-VP0535	[VP0534, VP0535]	63	0.58	28	0.29	47	0.4	53	0.46	0.58	2
VP0534-VP0537	[VP0534, VP0535, VP0536, VP0537]	1	0.03	1	0.03	1	0.05	6	0.2	0.2	4
VP0535-VP0537	[VP0535, VP0536, VP0537]	10	0.26	10	0.29	8	0.4	8	0.27	0.4	3
VP0535-VP0536	[VP0535, VP0536]	5	0.13	5	0.15	10	0.5	10	0.33	0.5	2
VP0536-VP0537	[VP0536, VP0537]	67	1.72	61	1.79	35	1.75	62	2.07	2.07	2
VP0539-VP0538	[VP0539, VP0538]	2	0.04	5	0.08	1	0.03	2	0.05	0.08	2
VP0541-VP0542	[VP0541, VP0542]	10	1.43	16	2	22	7.33	23	2.56	7.33	2
VP0544-VP0543	[VP0544, VP0543]	43	0.34	33	0.36	11	0.15	40	0.45	0.45	2
VP0545-VP0546	[VP0545, VP0546]	2	0.05	7	0.09	3	0.09	4	0.06	0.09	2
VP0545-VP0547	[VP0545, VP0546, VP0547]	1	0.02	1	0.01	0	0	2	0.03	0.03	3
VP0546-VP0547	[VP0546, VP0547]	40	0.93	35	0.47	22	0.63	57	0.85	0.93	2
VP0549-VP0548	[VP0549, VP0548]	87	1.53	64	1.49	31	0.94	98	1.81	1.81	2
VP0551-VP0548	[VP0551, VP0549, VP0548]	2	0.04	1	0.02	2	0.06	8	0.15	0.15	3
VP0551-VP0549	[VP0551, VP0549]	4	0.05	0	0	3	0.08	7	0.08	0.08	2
VP0552-VP0553	[VP0552, VP0553]	26	0.34	23	0.32	8	0.33	15	0.26	0.34	2
VP0555-VP0554	[VP0555, VP0554]	39	0.75	50	1.47	15	1.07	54	0.96	1.47	2
VP0556-VP0554	[VP0556, VP0555, VP0554]	1	0.02	0	0	0	0	0	0	0.02	3
VP0559-VP0560	[VP0559, VP0560]	203	0.47	212	0.68	123	0.45	312	0.62	0.68	2
VP0559-VP0561	[VP0559, VP0560, VP0561]	1	0	2	0.01	3	0.01	12	0.02	0.02	3
VP0560-VP0561	[VP0560, VP0561]	3	0.01	2	0.01	2	0.01	6	0.01	0.01	2
VPt010-VPt011	[VPt010, VPt011]	11	0.31	5	0.16	10	0.67	22	0.46	0.67	2
VP0563-VP0564	[VP0563, VP0564]	16	0.27	21	0.46	13	0.52	33	0.67	0.67	2
VP0563-VP0565	[VP0563, VP0564, VP0565]	2	0.08	2	0.11	2	0.13	5	0.28	0.28	3
VP0564-VP0565	[VP0564, VP0565]	2	0.08	3	0.17	3	0.2	10	0.56	0.56	2
VP0567-VP0566	[VP0567, VP0566]	309	3.03	222	2.55	161	2.93	417	3.36	3.36	2
VP0568-VP0567	[VP0568, VP0567]	5	0.02	4	0.02	4	0.02	5	0.02	0.02	2
VP0569-VP0570	[VP0569, VP0570]	3	0.02	7	0.06	4	0.05	11	0.07	0.07	2
VP0570-VP0571	[VP0570, VP0571]	13	0.16	7	0.13	7	0.12	18	0.2	0.2	2
VP0573-VP0572	[VP0573, VP0572]	1	0.02	4	0.11	4	0.13	7	0.17	0.17	2
VP0575-VP0576	[VP0575, VP0576]	7	0.08	7	0.1	3	0.05	8	0.09	0.1	2
VP0575-VP0577	[VP0575, VP0576, VP0577]	1	0.01	2	0.03	2	0.04	1	0.01	0.04	3
VP0576-VP0577	[VP0576, VP0577]	41	0.45	36	0.43	14	0.25	46	0.54	0.54	2
VP0579-VP0578	[VP0579, VP0578]	22	0.85	19	0.76	15	0.88	14	0.35	0.88	2
VP0580-VP0579	[VP0580, VP0579]	7	0.27	7	0.28	7	0.41	18	0.45	0.45	2
VP0587-VP0588	[VP0587, VP0588]	43	0.19	30	0.2	24	0.25	56	0.29	0.29	2
VP0587-VP0589	[VP0587, VP0588, VP0589]	5	0.02	2	0.01	5	0.05	9	0.05	0.05	3
VP0588-VP0589	[VP0588, VP0589]	47	0.19	31	0.2	27	0.26	48	0.22	0.26	2
VP0588-VP0590	[VP0588, VP0589, VP0590]	18	0.07	7	0.05	6	0.06	25	0.11	0.11	3
VP0589-VP0590	[VP0589, VP0590]	60	0.18	57	0.3	39	0.24	48	0.17	0.3	2
VP0589-VP0591	[VP0589, VP0590, VP0591]	23	0.16	20	0.19	20	0.19	72	0.54	0.54	3
VP0590-VP0591	[VP0590, VP0591]	27	0.19	28	0.27	21	0.2	47	0.35	0.35	2
VP0594-VP0595	[VP0594, VP0595]	93	0.44	49	0.3	45	0.34	97	0.52	0.52	2
VP0594-VP0596	[VP0594, VP0595, VP0596]	20	0.1	12	0.07	12	0.09	30	0.16	0.16	3
VP0594-VP0597	[VP0594, VP0595, VP0596, VP0597]	4	0.03	3	0.04	3	0.04	3	0.03	0.04	4
VP0594-VP0598	[VP0594, VP0595, VP0596, VP0597, VP0598]	1	0.01	3	0.04	0	0	4	0.04	0.04	5
VP0595-VP0596	[VP0595, VP0596]	88	0.42	45	0.27	69	0.53	117	0.63	0.63	2
VP0595-VP0598	[VP0595, VP0596, VP0597, VP0598]	20	0.15	18	0.25	12	0.17	41	0.39	0.39	4
VP0595-VP0597	[VP0595, VP0596, VP0597]	26	0.2	11	0.15	14	0.2	27	0.25	0.25	3
VP0595-VP0599	[VP0595, VP0596, VP0597, VP0598, VP0599]	8	0.06	3	0.04	2	0.03	5	0.05	0.06	5
VP0596-VP0597	[VP0596, VP0597]	107	0.82	78	1.1	58	0.83	92	0.87	1.1	2
VP0596-VP0598	[VP0596, VP0597, VP0598]	159	1.21	62	0.87	84	1.2	182	1.72	1.72	3
VP0596-VP0599	[VP0596, VP0597, VP0598, VP0599]	26	0.2	15	0.21	18	0.26	35	0.33	0.33	4
VP0596-VP0601	[VP0596, VP0597, VP0598, VP0599, VP0600, VP0601]	2	0.05	0	0	0	0	0	0	0.05	6
VP0597-VP0598	[VP0597, VP0598]	150	1.15	84	1.18	90	1.29	125	1.18	1.29	2
VP0597-VP0599	[VP0597, VP0598, VP0599]	24	0.18	20	0.28	26	0.37	32	0.3	0.37	3
VP0597-VP0600	[VP0597, VP0598, VP0599, VP0600]	10	0.08	11	0.15	8	0.11	17	0.16	0.16	4
VP0598-VP0600	[VP0598, VP0599, VP0600]	34	0.19	19	0.17	20	0.21	28	0.21	0.21	3
VP0598-VP0599	[VP0598, VP0599]	74	0.42	62	0.56	46	0.49	69	0.51	0.56	2
VP0598-VP0602	[VP0598, VP0599, VP0600, VP0601, VP0602]	4	0.1	2	0.07	2	0.12	5	0.15	0.15	5
VP0598-VP0601	[VP0598, VP0599, VP0600, VP0601]	4	0.1	1	0.03	4	0.24	1	0.03	0.24	4
VP0598-VP0603	[VP0598, VP0599, VP0600, VP0601, VP0602, VP0603]	1	0.02	0	0	0	0	1	0.03	0.03	6
VP0599-VP0600	[VP0599, VP0600]	17	0.08	13	0.09	19	0.15	28	0.12	0.15	2
VP0599-VP0601	[VP0599, VP0600, VP0601]	4	0.1	1	0.03	3	0.18	4	0.11	0.18	3
VP0599-VP0602	[VP0599, VP0600, VP0601, VP0602]	7	0.17	5	0.19	4	0.24	12	0.36	0.36	4
VP0600-VP0601	[VP0600, VP0601]	20	0.48	14	0.47	13	0.76	18	0.49	0.76	2
VP0600-VP0602	[VP0600, VP0601, VP0602]	80	1.9	38	1.41	36	2.12	90	2.73	2.73	3
VP0601-VP0602	[VP0601, VP0602]	240	5.71	147	5.44	144	8.47	217	6.58	8.47	2
VP0601-VP0604	[VP0601, VP0602, VP0603, VP0604]	1	0.02	0	0	0	0	1	0.03	0.03	4
VP0601-VP0603	[VP0601, VP0602, VP0603]	2	0.05	1	0.04	2	0.12	2	0.06	0.12	3
VP0603-VP0604	[VP0603, VP0604]	136	0.95	115	1.2	58	0.72	114	1.21	1.21	2
VP0603-VP0605	[VP0603, VP0604, VP0605]	1	0.01	2	0.02	1	0.01	3	0.03	0.03	3
VP0604-VP0605	[VP0604, VP0605]	1	0.01	3	0.02	3	0.03	1	0.01	0.03	2
VP0605-VP0607	[VP0605, VP0607]	5	0.03	4	0.02	4	0.03	11	0.05	0.05	2
VP0607-VP0608	[VP0607, VP0608]	34	0.22	36	0.18	24	0.19	45	0.19	0.22	2
VP0607-VP0609	[VP0607, VP0608, VP0609]	5	0.03	6	0.03	9	0.07	10	0.04	0.07	3
VP0608-VP0609	[VP0608, VP0609]	160	0.44	95	0.33	87	0.36	173	0.45	0.45	2
VP0608-VP0610	[VP0608, VP0609, VP0610]	16	0.09	27	0.2	9	0.07	27	0.19	0.2	3
VP0608-VP0611	[VP0608, VP0609, VP0610, VP0611]	22	0.12	10	0.07	10	0.08	28	0.19	0.19	4
VP0609-VP0610	[VP0609, VP0610]	89	0.5	65	0.48	58	0.47	89	0.62	0.62	2
VP0609-VP0611	[VP0609, VP0610, VP0611]	99	0.55	80	0.59	79	0.64	125	0.87	0.87	3
VP0610-VP0611	[VP0610, VP0611]	396	2.21	239	1.77	232	1.87	272	1.89	2.21	2
VP0612-VP0613	[VP0612, VP0613]	2	0.17	0	0	0	0	0	0	0.17	2
VP0613-VP0614	[VP0613, VP0614]	2	0.18	5	0.42	5	0.71	3	0.6	0.71	2
VP0616-VP0617	[VP0616, VP0617]	106	0.21	113	0.37	89	0.24	163	0.39	0.39	2
VP0619-VP0620	[VP0619, VP0620]	2	0.08	0	0	0	0	1	0.07	0.08	2
VP0620-VP0621	[VP0620, VP0621]	9	0.22	2	0.09	4	0.15	22	0.67	0.67	2
VP0624-VP0625	[VP0624, VP0625]	1	0.17	0	0	1	0.33	0	0	0.33	2
VP0625-VP0626	[VP0625, VP0626]	2	0.33	2	0.25	5	1.67	4	4	4	2
VP0629-VP0630	[VP0629, VP0630]	2	0.09	0	0	1	0.5	1	0.17	0.5	2
VP0630-VP0631	[VP0630, VP0631]	8	0.36	5	0.31	0	0	4	0.67	0.67	2
VP0634-VP0633	[VP0634, VP0633]	3	0.11	2	0.05	0	0	2	0.08	0.11	2
VP0635-VP0634	[VP0635, VP0634]	1	0.05	3	0.11	0	0	1	0.09	0.11	2
VP_RS03090-VP0643	[VP_RS03090, VP0643]	18	0.64	18	0.17	10	0.12	27	0.17	0.64	2
VP0644-VP0643	[VP0644, VP_RS03090, VP0643]	4	0.04	2	0.02	0	0	8	0.05	0.05	3
VP0644-VP_RS03090	[VP0644, VP_RS03090]	493	1.04	454	1.02	318	1.02	728	1.23	1.23	2
VP0645-VP0646	[VP0645, VP0646]	199	3.62	212	3.48	130	4.19	273	4.48	4.48	2
VP0648-VP0647	[VP0648, VP0647]	11	0.04	12	0.05	9	0.05	19	0.08	0.08	2
VP0650-VP0649	[VP0650, VP0649]	1	0.11	0	0	0	0	1	0.02	0.11	2
VP0657-VP0658	[VP0657, VP0658]	1	0.33	0	0	0	0	1	0.25	0.33	2
VP0659-VP0660	[VP0659, VP0660]	6	0.55	5	0.42	2	0.5	8	0.5	0.55	2
VP0666-VP0667	[VP0666, VP0667]	1	0	1	0.01	2	0.01	1	0	0.01	2
VP0672-VP0673	[VP0672, VP0673]	8	0.03	13	0.08	25	0.09	17	0.08	0.09	2
VP0673-VP0674	[VP0673, VP0674]	2	0.02	1	0.01	1	0.02	2	0.02	0.02	2
VP0673-VP0675	[VP0673, VP0674, VP0675]	1	0.01	1	0.01	5	0.11	1	0.01	0.11	3
VP0674-VP0676	[VP0674, VP0675, VP0676]	2	0.02	4	0.04	1	0.02	3	0.04	0.04	3
VP0674-VP0675	[VP0674, VP0675]	75	0.85	71	0.73	35	0.74	61	0.86	0.86	2
VP0675-VP0676	[VP0675, VP0676]	4	0.03	3	0.03	1	0.02	3	0.04	0.04	2
VP0675-VP0677	[VP0675, VP0676, VP0677]	3	0.02	0	0	0	0	2	0.03	0.03	3
VP0676-VP0677	[VP0676, VP0677]	293	1.14	169	0.99	136	1.18	246	1.24	1.24	2
VP0677-VP0678	[VP0677, VP0678]	1	0.01	0	0	0	0	1	0.01	0.01	2
VP0678-VP0679	[VP0678, VP0679]	80	0.78	64	0.77	39	0.64	80	0.92	0.92	2
VP0678-VP0680	[VP0678, VP0679, VP0680]	27	0.26	26	0.39	20	0.33	33	0.38	0.39	3
VP0678-VP0681	[VP0678, VP0679, VP0680, VP0681]	6	0.06	1	0.02	3	0.05	11	0.13	0.13	4
VP0679-VP0680	[VP0679, VP0680]	25	0.24	26	0.39	22	0.33	35	0.37	0.39	2
VP0679-VP0681	[VP0679, VP0680, VP0681]	7	0.07	2	0.03	7	0.1	8	0.08	0.1	3
VP0680-VP0683	[VP0680, VP0681, VP0682, VP0683]	10	0.1	9	0.14	5	0.07	18	0.19	0.19	4
VP0680-VP0681	[VP0680, VP0681]	48	0.46	42	0.64	29	0.43	48	0.51	0.64	2
VP0680-VP0682	[VP0680, VP0681, VP0682]	5	0.05	4	0.06	6	0.09	12	0.13	0.13	3
VP0681-VP0682	[VP0681, VP0682]	21	0.12	20	0.15	21	0.18	31	0.2	0.2	2
VP0681-VP0683	[VP0681, VP0682, VP0683]	54	0.31	49	0.37	28	0.25	46	0.3	0.37	3
VP0681-VP0684	[VP0681, VP0682, VP0683, VP0684]	1	0.02	0	0	1	0.03	0	0	0.03	4
VP0682-VP0683	[VP0682, VP0683]	1444	2.81	980	3.06	767	2.82	1674	3.83	3.83	2
VP0682-VP0685	[VP0682, VP0683, VP0684, VP0685]	7	0.15	3	0.07	4	0.11	17	0.27	0.27	4
VP0682-VP0684	[VP0682, VP0683, VP0684]	12	0.25	11	0.24	12	0.34	27	0.42	0.42	3
VP0683-VP0684	[VP0683, VP0684]	5	0.1	4	0.09	7	0.2	5	0.08	0.2	2
VP0683-VP0685	[VP0683, VP0684, VP0685]	1	0.02	1	0.02	3	0.09	5	0.08	0.09	3
VP0684-VP0685	[VP0684, VP0685]	19	0.4	13	0.29	18	0.51	21	0.33	0.51	2
VP0687-VP0686	[VP0687, VP0686]	42	0.22	28	0.18	22	0.21	41	0.24	0.24	2
VP0688-VP0686	[VP0688, VP0687, VP0686]	15	0.25	16	0.32	12	0.57	34	0.55	0.57	3
VP0688-VP0687	[VP0688, VP0687]	115	1.89	107	2.14	68	3.24	149	2.4	3.24	2
VP0689-VP0690	[VP0689, VP0690]	53	0.43	13	0.32	8	0.21	12	0.43	0.43	2
VP0690-VP0691	[VP0690, VP0691]	1	0.01	0	0	0	0	0	0	0.01	2
VP0692-VP0693	[VP0692, VP0693]	14	0.82	15	0.75	7	0.58	24	1	1	2
VP0692-VP0695	[VP0692, VP0693, VP0694, VP0695]	6	0.35	4	0.67	4	0.33	17	0.71	0.71	4
VP0692-VP0694	[VP0692, VP0693, VP0694]	7	0.41	8	1.33	4	0.33	15	0.62	1.33	3
VP0693-VP0695	[VP0693, VP0694, VP0695]	9	0.53	4	0.67	5	0.42	11	0.46	0.67	3
VP0693-VP0694	[VP0693, VP0694]	3	0.18	2	0.33	2	0.17	12	0.5	0.5	2
VP0694-VP0695	[VP0694, VP0695]	34	1.89	11	1.83	19	1.46	52	2.17	2.17	2
VP0697-VP0696	[VP0697, VP0696]	1	0.2	0	0	0	0	0	0	0.2	2
VP0698-VP0697	[VP0698, VP0697]	7	0.16	1	0.02	1	0.04	1	0.02	0.16	2
VP0701-VP0700	[VP0701, VP0700]	7	0.03	12	0.04	3	0.02	8	0.02	0.04	2
VP0702-VP0703	[VP0702, VP0703]	176	2.44	109	1.91	95	2.5	192	3.25	3.25	2
VP0705-VP0704	[VP0705, VP0704]	20	0.3	23	0.28	12	0.39	21	0.23	0.39	2
VP0706-VP0705	[VP0706, VP0705]	20	0.3	15	0.18	6	0.19	8	0.09	0.3	2
VP0708-VP0709	[VP0708, VP0709]	3	0.02	2	0.01	0	0	10	0.07	0.07	2
VP0709-VP0710	[VP0709, VP0710]	10	0.05	9	0.05	3	0.04	10	0.07	0.07	2
VP0710-VP0711	[VP0710, VP0711]	341	0.22	342	0.29	104	0.15	100	0.18	0.29	2
VP0717-VP0716	[VP0717, VP0716]	391	1.02	240	0.79	225	0.73	414	0.89	1.02	2
VP0718-VP0716	[VP0718, VP0717, VP0716]	5	0.02	2	0.01	4	0.02	9	0.05	0.05	3
VP0718-VP0717	[VP0718, VP0717]	8	0.03	5	0.04	9	0.06	15	0.08	0.08	2
VP0719-VP0718	[VP0719, VP0718]	70	0.22	46	0.33	50	0.31	82	0.45	0.45	2
VP0720-VP0718	[VP0720, VP0719, VP0718]	2	0.01	1	0.01	1	0.01	6	0.03	0.03	3
VP0720-VP0719	[VP0720, VP0719]	63	0.18	37	0.12	34	0.19	64	0.23	0.23	2
VP0721-VP0720	[VP0721, VP0720]	32	0.1	24	0.11	28	0.16	42	0.15	0.16	2
VP0722-VP0720	[VP0722, VP0721, VP0720]	1	0	0	0	2	0.01	1	0	0.01	3
VP0722-VP0721	[VP0722, VP0721]	18	0.07	9	0.06	7	0.04	24	0.09	0.09	2
VP0724-VP0722	[VP0724, VP0723, VP0722]	23	0.59	37	0.97	23	1.15	38	0.83	1.15	3
VP0723-VP0722	[VP0723, VP0722]	25	0.39	18	0.33	11	0.28	19	0.41	0.41	2
VP0725-VP0722	[VP0725, VP0724, VP0723, VP0722]	1	0.03	3	0.08	1	0.05	3	0.07	0.08	4
VP0726-VP0722	[VP0726, VP0725, VP0724, VP0723, VP0722]	1	0.03	0	0	0	0	2	0.04	0.04	5
VP0724-VP0723	[VP0724, VP0723]	148	3.79	113	2.97	99	4.95	171	3.72	4.95	2
VP0726-VP0723	[VP0726, VP0725, VP0724, VP0723]	6	0.15	3	0.08	2	0.1	8	0.17	0.17	4
VP0725-VP0723	[VP0725, VP0724, VP0723]	18	0.46	16	0.42	22	1.1	24	0.52	1.1	3
VP0725-VP0724	[VP0725, VP0724]	24	0.62	18	0.47	13	0.65	16	0.34	0.65	2
VP0726-VP0724	[VP0726, VP0725, VP0724]	6	0.15	6	0.16	5	0.25	15	0.32	0.32	3
VP0726-VP0725	[VP0726, VP0725]	47	0.49	62	0.54	34	0.5	80	0.58	0.58	2
VP0730-VP0729	[VP0730, VP0729]	47	0.32	33	0.28	46	0.32	57	0.25	0.32	2
VP0732-VP0729	[VP0732, VP0731, VP0730, VP0729]	14	0.09	13	0.11	14	0.1	38	0.16	0.16	4
VP0731-VP0729	[VP0731, VP0730, VP0729]	18	0.12	7	0.06	12	0.08	23	0.1	0.12	3
VP0731-VP0730	[VP0731, VP0730]	180	0.42	84	0.28	150	0.41	187	0.37	0.42	2
VP0732-VP0730	[VP0732, VP0731, VP0730]	305	0.71	134	0.51	194	0.77	380	0.87	0.87	3
VP0733-VP0730	[VP0733, VP0732, VP0731, VP0730]	15	0.03	8	0.03	9	0.04	37	0.08	0.08	4
VP0732-VP0731	[VP0732, VP0731]	249	0.58	156	0.6	145	0.57	275	0.63	0.63	2
VP0733-VP0731	[VP0733, VP0732, VP0731]	37	0.09	30	0.11	18	0.07	75	0.17	0.17	3
VP0733-VP0732	[VP0733, VP0732]	140	0.3	92	0.35	53	0.21	160	0.36	0.36	2
VPt016-VPt014	[VPt016, VPt015, VPt014]	42	0.13	14	0.14	19	0.13	36	0.19	0.19	3
VPt019-VPt014	[VPt019, VPt018, VPt017, VPt016, VPt015, VPt014]	112	0.34	44	0.44	51	0.36	78	0.41	0.44	6
VPt017-VPt014	[VPt017, VPt016, VPt015, VPt014]	71	0.21	27	0.27	42	0.3	54	0.28	0.3	4
VPt021-VPt014	[VPt021, VPt020, VPt019, VPt018, VPt017, VPt016, VPt015, VPt014]	42	0.13	13	0.13	18	0.13	54	0.28	0.28	8
VPt020-VPt014	[VPt020, VPt019, VPt018, VPt017, VPt016, VPt015, VPt014]	76	0.23	26	0.26	31	0.22	59	0.31	0.31	7
VPt022-VPt014	[VPt022, VPt021, VPt020, VPt019, VPt018, VPt017, VPt016, VPt015, VPt014]	23	0.07	8	0.08	4	0.03	27	0.14	0.14	9
VPt025-VPt014	[VPt025, VPt024, VPt023, VPt022, VPt021, VPt020, VPt019, VPt018, VPt017, VPt016, VPt015, VPt014]	8	0.02	2	0.02	0	0	6	0.03	0.03	12
VPt015-VPt014	[VPt015, VPt014]	7	0.02	2	0.02	4	0.03	12	0.06	0.06	2
VPt023-VPt014	[VPt023, VPt022, VPt021, VPt020, VPt019, VPt018, VPt017, VPt016, VPt015, VPt014]	13	0.04	6	0.06	3	0.02	23	0.12	0.12	10
VPt018-VPt014	[VPt018, VPt017, VPt016, VPt015, VPt014]	58	0.17	15	0.15	28	0.2	52	0.27	0.27	5
VPt024-VPt014	[VPt024, VPt023, VPt022, VPt021, VPt020, VPt019, VPt018, VPt017, VPt016, VPt015, VPt014]	8	0.02	1	0.01	1	0.01	6	0.03	0.03	11
VPt028-VPt014	[VPt028, VPt027, VPt026, VPt025, VPt024, VPt023, VPt022, VPt021, VPt020, VPt019, VPt018, VPt017, VPt016, VPt015, VPt014]	6	0.02	1	0.01	0	0	2	0.01	0.02	15
VPt026-VPt014	[VPt026, VPt025, VPt024, VPt023, VPt022, VPt021, VPt020, VPt019, VPt018, VPt017, VPt016, VPt015, VPt014]	3	0.01	0	0	0	0	4	0.02	0.02	13
VPt027-VPt014	[VPt027, VPt026, VPt025, VPt024, VPt023, VPt022, VPt021, VPt020, VPt019, VPt018, VPt017, VPt016, VPt015, VPt014]	1	0	0	0	0	0	0	0	0	14
VPt032-VPt014	[VPt032, VPt031, VPt030, VPt029, VPt028, VPt027, VPt026, VPt025, VPt024, VPt023, VPt022, VPt021, VPt020, VPt019, VPt018, VPt017, VPt016, VPt015, VPt014]	1	0	0	0	0	0	2	0.02	0.02	19
VPt017-VPt015	[VPt017, VPt016, VPt015]	20	0.04	6	0.06	9	0.05	9	0.05	0.06	3
VPt019-VPt015	[VPt019, VPt018, VPt017, VPt016, VPt015]	79	0.17	28	0.27	32	0.2	36	0.19	0.27	5
VPt021-VPt015	[VPt021, VPt020, VPt019, VPt018, VPt017, VPt016, VPt015]	43	0.09	24	0.23	29	0.18	49	0.25	0.25	7
VPt023-VPt015	[VPt023, VPt022, VPt021, VPt020, VPt019, VPt018, VPt017, VPt016, VPt015]	28	0.06	6	0.06	7	0.04	19	0.1	0.1	9
VPt018-VPt015	[VPt018, VPt017, VPt016, VPt015]	22	0.05	11	0.11	8	0.05	16	0.08	0.11	4
VPt016-VPt015	[VPt016, VPt015]	6	0.01	5	0.05	3	0.02	0	0	0.05	2
VPt022-VPt015	[VPt022, VPt021, VPt020, VPt019, VPt018, VPt017, VPt016, VPt015]	34	0.07	4	0.04	11	0.07	26	0.13	0.13	8
VPt020-VPt015	[VPt020, VPt019, VPt018, VPt017, VPt016, VPt015]	74	0.16	17	0.16	36	0.22	46	0.24	0.24	6
VPt024-VPt015	[VPt024, VPt023, VPt022, VPt021, VPt020, VPt019, VPt018, VPt017, VPt016, VPt015]	9	0.02	4	0.04	0	0	7	0.04	0.04	10
VP_RS03625-VPt015	[VP_RS03625, VPt032, VPt031, VPt030, VPt029, VPt028, VPt027, VPt026, VPt025, VPt024, VPt023, VPt022, VPt021, VPt020, VPt019, VPt018, VPt017, VPt016, VPt015]	1	0	0	0	0	0	1	0.01	0.01	19
VPt025-VPt015	[VPt025, VPt024, VPt023, VPt022, VPt021, VPt020, VPt019, VPt018, VPt017, VPt016, VPt015]	4	0.01	3	0.03	1	0.01	5	0.03	0.03	11
VPt026-VPt015	[VPt026, VPt025, VPt024, VPt023, VPt022, VPt021, VPt020, VPt019, VPt018, VPt017, VPt016, VPt015]	5	0.01	0	0	0	0	7	0.04	0.04	12
VPt027-VPt015	[VPt027, VPt026, VPt025, VPt024, VPt023, VPt022, VPt021, VPt020, VPt019, VPt018, VPt017, VPt016, VPt015]	3	0.01	2	0.02	1	0.01	3	0.02	0.02	13
VPt028-VPt015	[VPt028, VPt027, VPt026, VPt025, VPt024, VPt023, VPt022, VPt021, VPt020, VPt019, VPt018, VPt017, VPt016, VPt015]	2	0	1	0.01	0	0	2	0.01	0.01	14
VPt019-VPt016	[VPt019, VPt018, VPt017, VPt016]	67	0.14	25	0.24	30	0.18	27	0.14	0.24	4
VPt026-VPt016	[VPt026, VPt025, VPt024, VPt023, VPt022, VPt021, VPt020, VPt019, VPt018, VPt017, VPt016]	12	0.03	7	0.07	3	0.02	8	0.04	0.07	11
VPt018-VPt016	[VPt018, VPt017, VPt016]	8	0.02	1	0.01	6	0.04	5	0.03	0.04	3
VPt020-VPt016	[VPt020, VPt019, VPt018, VPt017, VPt016]	66	0.14	36	0.35	29	0.18	48	0.25	0.35	5
VPt028-VPt016	[VPt028, VPt027, VPt026, VPt025, VPt024, VPt023, VPt022, VPt021, VPt020, VPt019, VPt018, VPt017, VPt016]	3	0.01	1	0.01	1	0.01	5	0.03	0.03	13
VPt021-VPt016	[VPt021, VPt020, VPt019, VPt018, VPt017, VPt016]	78	0.17	21	0.2	32	0.2	51	0.26	0.26	6
VPt023-VPt016	[VPt023, VPt022, VPt021, VPt020, VPt019, VPt018, VPt017, VPt016]	62	0.13	23	0.22	13	0.08	41	0.21	0.22	8
VPt025-VPt016	[VPt025, VPt024, VPt023, VPt022, VPt021, VPt020, VPt019, VPt018, VPt017, VPt016]	10	0.02	8	0.08	7	0.04	16	0.08	0.08	10
VPt022-VPt016	[VPt022, VPt021, VPt020, VPt019, VPt018, VPt017, VPt016]	43	0.09	29	0.28	21	0.13	28	0.15	0.28	7
VPt027-VPt016	[VPt027, VPt026, VPt025, VPt024, VPt023, VPt022, VPt021, VPt020, VPt019, VPt018, VPt017, VPt016]	4	0.01	0	0	0	0	10	0.05	0.05	12
VPt024-VPt016	[VPt024, VPt023, VPt022, VPt021, VPt020, VPt019, VPt018, VPt017, VPt016]	10	0.02	6	0.06	10	0.06	7	0.04	0.06	9
VPt017-VPt016	[VPt017, VPt016]	3	0.01	1	0.01	0	0	1	0.01	0.01	2
VPt030-VPt016	[VPt030, VPt029, VPt028, VPt027, VPt026, VPt025, VPt024, VPt023, VPt022, VPt021, VPt020, VPt019, VPt018, VPt017, VPt016]	4	0.01	2	0.02	0	0	3	0.02	0.02	15
VPt031-VPt016	[VPt031, VPt030, VPt029, VPt028, VPt027, VPt026, VPt025, VPt024, VPt023, VPt022, VPt021, VPt020, VPt019, VPt018, VPt017, VPt016]	2	0.01	1	0.01	0	0	2	0.01	0.01	16
VPt029-VPt016	[VPt029, VPt028, VPt027, VPt026, VPt025, VPt024, VPt023, VPt022, VPt021, VPt020, VPt019, VPt018, VPt017, VPt016]	2	0	0	0	0	0	3	0.02	0.02	14
VPt028-VPt017	[VPt028, VPt027, VPt026, VPt025, VPt024, VPt023, VPt022, VPt021, VPt020, VPt019, VPt018, VPt017]	4	0.01	2	0.01	0	0	6	0.03	0.03	12
VPt020-VPt017	[VPt020, VPt019, VPt018, VPt017]	47	0.09	13	0.1	20	0.12	24	0.1	0.12	4
VPt023-VPt017	[VPt023, VPt022, VPt021, VPt020, VPt019, VPt018, VPt017]	39	0.07	15	0.11	16	0.1	38	0.16	0.16	7
VPt022-VPt017	[VPt022, VPt021, VPt020, VPt019, VPt018, VPt017]	26	0.05	18	0.13	9	0.05	36	0.15	0.15	6
VPt026-VPt017	[VPt026, VPt025, VPt024, VPt023, VPt022, VPt021, VPt020, VPt019, VPt018, VPt017]	7	0.01	5	0.04	6	0.04	11	0.05	0.05	10
VPt018-VPt017	[VPt018, VPt017]	3	0.01	3	0.02	3	0.02	0	0	0.02	2
VPt021-VPt017	[VPt021, VPt020, VPt019, VPt018, VPt017]	40	0.08	25	0.19	20	0.12	48	0.21	0.21	5
VPt025-VPt017	[VPt025, VPt024, VPt023, VPt022, VPt021, VPt020, VPt019, VPt018, VPt017]	22	0.04	12	0.09	5	0.03	24	0.1	0.1	9
VPt024-VPt017	[VPt024, VPt023, VPt022, VPt021, VPt020, VPt019, VPt018, VPt017]	16	0.03	15	0.11	10	0.06	21	0.09	0.11	8
VPt019-VPt017	[VPt019, VPt018, VPt017]	12	0.02	13	0.1	11	0.07	17	0.07	0.1	3
VPt027-VPt017	[VPt027, VPt026, VPt025, VPt024, VPt023, VPt022, VPt021, VPt020, VPt019, VPt018, VPt017]	8	0.02	6	0.04	2	0.01	13	0.06	0.06	11
VPt030-VPt017	[VPt030, VPt029, VPt028, VPt027, VPt026, VPt025, VPt024, VPt023, VPt022, VPt021, VPt020, VPt019, VPt018, VPt017]	5	0.01	4	0.04	0	0	6	0.03	0.04	14
VPt029-VPt017	[VPt029, VPt028, VPt027, VPt026, VPt025, VPt024, VPt023, VPt022, VPt021, VPt020, VPt019, VPt018, VPt017]	5	0.01	0	0	0	0	3	0.02	0.02	13
VPt031-VPt017	[VPt031, VPt030, VPt029, VPt028, VPt027, VPt026, VPt025, VPt024, VPt023, VPt022, VPt021, VPt020, VPt019, VPt018, VPt017]	1	0	0	0	0	0	3	0.02	0.02	15
VPt025-VPt018	[VPt025, VPt024, VPt023, VPt022, VPt021, VPt020, VPt019, VPt018]	57	0.09	19	0.08	17	0.07	33	0.11	0.11	8
VPt020-VPt018	[VPt020, VPt019, VPt018]	10	0.02	8	0.04	10	0.04	8	0.03	0.04	3
VPt022-VPt018	[VPt022, VPt021, VPt020, VPt019, VPt018]	49	0.08	20	0.09	27	0.12	30	0.1	0.12	5
VPt026-VPt018	[VPt026, VPt025, VPt024, VPt023, VPt022, VPt021, VPt020, VPt019, VPt018]	28	0.05	11	0.05	11	0.05	20	0.06	0.06	9
VPt027-VPt018	[VPt027, VPt026, VPt025, VPt024, VPt023, VPt022, VPt021, VPt020, VPt019, VPt018]	21	0.03	6	0.03	8	0.03	13	0.05	0.05	10
VPt023-VPt018	[VPt023, VPt022, VPt021, VPt020, VPt019, VPt018]	66	0.11	23	0.1	26	0.11	58	0.19	0.19	6
VPt021-VPt018	[VPt021, VPt020, VPt019, VPt018]	24	0.04	14	0.06	6	0.03	17	0.05	0.06	4
VPt024-VPt018	[VPt024, VPt023, VPt022, VPt021, VPt020, VPt019, VPt018]	36	0.06	12	0.05	21	0.09	29	0.09	0.09	7
VPt028-VPt018	[VPt028, VPt027, VPt026, VPt025, VPt024, VPt023, VPt022, VPt021, VPt020, VPt019, VPt018]	9	0.01	3	0.02	2	0.01	5	0.02	0.02	11
VPt030-VPt018	[VPt030, VPt029, VPt028, VPt027, VPt026, VPt025, VPt024, VPt023, VPt022, VPt021, VPt020, VPt019, VPt018]	9	0.02	2	0.02	0	0	4	0.02	0.02	13
VPt029-VPt018	[VPt029, VPt028, VPt027, VPt026, VPt025, VPt024, VPt023, VPt022, VPt021, VPt020, VPt019, VPt018]	7	0.01	2	0.02	2	0.01	11	0.06	0.06	12
VPt032-VPt018	[VPt032, VPt031, VPt030, VPt029, VPt028, VPt027, VPt026, VPt025, VPt024, VPt023, VPt022, VPt021, VPt020, VPt019, VPt018]	2	0.01	0	0	0	0	2	0.02	0.02	15
VPt031-VPt018	[VPt031, VPt030, VPt029, VPt028, VPt027, VPt026, VPt025, VPt024, VPt023, VPt022, VPt021, VPt020, VPt019, VPt018]	3	0.01	2	0.03	1	0.01	4	0.02	0.03	14
VPt019-VPt018	[VPt019, VPt018]	1	0	2	0.01	6	0.03	4	0.01	0.03	2
VPt023-VPt019	[VPt023, VPt022, VPt021, VPt020, VPt019]	52	0.07	26	0.1	17	0.06	37	0.11	0.11	5
VPt025-VPt019	[VPt025, VPt024, VPt023, VPt022, VPt021, VPt020, VPt019]	56	0.08	30	0.12	17	0.06	55	0.16	0.16	7
VPt029-VPt019	[VPt029, VPt028, VPt027, VPt026, VPt025, VPt024, VPt023, VPt022, VPt021, VPt020, VPt019]	9	0.02	0	0	2	0.01	11	0.06	0.06	11
VPt028-VPt019	[VPt028, VPt027, VPt026, VPt025, VPt024, VPt023, VPt022, VPt021, VPt020, VPt019]	9	0.01	5	0.03	0	0	9	0.04	0.04	10
VPt022-VPt019	[VPt022, VPt021, VPt020, VPt019]	16	0.02	2	0.01	6	0.02	9	0.03	0.03	4
VPt024-VPt019	[VPt024, VPt023, VPt022, VPt021, VPt020, VPt019]	28	0.04	19	0.07	18	0.06	20	0.06	0.07	6
VPt026-VPt019	[VPt026, VPt025, VPt024, VPt023, VPt022, VPt021, VPt020, VPt019]	39	0.05	11	0.05	6	0.02	33	0.09	0.09	8
VPt031-VPt019	[VPt031, VPt030, VPt029, VPt028, VPt027, VPt026, VPt025, VPt024, VPt023, VPt022, VPt021, VPt020, VPt019]	6	0.02	2	0.03	1	0.01	11	0.07	0.07	13
VPt032-VPt019	[VPt032, VPt031, VPt030, VPt029, VPt028, VPt027, VPt026, VPt025, VPt024, VPt023, VPt022, VPt021, VPt020, VPt019]	4	0.01	1	0.02	1	0.01	3	0.02	0.02	14
VPt027-VPt019	[VPt027, VPt026, VPt025, VPt024, VPt023, VPt022, VPt021, VPt020, VPt019]	24	0.03	6	0.03	10	0.04	17	0.06	0.06	9
VPt021-VPt019	[VPt021, VPt020, VPt019]	9	0.01	3	0.01	8	0.03	9	0.02	0.03	3
VPt030-VPt019	[VPt030, VPt029, VPt028, VPt027, VPt026, VPt025, VPt024, VPt023, VPt022, VPt021, VPt020, VPt019]	8	0.02	4	0.04	0	0	13	0.07	0.07	12
VP_RS03625-VPt019	[VP_RS03625, VPt032, VPt031, VPt030, VPt029, VPt028, VPt027, VPt026, VPt025, VPt024, VPt023, VPt022, VPt021, VPt020, VPt019]	3	0.01	0	0	0	0	4	0.03	0.03	15
VPt020-VPt019	[VPt020, VPt019]	2	0	0	0	2	0.01	0	0	0.01	2
VPt030-VPt020	[VPt030, VPt029, VPt028, VPt027, VPt026, VPt025, VPt024, VPt023, VPt022, VPt021, VPt020]	22	0.05	6	0.06	4	0.03	18	0.1	0.1	11
VPt025-VPt020	[VPt025, VPt024, VPt023, VPt022, VPt021, VPt020]	70	0.09	23	0.09	36	0.12	61	0.17	0.17	6
VPt024-VPt020	[VPt024, VPt023, VPt022, VPt021, VPt020]	42	0.06	26	0.1	20	0.07	33	0.09	0.1	5
VPt023-VPt020	[VPt023, VPt022, VPt021, VPt020]	47	0.06	25	0.1	19	0.07	31	0.09	0.1	4
VPt022-VPt020	[VPt022, VPt021, VPt020]	9	0.01	6	0.02	4	0.01	2	0.01	0.02	3
VPt028-VPt020	[VPt028, VPt027, VPt026, VPt025, VPt024, VPt023, VPt022, VPt021, VPt020]	22	0.03	3	0.02	4	0.02	12	0.05	0.05	9
VPt027-VPt020	[VPt027, VPt026, VPt025, VPt024, VPt023, VPt022, VPt021, VPt020]	53	0.07	9	0.04	10	0.04	33	0.12	0.12	8
VPt026-VPt020	[VPt026, VPt025, VPt024, VPt023, VPt022, VPt021, VPt020]	65	0.09	24	0.1	28	0.1	64	0.18	0.18	7
VPt029-VPt020	[VPt029, VPt028, VPt027, VPt026, VPt025, VPt024, VPt023, VPt022, VPt021, VPt020]	13	0.02	6	0.05	5	0.03	11	0.06	0.06	10
VP_RS03625-VPt020	[VP_RS03625, VPt032, VPt031, VPt030, VPt029, VPt028, VPt027, VPt026, VPt025, VPt024, VPt023, VPt022, VPt021, VPt020]	5	0.02	1	0.02	0	0	7	0.06	0.06	14
VPt031-VPt020	[VPt031, VPt030, VPt029, VPt028, VPt027, VPt026, VPt025, VPt024, VPt023, VPt022, VPt021, VPt020]	12	0.03	6	0.08	2	0.02	12	0.07	0.08	12
VPt021-VPt020	[VPt021, VPt020]	1	0	2	0.01	1	0	0	0	0.01	2
VPt033-VPt020	[VPt033, VP_RS03625, VPt032, VPt031, VPt030, VPt029, VPt028, VPt027, VPt026, VPt025, VPt024, VPt023, VPt022, VPt021, VPt020]	2	0.07	0	0	0	0	0	0	0.07	15
VPt032-VPt020	[VPt032, VPt031, VPt030, VPt029, VPt028, VPt027, VPt026, VPt025, VPt024, VPt023, VPt022, VPt021, VPt020]	1	0	1	0.02	1	0.01	4	0.03	0.03	13
VPt023-VPt021	[VPt023, VPt022, VPt021]	20	0.03	11	0.04	6	0.02	15	0.04	0.04	3
VPt026-VPt021	[VPt026, VPt025, VPt024, VPt023, VPt022, VPt021]	45	0.06	28	0.12	28	0.1	41	0.12	0.12	6
VPt025-VPt021	[VPt025, VPt024, VPt023, VPt022, VPt021]	56	0.07	33	0.13	30	0.1	49	0.14	0.14	5
VPt031-VPt021	[VPt031, VPt030, VPt029, VPt028, VPt027, VPt026, VPt025, VPt024, VPt023, VPt022, VPt021]	12	0.03	3	0.04	0	0	17	0.1	0.1	11
VPt024-VPt021	[VPt024, VPt023, VPt022, VPt021]	24	0.03	11	0.04	14	0.05	6	0.02	0.05	4
VPt030-VPt021	[VPt030, VPt029, VPt028, VPt027, VPt026, VPt025, VPt024, VPt023, VPt022, VPt021]	17	0.03	8	0.08	3	0.02	21	0.12	0.12	10
VPt029-VPt021	[VPt029, VPt028, VPt027, VPt026, VPt025, VPt024, VPt023, VPt022, VPt021]	20	0.04	2	0.02	7	0.04	13	0.07	0.07	9
VP_RS03625-VPt021	[VP_RS03625, VPt032, VPt031, VPt030, VPt029, VPt028, VPt027, VPt026, VPt025, VPt024, VPt023, VPt022, VPt021]	7	0.02	2	0.04	1	0.01	12	0.1	0.1	13
VPt027-VPt021	[VPt027, VPt026, VPt025, VPt024, VPt023, VPt022, VPt021]	41	0.06	16	0.08	14	0.06	34	0.12	0.12	7
VPt022-VPt021	[VPt022, VPt021]	2	0	1	0	1	0	3	0.01	0.01	2
VPt028-VPt021	[VPt028, VPt027, VPt026, VPt025, VPt024, VPt023, VPt022, VPt021]	22	0.03	3	0.02	7	0.04	13	0.06	0.06	8
VPt032-VPt021	[VPt032, VPt031, VPt030, VPt029, VPt028, VPt027, VPt026, VPt025, VPt024, VPt023, VPt022, VPt021]	2	0.01	1	0.02	2	0.02	5	0.04	0.04	12
VPt033-VPt021	[VPt033, VP_RS03625, VPt032, VPt031, VPt030, VPt029, VPt028, VPt027, VPt026, VPt025, VPt024, VPt023, VPt022, VPt021]	1	0.04	0	0	0	0	0	0	0.04	14
VPt030-VPt022	[VPt030, VPt029, VPt028, VPt027, VPt026, VPt025, VPt024, VPt023, VPt022]	37	0.08	18	0.18	5	0.04	37	0.21	0.21	9
VPt026-VPt022	[VPt026, VPt025, VPt024, VPt023, VPt022]	66	0.08	35	0.14	24	0.08	44	0.13	0.14	5
VPt029-VPt022	[VPt029, VPt028, VPt027, VPt026, VPt025, VPt024, VPt023, VPt022]	27	0.05	14	0.12	5	0.03	26	0.14	0.14	8
VPt031-VPt022	[VPt031, VPt030, VPt029, VPt028, VPt027, VPt026, VPt025, VPt024, VPt023, VPt022]	21	0.06	13	0.17	6	0.06	30	0.18	0.18	10
VPt027-VPt022	[VPt027, VPt026, VPt025, VPt024, VPt023, VPt022]	38	0.05	27	0.13	10	0.04	54	0.19	0.19	6
VPt023-VPt022	[VPt023, VPt022]	1	0	1	0	3	0.01	2	0.01	0.01	2
VPt032-VPt022	[VPt032, VPt031, VPt030, VPt029, VPt028, VPt027, VPt026, VPt025, VPt024, VPt023, VPt022]	4	0.01	4	0.07	0	0	11	0.09	0.09	11
VPt025-VPt022	[VPt025, VPt024, VPt023, VPt022]	26	0.03	16	0.06	14	0.05	21	0.06	0.06	4
VP_RS03625-VPt022	[VP_RS03625, VPt032, VPt031, VPt030, VPt029, VPt028, VPt027, VPt026, VPt025, VPt024, VPt023, VPt022]	14	0.05	3	0.05	1	0.01	17	0.14	0.14	12
VPt024-VPt022	[VPt024, VPt023, VPt022]	6	0.01	2	0.01	4	0.01	6	0.02	0.02	3
VPt028-VPt022	[VPt028, VPt027, VPt026, VPt025, VPt024, VPt023, VPt022]	41	0.06	14	0.09	14	0.07	28	0.12	0.12	7
VPt028-VPt023	[VPt028, VPt027, VPt026, VPt025, VPt024, VPt023]	31	0.05	20	0.13	7	0.04	24	0.1	0.13	6
VPt031-VPt023	[VPt031, VPt030, VPt029, VPt028, VPt027, VPt026, VPt025, VPt024, VPt023]	37	0.1	11	0.14	9	0.09	18	0.11	0.14	9
VP_RS03625-VPt023	[VP_RS03625, VPt032, VPt031, VPt030, VPt029, VPt028, VPt027, VPt026, VPt025, VPt024, VPt023]	16	0.05	3	0.05	1	0.01	16	0.13	0.13	11
VPt030-VPt023	[VPt030, VPt029, VPt028, VPt027, VPt026, VPt025, VPt024, VPt023]	45	0.09	20	0.2	15	0.11	39	0.22	0.22	8
VPt029-VPt023	[VPt029, VPt028, VPt027, VPt026, VPt025, VPt024, VPt023]	37	0.07	11	0.09	13	0.08	31	0.16	0.16	7
VPt026-VPt023	[VPt026, VPt025, VPt024, VPt023]	19	0.02	10	0.04	14	0.05	28	0.08	0.08	4
VPt027-VPt023	[VPt027, VPt026, VPt025, VPt024, VPt023]	40	0.06	25	0.12	15	0.06	29	0.1	0.12	5
VPt033-VPt023	[VPt033, VP_RS03625, VPt032, VPt031, VPt030, VPt029, VPt028, VPt027, VPt026, VPt025, VPt024, VPt023]	3	0.11	0	0	0	0	0	0	0.11	12
VPt025-VPt023	[VPt025, VPt024, VPt023]	5	0.01	5	0.02	4	0.01	9	0.02	0.02	3
VPt032-VPt023	[VPt032, VPt031, VPt030, VPt029, VPt028, VPt027, VPt026, VPt025, VPt024, VPt023]	8	0.03	3	0.05	1	0.01	10	0.08	0.08	10
VPt027-VPt024	[VPt027, VPt026, VPt025, VPt024]	34	0.05	14	0.07	13	0.06	24	0.09	0.09	4
VPt031-VPt024	[VPt031, VPt030, VPt029, VPt028, VPt027, VPt026, VPt025, VPt024]	70	0.19	25	0.32	20	0.19	47	0.28	0.32	8
VPt026-VPt024	[VPt026, VPt025, VPt024]	17	0.02	12	0.05	12	0.04	24	0.07	0.07	3
VPt030-VPt024	[VPt030, VPt029, VPt028, VPt027, VPt026, VPt025, VPt024]	71	0.15	33	0.34	22	0.16	65	0.37	0.37	7
VPt028-VPt024	[VPt028, VPt027, VPt026, VPt025, VPt024]	48	0.07	31	0.2	27	0.14	41	0.18	0.2	5
VPt025-VPt024	[VPt025, VPt024]	5	0.01	2	0.01	1	0	3	0.01	0.01	2
VPt029-VPt024	[VPt029, VPt028, VPt027, VPt026, VPt025, VPt024]	58	0.11	19	0.16	23	0.15	53	0.28	0.28	6
VP_RS03625-VPt024	[VP_RS03625, VPt032, VPt031, VPt030, VPt029, VPt028, VPt027, VPt026, VPt025, VPt024]	39	0.13	11	0.2	5	0.06	34	0.28	0.28	10
VPt032-VPt024	[VPt032, VPt031, VPt030, VPt029, VPt028, VPt027, VPt026, VPt025, VPt024]	17	0.06	7	0.12	6	0.07	24	0.2	0.2	9
VPt033-VPt024	[VPt033, VP_RS03625, VPt032, VPt031, VPt030, VPt029, VPt028, VPt027, VPt026, VPt025, VPt024]	10	0.36	0	0	0	0	0	0	0.36	11
VPt027-VPt025	[VPt027, VPt026, VPt025]	12	0.02	6	0.03	4	0.02	10	0.04	0.04	3
VPt030-VPt025	[VPt030, VPt029, VPt028, VPt027, VPt026, VPt025]	72	0.15	37	0.38	25	0.18	42	0.24	0.38	6
VPt029-VPt025	[VPt029, VPt028, VPt027, VPt026, VPt025]	45	0.08	13	0.11	21	0.13	30	0.16	0.16	5
VPt033-VPt025	[VPt033, VP_RS03625, VPt032, VPt031, VPt030, VPt029, VPt028, VPt027, VPt026, VPt025]	12	0.43	0	0	4	0.67	0	0	0.67	10
VPt031-VPt025	[VPt031, VPt030, VPt029, VPt028, VPt027, VPt026, VPt025]	71	0.19	26	0.33	19	0.18	37	0.22	0.33	7
VPt032-VPt025	[VPt032, VPt031, VPt030, VPt029, VPt028, VPt027, VPt026, VPt025]	21	0.07	7	0.12	6	0.07	17	0.14	0.14	8
VPt028-VPt025	[VPt028, VPt027, VPt026, VPt025]	34	0.05	19	0.12	11	0.06	22	0.1	0.12	4
VP_RS03625-VPt025	[VP_RS03625, VPt032, VPt031, VPt030, VPt029, VPt028, VPt027, VPt026, VPt025]	35	0.11	14	0.25	10	0.12	49	0.4	0.4	9
VPt031-VPt026	[VPt031, VPt030, VPt029, VPt028, VPt027, VPt026]	87	0.24	43	0.55	36	0.35	53	0.32	0.55	6
VPt030-VPt026	[VPt030, VPt029, VPt028, VPt027, VPt026]	79	0.16	27	0.28	37	0.27	44	0.25	0.28	5
VP_RS03625-VPt026	[VP_RS03625, VPt032, VPt031, VPt030, VPt029, VPt028, VPt027, VPt026]	104	0.34	21	0.38	21	0.25	91	0.75	0.75	8
VPt032-VPt026	[VPt032, VPt031, VPt030, VPt029, VPt028, VPt027, VPt026]	47	0.15	6	0.11	16	0.19	23	0.19	0.19	7
VPt029-VPt026	[VPt029, VPt028, VPt027, VPt026]	48	0.09	23	0.19	20	0.13	20	0.1	0.19	4
VPt028-VPt026	[VPt028, VPt027, VPt026]	19	0.03	13	0.08	6	0.03	14	0.06	0.08	3
VPt033-VPt026	[VPt033, VP_RS03625, VPt032, VPt031, VPt030, VPt029, VPt028, VPt027, VPt026]	4	0.14	0	0	2	0.33	0	0	0.33	9
VPt027-VPt026	[VPt027, VPt026]	2	0	0	0	2	0.01	4	0.01	0.01	2
VPt031-VPt027	[VPt031, VPt030, VPt029, VPt028, VPt027]	82	0.22	22	0.28	21	0.2	31	0.19	0.28	5
VPt032-VPt027	[VPt032, VPt031, VPt030, VPt029, VPt028, VPt027]	42	0.14	10	0.18	17	0.2	30	0.25	0.25	6
VP_RS03625-VPt027	[VP_RS03625, VPt032, VPt031, VPt030, VPt029, VPt028, VPt027]	112	0.36	22	0.39	33	0.4	95	0.79	0.79	7
VPt030-VPt027	[VPt030, VPt029, VPt028, VPt027]	52	0.11	14	0.14	18	0.13	27	0.15	0.15	4
VPt029-VPt027	[VPt029, VPt028, VPt027]	15	0.03	3	0.02	7	0.04	4	0.02	0.04	3
VPt033-VPt027	[VPt033, VP_RS03625, VPt032, VPt031, VPt030, VPt029, VPt028, VPt027]	11	0.39	0	0	1	0.17	0	0	0.39	8
VPt028-VPt027	[VPt028, VPt027]	4	0.01	0	0	4	0.02	0	0	0.02	2
VPt032-VPt028	[VPt032, VPt031, VPt030, VPt029, VPt028]	46	0.15	10	0.18	19	0.23	14	0.12	0.23	5
VP_RS03625-VPt028	[VP_RS03625, VPt032, VPt031, VPt030, VPt029, VPt028]	157	0.51	24	0.43	47	0.57	89	0.74	0.74	6
VPt031-VPt028	[VPt031, VPt030, VPt029, VPt028]	48	0.13	8	0.1	22	0.21	14	0.08	0.21	4
VPt030-VPt028	[VPt030, VPt029, VPt028]	22	0.05	4	0.04	10	0.07	6	0.03	0.07	3
VPt029-VPt028	[VPt029, VPt028]	4	0.01	0	0	1	0.01	1	0.01	0.01	2
VPt033-VPt028	[VPt033, VP_RS03625, VPt032, VPt031, VPt030, VPt029, VPt028]	8	0.29	0	0	0	0	2	0.11	0.29	7
VPt032-VPt029	[VPt032, VPt031, VPt030, VPt029]	38	0.12	9	0.16	21	0.25	20	0.17	0.25	4
VP_RS03625-VPt029	[VP_RS03625, VPt032, VPt031, VPt030, VPt029]	194	0.63	42	0.75	79	0.95	112	0.93	0.95	5
VPt031-VPt029	[VPt031, VPt030, VPt029]	22	0.06	8	0.1	12	0.12	10	0.06	0.12	3
VPt033-VPt029	[VPt033, VP_RS03625, VPt032, VPt031, VPt030, VPt029]	4	0.14	0	0	2	0.33	1	0.05	0.33	6
VPt030-VPt029	[VPt030, VPt029]	2	0	1	0.01	1	0.01	0	0	0.01	2
VP_RS03625-VPt030	[VP_RS03625, VPt032, VPt031, VPt030]	118	0.38	24	0.43	32	0.39	50	0.41	0.43	4
VPt032-VPt030	[VPt032, VPt031, VPt030]	15	0.05	2	0.04	5	0.06	3	0.02	0.06	3
VPt031-VPt030	[VPt031, VPt030]	5	0.01	2	0.03	1	0.01	3	0.02	0.03	2
VPt033-VPt030	[VPt033, VP_RS03625, VPt032, VPt031, VPt030]	3	0.11	0	0	2	0.33	12	0.63	0.63	5
VPt033-VPt031	[VPt033, VP_RS03625, VPt032, VPt031]	7	0.25	0	0	0	0	8	0.42	0.42	4
VP_RS03625-VPt031	[VP_RS03625, VPt032, VPt031]	30	0.1	8	0.14	12	0.14	16	0.13	0.14	3
VPt032-VPt031	[VPt032, VPt031]	2	0.01	2	0.04	0	0	3	0.02	0.04	2
VP_RS03625-VPt032	[VP_RS03625, VPt032]	2	0.01	2	0.04	2	0.02	1	0.01	0.04	2
VPt033-VPt032	[VPt033, VP_RS03625, VPt032]	6	0.21	0	0	0	0	1	0.05	0.21	3
VP0738-VP0737	[VP0738, VP0737]	149	0.65	109	0.6	84	0.64	197	0.88	0.88	2
VP0739-VP0737	[VP0739, VP0738, VP0737]	5	0.02	6	0.03	5	0.04	9	0.04	0.04	3
VP0739-VP0738	[VP0739, VP0738]	23	0.1	12	0.06	4	0.03	23	0.1	0.1	2
VP0740-VP0739	[VP0740, VP0739]	37	0.02	47	0.03	43	0.03	65	0.03	0.03	2
VP0741-VP0740	[VP0741, VP0740]	22	0.23	25	0.19	14	0.16	48	0.32	0.32	2
VP0742-VP0743	[VP0742, VP0743]	91	0.16	88	0.22	51	0.22	144	0.27	0.27	2
VP0742-VP0745	[VP0742, VP0743, VP0744, VP0745]	1	0.01	2	0.03	2	0.04	5	0.05	0.05	4
VP0742-VP0744	[VP0742, VP0743, VP0744]	5	0.01	4	0.02	3	0.02	31	0.07	0.07	3
VP0743-VP0744	[VP0743, VP0744]	94	0.25	91	0.37	64	0.39	134	0.29	0.39	2
VP0743-VP0746	[VP0743, VP0744, VP0745, VP0746]	15	0.16	15	0.19	7	0.15	40	0.44	0.44	4
VP0743-VP0745	[VP0743, VP0744, VP0745]	20	0.21	32	0.41	15	0.32	37	0.41	0.41	3
VP0743-VP0747	[VP0743, VP0744, VP0745, VP0746, VP0747]	2	0.02	3	0.04	0	0	22	0.24	0.24	5
VP0744-VP0745	[VP0744, VP0745]	30	0.32	29	0.37	24	0.51	42	0.46	0.51	2
VP0744-VP0746	[VP0744, VP0745, VP0746]	23	0.24	18	0.23	15	0.32	20	0.22	0.32	3
VP0744-VP0747	[VP0744, VP0745, VP0746, VP0747]	3	0.03	5	0.06	5	0.11	8	0.09	0.11	4
VP0745-VP0746	[VP0745, VP0746]	118	1.26	77	0.97	58	1.23	73	0.8	1.26	2
VP0745-VP0747	[VP0745, VP0746, VP0747]	24	0.26	28	0.35	21	0.45	40	0.44	0.45	3
VP0746-VP0747	[VP0746, VP0747]	77	0.49	52	0.38	42	0.51	61	0.54	0.54	2
VP0747-VP0748	[VP0747, VP0748]	3	0.02	3	0.04	1	0.02	5	0.07	0.07	2
VP0751-VP0750	[VP0751, VP0750]	22	0.33	28	0.42	19	0.59	35	0.44	0.59	2
VP0752-VP0750	[VP0752, VP0751, VP0750]	2	0.25	3	1	0	0	0	0	1	3
VP0752-VP0751	[VP0752, VP0751]	4	0.5	2	0.67	0	0	2	0.5	0.67	2
VP0758-VP0757	[VP0758, VP0757]	4	0.04	9	0.12	1	0.02	18	0.19	0.19	2
VP0761-VP0762	[VP0761, VP0762]	6	0.09	12	0.12	3	0.07	2	0.06	0.12	2
VP0767-VPt035	[VP0767, VPt035]	55	0.89	65	1.67	19	1.9	39	1.62	1.9	2
VP0768-VP0769	[VP0768, VP0769]	259	1.89	177	1.48	48	1.92	94	1.38	1.92	2
VP0771-VP0770	[VP0771, VP0770]	273	6.66	159	8.37	75	6.25	154	9.06	9.06	2
VP0772-VP0770	[VP0772, VP0771, VP0770]	5	0.12	13	0.68	6	0.5	13	0.76	0.76	3
VP0772-VP0771	[VP0772, VP0771]	8	0.05	10	0.14	7	0.16	16	0.24	0.24	2
VP0773-VP0774	[VP0773, VP0774]	531	1.87	181	1.26	144	1.55	191	1.77	1.87	2
VP0775-VP0776	[VP0775, VP0776]	499	2.12	273	2.5	97	2.31	134	2.06	2.5	2
VP0775-VP0778	[VP0775, VP0776, VP0777, VP0778]	800	3.4	355	3.26	164	3.9	255	3.92	3.92	4
VP0775-VP0777	[VP0775, VP0776, VP0777]	672	2.86	346	3.17	127	3.02	193	2.97	3.17	3
VP0776-VP0777	[VP0776, VP0777]	130	0.55	56	0.51	24	0.57	30	0.45	0.57	2
VP0776-VP0778	[VP0776, VP0777, VP0778]	134	0.57	66	0.61	33	0.79	41	0.61	0.79	3
VP0776-VP0781	[VP0776, VP0777, VP0778, VP0780, VP0781]	1	0	0	0	0	0	0	0	0	5
VP0777-VP0778	[VP0777, VP0778]	764	1.31	447	1.49	206	1.93	216	1.38	1.93	2
VP0778-VP0780	[VP0778, VP0780]	2	0.01	0	0	1	0.01	1	0.01	0.01	2
VP0780-VP0781	[VP0780, VP0781]	191	0.83	139	0.72	41	0.85	78	1.03	1.03	2
VP0780-VP0782	[VP0780, VP0781, VP0782]	50	0.22	48	0.28	16	0.36	15	0.2	0.36	3
VP0781-VP0782	[VP0781, VP0782]	88	0.39	79	0.46	25	0.57	37	0.49	0.57	2
VP0781-VP0783	[VP0781, VP0782, VP0783]	19	0.08	16	0.09	5	0.11	8	0.11	0.11	3
VP0781-VP0784	[VP0781, VP0782, VP0783, VP0784]	1	0	1	0.01	0	0	1	0.01	0.01	4
VP0782-VP0783	[VP0782, VP0783]	62	0.28	53	0.31	10	0.23	21	0.26	0.31	2
VP0782-VP0784	[VP0782, VP0783, VP0784]	3	0.01	5	0.03	1	0.02	1	0.01	0.03	3
VP0783-VP0784	[VP0783, VP0784]	54	0.13	61	0.18	15	0.16	31	0.2	0.2	2
VP0784-VP0785	[VP0784, VP0785]	1	0	0	0	0	0	1	0	0	2
VP0785-VP0786	[VP0785, VP0786]	26	0.05	20	0.05	8	0.07	19	0.09	0.09	2
VP0786-VP0788	[VP0786, VP0788]	81	0.15	64	0.15	13	0.09	23	0.11	0.15	2
VP0788-VP0790	[VP0788, VP0790]	2	0	2	0.01	0	0	4	0.09	0.09	2
VP0790-VP0791	[VP0790, VP0791]	6	0.43	0	0	2	1	0	0	1	2
VP0794-VP0793	[VP0794, VP0793]	592	0.64	345	0.71	217	0.55	258	0.69	0.71	2
VP0795-VP0793	[VP0795, VP0794, VP0793]	382	0.42	338	0.7	174	0.44	171	0.46	0.7	3
VP0795-VP0794	[VP0795, VP0794]	309	0.34	282	0.58	168	0.42	204	0.55	0.58	2
VP0797-VP0794	[VP0797, VP0795, VP0794]	1	0	2	0.01	1	0	0	0	0.01	3
VP0797-VP0795	[VP0797, VP0795]	15	0.02	6	0.03	8	0.03	4	0.02	0.03	2
VP0798-VP0797	[VP0798, VP0797]	12	0.15	3	0.03	2	0.05	11	0.12	0.15	2
VP0799-VP0800	[VP0799, VP0800]	7	0.05	6	0.07	3	0.04	7	0.05	0.07	2
VP0805-VP_RS03930	[VP0805, VP0804, VP_RS03930]	4	0.04	0	0	3	0.05	2	0.03	0.05	3
VP0804-VP_RS03930	[VP0804, VP_RS03930]	4	0.04	1	0.01	0	0	3	0.04	0.04	2
VP0805-VP0804	[VP0805, VP0804]	177	1.58	174	2.2	84	1.27	194	2.42	2.42	2
VP0808-VP0806	[VP0808, VP0806]	1	0.02	1	0.02	1	0.03	2	0.05	0.05	2
VP0809-VP0808	[VP0809, VP0808]	4	0.13	6	0.16	4	0.19	6	0.19	0.19	2
VP0812-VP0814	[VP0812, VP0813, VP0814]	1	1	0	1	0	1	0	1	1	3
VP0812-VP0813	[VP0812, VP0813]	2	1	0	1	1	1	0	1	1	2
VP0813-VP_RS23530	[VP0813, VP0814, VP_RS23530]	2	2	2	1	0	1	2	1	2	3
VP0813-VP0816	[VP0813, VP0814, VP_RS23530, VP0816]	1	1	0	1	0	1	0	1	1	4
VP_RS23530-VP0816	[VP_RS23530, VP0816]	51	0.36	27	0.33	13	0.23	24	0.22	0.36	2
VP0818-VP0817	[VP0818, VP0817]	18	1.38	14	0.74	8	1.14	25	1.25	1.38	2
VP0819-VP0818	[VP0819, VP0818]	2	0.12	0	0	0	0	4	0.17	0.17	2
VP0820-VP0819	[VP0820, VP0819]	148	1.37	145	1.31	53	0.91	106	0.91	1.37	2
VP0822-VP0823	[VP0822, VP0823]	7	0.05	7	0.06	10	0.14	12	0.12	0.14	2
VP0828-VP0827	[VP0828, VP0827]	2	0.01	1	0.01	0	0	2	0.01	0.01	2
VP0829-VP0828	[VP0829, VP0828]	22	0.07	18	0.07	23	0.17	33	0.19	0.19	2
VP0831-VP0832	[VP0831, VP0832]	2	0	2	0	1	0	2	0.01	0.01	2
VP0836-VP0835	[VP0836, VP0835]	397	2.65	441	3.34	251	4.11	605	4.26	4.26	2
VP0837-VP0835	[VP0837, VP0836, VP0835]	19	0.35	17	0.28	7	0.17	24	0.24	0.35	3
VP0837-VP0836	[VP0837, VP0836]	15	0.27	20	0.33	12	0.29	23	0.23	0.33	2
VP0838-VP0839	[VP0838, VP0839]	130	0.28	108	0.24	48	0.17	152	0.24	0.28	2
VP0843-VP0844	[VP0843, VP0844]	97	2.11	64	1.88	97	2.69	96	3.84	3.84	2
VP0843-VP0845	[VP0843, VP0844, VP0845]	53	1.15	48	1.41	54	1.5	71	2.84	2.84	3
VP0843-VP0846	[VP0843, VP0844, VP0845, VP0846]	37	0.8	27	0.79	20	0.56	34	1.36	1.36	4
VP0843-VP0847	[VP0843, VP0844, VP0845, VP0846, VP0847]	5	0.11	4	0.12	3	0.08	8	0.32	0.32	5
VP0844-VP0845	[VP0844, VP0845]	9	0.2	14	0.41	18	0.5	12	0.48	0.5	2
VP0844-VP0846	[VP0844, VP0845, VP0846]	11	0.24	7	0.21	6	0.17	14	0.56	0.56	3
VP0844-VP0847	[VP0844, VP0845, VP0846, VP0847]	1	0.02	2	0.06	0	0	2	0.08	0.08	4
VP0845-VP0846	[VP0845, VP0846]	114	0.67	61	0.58	82	0.52	84	0.61	0.67	2
VP0845-VP0847	[VP0845, VP0846, VP0847]	9	0.05	11	0.1	6	0.04	16	0.12	0.12	3
VP0845-VP0849	[VP0845, VP0846, VP0847, VP0848, VP0849]	1	0.01	1	0.01	0	0	1	0.01	0.01	5
VP0845-VP0848	[VP0845, VP0846, VP0847, VP0848]	1	0.01	1	0.01	1	0.01	2	0.01	0.01	4
VP0846-VP0848	[VP0846, VP0847, VP0848]	8	0.04	3	0.03	3	0.02	6	0.04	0.04	3
VP0846-VP0847	[VP0846, VP0847]	32	0.14	20	0.19	20	0.13	41	0.25	0.25	2
VP0847-VP0848	[VP0847, VP0848]	159	0.33	138	0.43	116	0.37	90	0.36	0.43	2
VP0847-VP0849	[VP0847, VP0848, VP0849]	12	0.07	11	0.08	10	0.11	22	0.2	0.2	3
VP0847-VP0850	[VP0847, VP0848, VP0849, VP0850]	3	0.02	14	0.11	9	0.09	8	0.07	0.11	4
VP0848-VP0850	[VP0848, VP0849, VP0850]	30	0.2	26	0.2	29	0.31	25	0.23	0.31	3
VP0848-VP0849	[VP0848, VP0849]	20	0.12	31	0.24	29	0.31	22	0.2	0.31	2
VP0849-VP0850	[VP0849, VP0850]	108	0.72	114	0.88	101	1.06	101	0.93	1.06	2
VP0852-VP0851	[VP0852, VP0851]	53	0.95	33	1	21	0.57	56	0.77	1	2
VP0857-VP0858	[VP0857, VP0858]	16	0.47	20	0.62	14	0.32	43	0.84	0.84	2
VP0858-VP0859	[VP0858, VP0859]	27	0.69	17	0.4	10	0.38	20	0.53	0.69	2
VP0861-VP0860	[VP0861, VP0860]	8	0.12	4	0.05	7	0.18	12	0.13	0.18	2
VP0865-VP0866	[VP0865, VP0866]	21	0.09	12	0.09	9	0.08	23	0.11	0.11	2
VP0865-VP0867	[VP0865, VP0866, VP0867]	1	0.08	0	0	0	0	6	0.38	0.38	3
VP0866-VP0867	[VP0866, VP0867]	22	1.83	18	4.5	15	2.14	31	1.94	4.5	2
VP0866-VP0868	[VP0866, VP0867, VP0868]	26	2.17	19	4.75	32	4.57	45	2.81	4.75	3
VP0866-VP0869	[VP0866, VP0867, VP0868, VP0869]	2	0.17	2	0.5	0	0	10	0.62	0.62	4
VP0867-VP0869	[VP0867, VP0868, VP0869]	5	0.42	2	0.5	1	0.14	2	0.12	0.5	3
VP0867-VP0868	[VP0867, VP0868]	12	1	13	3.25	7	1	17	1.06	3.25	2
VP0868-VP0869	[VP0868, VP0869]	20	0.32	16	0.23	13	0.19	15	0.2	0.32	2
VP0868-VP0870	[VP0868, VP0869, VP0870]	3	0.05	1	0.01	1	0.01	1	0.01	0.05	3
VP0869-VP0870	[VP0869, VP0870]	23	0.18	11	0.11	19	0.18	38	0.28	0.28	2
VP0870-VP0871	[VP0870, VP0871]	3	0.01	0	0	0	0	1	0	0.01	2
VP0873-VP0872	[VP0873, VP0872]	624	4.36	622	4.57	302	4.79	517	4.66	4.79	2
VP0874-VP0872	[VP0874, VP0873, VP0872]	60	0.42	53	0.39	33	0.52	73	0.66	0.66	3
VP0874-VP0873	[VP0874, VP0873]	48	0.27	56	0.31	34	0.45	57	0.4	0.45	2
VP0875-VP0876	[VP0875, VP0876]	182	2.56	167	4.28	90	3	152	4.11	4.28	2
VP0875-VP0877	[VP0875, VP0876, VP0877]	5	0.16	6	0.17	1	0.04	9	0.28	0.28	3
VP0876-VP0877	[VP0876, VP0877]	8	0.26	4	0.11	1	0.04	5	0.16	0.26	2
VPt036-VP0880	[VPt036, VP0880]	3	0.27	1	0.5	2	0.29	10	1	1	2
VP0882-VP0881	[VP0882, VP0881]	17	0.63	17	0.81	16	0.8	20	0.61	0.81	2
VP0883-VP0881	[VP0883, VP0882, VP0881]	9	0.45	6	0.32	12	0.67	25	1.92	1.92	3
VP0883-VP0882	[VP0883, VP0882]	12	0.6	18	0.95	8	0.44	19	1.46	1.46	2
VP0884-VP0882	[VP0884, VP0883, VP0882]	3	0.15	7	0.37	2	0.11	9	0.69	0.69	3
VP0885-VP0883	[VP0885, VP0884, VP0883]	1	0.05	3	0.16	3	0.17	4	0.31	0.31	3
VP0884-VP0883	[VP0884, VP0883]	10	0.5	15	0.79	7	0.39	10	0.77	0.79	2
VP0885-VP0884	[VP0885, VP0884]	6	0.15	7	0.13	7	0.17	9	0.23	0.23	2
VP0886-VP0885	[VP0886, VP0885]	4	0.08	1	0.02	2	0.04	7	0.13	0.13	2
VP0887-VP0886	[VP0887, VP0886]	4	0.4	3	0.14	2	0.12	5	0.45	0.45	2
VP0888-VP0886	[VP0888, VP0887, VP0886]	1	0.1	2	0.18	0	0	4	0.36	0.36	3
VP0888-VP0887	[VP0888, VP0887]	10	1	13	1.18	12	1.5	12	1.09	1.5	2
VP0889-VP0887	[VP0889, VP0888, VP0887]	3	0.3	12	1.09	6	0.75	14	1.27	1.27	3
VP0889-VP0888	[VP0889, VP0888]	8	0.5	12	1.09	10	1.25	12	0.86	1.25	2
VP0891-VP0889	[VP0891, VP0890, VP0889]	1	0.03	7	0.26	1	0.04	7	0.21	0.26	3
VP0890-VP0889	[VP0890, VP0889]	2	0.03	3	0.06	3	0.05	15	0.25	0.25	2
VP0891-VP0890	[VP0891, VP0890]	27	0.75	20	0.74	13	0.48	26	0.79	0.79	2
VP0892-VP0890	[VP0892, VP0891, VP0890]	4	0.11	1	0.04	0	0	4	0.12	0.12	3
VP0892-VP0891	[VP0892, VP0891]	7	0.19	8	0.3	6	0.22	12	0.36	0.36	2
VP0893-VP0891	[VP0893, VP0892, VP0891]	2	0.08	2	0.11	0	0	3	0.16	0.16	3
VP0895-VP0891	[VP0895, VP0894, VP0893, VP0892, VP0891]	2	0.08	3	0.17	1	0.1	1	0.05	0.17	5
VP0895-VP0892	[VP0895, VP0894, VP0893, VP0892]	11	0.42	7	0.39	7	0.7	8	0.42	0.7	4
VP0893-VP0892	[VP0893, VP0892]	2	0.08	5	0.28	2	0.11	3	0.16	0.28	2
VP0894-VP0892	[VP0894, VP0893, VP0892]	4	0.15	3	0.17	1	0.09	8	0.42	0.42	3
VP0894-VP0893	[VP0894, VP0893]	11	0.42	18	1	2	0.18	10	0.53	1	2
VP0895-VP0893	[VP0895, VP0894, VP0893]	62	2.38	55	3.06	24	2.4	74	3.89	3.89	3
VP0896-VP0893	[VP0896, VP0895, VP0894, VP0893]	7	0.27	1	0.06	1	0.1	5	0.26	0.27	4
VP0895-VP0894	[VP0895, VP0894]	81	2.61	81	3.52	50	5	116	5.8	5.8	2
VP0896-VP0894	[VP0896, VP0895, VP0894]	7	0.23	6	0.26	3	0.3	11	0.55	0.55	3
VP0896-VP0895	[VP0896, VP0895]	14	0.33	8	0.27	5	0.5	11	0.37	0.5	2
VP0897-VP0895	[VP0897, VP0896, VP0895]	3	0.07	4	0.13	0	0	0	0	0.13	3
VP0897-VP0896	[VP0897, VP0896]	16	0.21	18	0.24	11	0.28	15	0.19	0.28	2
VP0898-VP0899	[VP0898, VP0899]	15	0.79	5	0.29	3	0.23	16	1.6	1.6	2
VP0898-VP0900	[VP0898, VP0899, VP0900]	5	0.26	4	0.24	3	0.23	7	0.7	0.7	3
VP0899-VP0900	[VP0899, VP0900]	17	0.49	9	0.38	2	0.09	7	0.33	0.49	2
VP0904-VP0905	[VP0904, VP0905]	119	0.69	68	0.77	45	0.85	68	0.88	0.88	2
VP0908-VP0909	[VP0908, VP0909]	1	0.12	3	0.17	1	0.14	2	0.11	0.17	2
VP0914-VP_RS04445	[VP0914, VP_RS04445]	4	0.27	2	0.14	1	0.25	12	1.5	1.5	2
VP0915-VP0914	[VP0915, VP0914]	1	0.07	0	0	0	0	0	0	0.07	2
VP_RS04460-VP0916	[VP_RS04460, VP0916]	1	0.07	0	0	0	0	0	0	0.07	2
VP0916-VP0917	[VP0916, VP0917]	87	0.52	55	0.48	27	0.36	68	0.64	0.64	2
VP0916-VP0918	[VP0916, VP0917, VP0918]	78	0.46	32	0.28	51	0.69	97	0.92	0.92	3
VP0917-VP0918	[VP0917, VP0918]	168	1	120	1.04	75	1.01	181	1.71	1.71	2
VP0919-VP0920	[VP0919, VP0920]	1	0	12	0.04	1	0.01	11	0.03	0.04	2
VP0920-VP0921	[VP0920, VP0921]	91	0.07	64	0.07	53	0.06	61	0.07	0.07	2
VP0920-VP0922	[VP0920, VP0921, VP0922]	1	0.33	0	0	0	0	0	0	0.33	3
VP0921-VP0922	[VP0921, VP0922]	10	3.33	2	1	1	0.33	9	1.8	3.33	2
VP0926-VP0925	[VP0926, VP0925]	17	0.55	29	0.56	14	1	36	0.84	1	2
VP0927-VP0926	[VP0927, VP0926]	4	0.13	1	0.02	4	0.29	9	0.21	0.29	2
VP0928-VP0929	[VP0928, VP0929]	52	0.21	34	0.13	23	0.16	49	0.17	0.21	2
VP0928-VP0930	[VP0928, VP0929, VP0930]	1	0.01	0	0	0	0	0	0	0.01	3
VP0929-VP0930	[VP0929, VP0930]	12	0.12	14	0.13	15	0.16	15	0.12	0.16	2
VP0930-VP0931	[VP0930, VP0931]	9	0.09	11	0.1	10	0.11	15	0.12	0.12	2
VP0931-VP0932	[VP0931, VP0932]	76	0.33	85	0.53	50	0.36	51	0.47	0.53	2
VP0931-VP0933	[VP0931, VP0932, VP0933]	7	0.03	11	0.07	4	0.03	10	0.09	0.09	3
VP0931-VP_RS04555	[VP0931, VP0932, VP0933, VP_RS04555]	2	0.01	5	0.03	3	0.02	3	0.03	0.03	4
VP0932-VP0933	[VP0932, VP0933]	15	0.06	13	0.08	17	0.12	14	0.13	0.13	2
VP0932-VP_RS04555	[VP0932, VP0933, VP_RS04555]	5	0.02	0	0	3	0.02	14	0.13	0.13	3
VP0933-VP_RS04555	[VP0933, VP_RS04555]	14	0.06	11	0.06	15	0.1	19	0.16	0.16	2
VP0938-VP0937	[VP0938, VP0937]	6	0.05	11	0.09	14	0.13	14	0.08	0.13	2
VPt038-VPt037	[VPt038, VPt037]	2	0	0	0	3	0.01	2	0	0.01	2
VPt042-VPt037	[VPt042, VPt041, VPt040, VPt039, VPt038, VPt037]	65	0.05	21	0.04	28	0.05	72	0.07	0.07	6
VPt039-VPt037	[VPt039, VPt038, VPt037]	8	0.01	1	0	3	0.01	0	0	0.01	3
VPt042-VPt040	[VPt042, VPt041, VPt040]	10	0.01	2	0	5	0.01	6	0	0.01	3
VPt040-VPt037	[VPt040, VPt039, VPt038, VPt037]	5	0	0	0	2	0	1	0	0	4
VPt042-VPt039	[VPt042, VPt041, VPt040, VPt039]	8	0.01	3	0	3	0	4	0	0.01	4
VPt041-VPt037	[VPt041, VPt040, VPt039, VPt038, VPt037]	4	0	2	0	2	0	5	0.01	0.01	5
VPt042-VPt041	[VPt042, VPt041]	4	0	4	0.01	2	0	5	0	0.01	2
VPt042-VPt038	[VPt042, VPt041, VPt040, VPt039, VPt038]	43	0.03	16	0.03	18	0.03	31	0.02	0.03	5
VPt040-VPt038	[VPt040, VPt039, VPt038]	1	0	0	0	0	0	0	0	0	3
VPt041-VPt038	[VPt041, VPt040, VPt039, VPt038]	1	0	0	0	0	0	1	0	0	4
VP0940-VP0941	[VP0940, VP0941]	7	0.11	6	0.14	6	0.17	15	0.17	0.17	2
VP0953-VP_RS04675	[VP0953, VP_RS04675]	4	0.09	0	0	0	0	1	0.02	0.09	2
VP_RS04675-VP0954	[VP_RS04675, VP0954]	16	0.34	10	0.06	15	0.14	27	0.14	0.34	2
VP0954-VP0956	[VP0954, VP0956]	1	0	0	0	0	0	0	0	0	2
VP0956-VP0958	[VP0956, VP0958]	1	0.01	1	0.01	0	0	1	0.01	0.01	2
VP0958-VP0959	[VP0958, VP0959]	3	0.02	2	0.01	0	0	1	0.01	0.02	2
VP0959-VP0960	[VP0959, VP0960]	1	0.01	2	0	0	0	2	0	0.01	2
VP0963-VP0962	[VP0963, VP0962]	2	0.08	0	0	0	0	0	0	0.08	2
VP0964-VP0965	[VP0964, VP0965]	63	0.5	61	0.37	20	0.35	56	0.32	0.5	2
VP0964-VP0966	[VP0964, VP0965, VP0966]	9	0.13	10	0.17	4	0.14	9	0.07	0.17	3
VP0964-VP0968	[VP0964, VP0965, VP0966, VP0967, VP0968]	2	0.03	1	0.02	0	0	2	0.02	0.03	5
VP0965-VP0968	[VP0965, VP0966, VP0967, VP0968]	3	0.04	1	0.02	1	0.04	5	0.04	0.04	4
VP0965-VP0966	[VP0965, VP0966]	25	0.36	20	0.33	9	0.32	19	0.15	0.36	2
VP0965-VP0967	[VP0965, VP0966, VP0967]	8	0.12	8	0.13	10	0.36	12	0.09	0.36	3
VP0965-VP0969	[VP0965, VP0966, VP0967, VP0968, VP0969]	1	0.01	0	0	2	0.07	0	0	0.07	5
VP0966-VP0967	[VP0966, VP0967]	152	2.2	181	3.02	96	3.43	228	1.8	3.43	2
VP0966-VP0968	[VP0966, VP0967, VP0968]	28	0.41	29	0.48	30	1.07	71	0.56	1.07	3
VP0966-VP0969	[VP0966, VP0967, VP0968, VP0969]	7	0.1	16	0.27	9	0.32	12	0.09	0.32	4
VP0967-VP0969	[VP0967, VP0968, VP0969]	19	0.11	18	0.09	16	0.24	27	0.18	0.24	3
VP0967-VP0968	[VP0967, VP0968]	46	0.11	27	0.07	36	0.12	51	0.11	0.12	2
VP0968-VP0969	[VP0968, VP0969]	24	0.13	23	0.11	13	0.19	32	0.21	0.21	2
VP0969-VP0971	[VP0969, VP0971]	1	0.01	0	0	0	0	0	0	0.01	2
VP0974-VP0973	[VP0974, VP0973]	2	0.18	3	0.38	6	1	12	1.33	1.33	2
VP0975-VP0974	[VP0975, VP0974]	14	0.05	9	0.03	8	0.05	13	0.05	0.05	2
VP0976-VP0975	[VP0976, VP0975]	4	0.04	5	0.04	1	0.02	17	0.13	0.13	2
VP0977-VP0978	[VP0977, VP0978]	35	0.59	34	0.35	30	0.45	34	0.36	0.59	2
VP0977-VP0979	[VP0977, VP0978, VP0979]	5	0.08	8	0.08	4	0.06	11	0.12	0.12	3
VP0978-VP0979	[VP0978, VP0979]	21	0.36	21	0.21	22	0.33	40	0.43	0.43	2
VP0982-VP0983	[VP0982, VP0983]	47	0.16	47	0.24	35	0.21	74	0.26	0.26	2
VP0982-VP_RS04810	[VP0982, VP0983, VP_RS04810]	5	0.02	8	0.04	13	0.08	20	0.07	0.08	3
VP0982-VP0984	[VP0982, VP0983, VP_RS04810, VP0984]	3	0.01	4	0.03	4	0.03	18	0.09	0.09	4
VP0983-VP_RS04810	[VP0983, VP_RS04810]	39	0.13	21	0.11	29	0.17	49	0.17	0.17	2
VP0983-VP0984	[VP0983, VP_RS04810, VP0984]	37	0.17	23	0.17	33	0.22	85	0.42	0.42	3
VP_RS04810-VP0984	[VP_RS04810, VP0984]	485	2.27	350	2.61	298	2.01	498	2.45	2.61	2
VP0991-VP0990	[VP0991, VP0990]	1	0.07	4	0.33	2	0.25	5	0.29	0.33	2
VP0992-VP0991	[VP0992, VP0991]	5	0.33	10	0.83	5	0.62	17	1	1	2
VP0993-VP0992	[VP0993, VP0992]	7	0.06	10	0.05	7	0.07	17	0.1	0.1	2
VP0994-VP0993	[VP0994, VP0993]	7	0.06	15	0.08	6	0.06	17	0.1	0.1	2
VP0996-VP0998	[VP0996, VP0998]	1	0.05	1	0.08	0	0	0	0	0.08	2
VP0998-VP0999	[VP0998, VP0999]	2	0.1	5	0.42	4	1.33	5	0.23	1.33	2
VP0999-VP1000	[VP0999, VP1000]	1	0.09	2	0.14	0	0	6	0.43	0.43	2
VP1000-VP1001	[VP1000, VP1001]	2	0.18	1	0.14	0	0	1	0.12	0.18	2
VP1006-VP1003	[VP1006, VP1005, VP1004, VP1003]	1	0.03	0	0	0	0	9	0.24	0.24	4
VP1004-VP1003	[VP1004, VP1003]	17	0.59	25	0.76	15	0.71	34	0.92	0.92	2
VP1005-VP1003	[VP1005, VP1004, VP1003]	14	0.48	16	0.48	10	0.48	22	0.59	0.59	3
VP1006-VP1004	[VP1006, VP1005, VP1004]	17	0.59	13	0.39	11	0.52	26	0.7	0.7	3
VP1005-VP1004	[VP1005, VP1004]	30	1.03	51	1.55	25	1.19	55	1.49	1.55	2
VP1006-VP1005	[VP1006, VP1005]	24	0.46	28	0.39	22	0.73	32	0.42	0.73	2
VP1007-VP1005	[VP1007, VP1006, VP1005]	1	0.02	0	0	0	0	2	0.03	0.03	3
VP1013-VP1014	[VP1013, VP1014]	141	0.4	244	0.6	82	0.52	217	0.57	0.6	2
VP1017-VP1016	[VP1017, VP1016]	19	0.56	15	0.43	8	0.5	22	0.51	0.56	2
VP1018-VP1016	[VP1018, VP1017, VP1016]	6	0.18	10	0.29	2	0.12	9	0.21	0.29	3
VP1018-VP1017	[VP1018, VP1017]	18	0.53	20	0.57	10	0.62	26	0.6	0.62	2
VP1019-VP1020	[VP1019, VP1020]	6	0.11	6	0.13	2	0.08	4	0.1	0.13	2
VP1023-VP1025	[VP1023, VP1024, VP1025]	3	0.02	4	0.03	0	0	3	0.03	0.03	3
VP1023-VP1024	[VP1023, VP1024]	338	0.53	180	0.5	66	0.52	44	0.5	0.53	2
VP1024-VP1025	[VP1024, VP1025]	16	0.08	10	0.07	8	0.07	8	0.06	0.08	2
VP1027-VP1026	[VP1027, VP1026]	5	0.12	14	0.31	4	0.14	8	0.17	0.31	2
VP1028-VP1027	[VP1028, VP1027]	2	0.05	1	0.02	0	0	0	0	0.05	2
VP1031-VP1030	[VP1031, VP1030]	1	0.01	0	0	0	0	0	0	0.01	2
VP1032-VP1034	[VP1032, VP1034]	1	0.01	0	0	0	0	0	0	0.01	2
VP1034-VP1035	[VP1034, VP1035]	57	0.42	44	0.35	27	0.39	80	0.56	0.56	2
VP1034-VP1036	[VP1034, VP1035, VP1036]	6	0.04	8	0.06	6	0.09	18	0.12	0.12	3
VP1035-VP1036	[VP1035, VP1036]	70	0.44	47	0.33	42	0.49	99	0.64	0.64	2
VP1035-VP1037	[VP1035, VP1036, VP1037]	6	0.04	3	0.02	5	0.06	14	0.09	0.09	3
VP1036-VP1037	[VP1036, VP1037]	27	0.17	26	0.18	20	0.2	36	0.23	0.23	2
VP1040-VP_RS23535	[VP1040, VP_RS23535]	9	0.01	7	0.01	9	0.02	13	0.02	0.02	2
VP1041-VP_RS23535	[VP1041, VP1040, VP_RS23535]	1	0	0	0	1	0	5	0.01	0.01	3
VP1041-VP1040	[VP1041, VP1040]	178	0.26	151	0.29	102	0.25	218	0.35	0.35	2
VP1043-VP1040	[VP1043, VP1041, VP1040]	9	0.01	3	0.01	11	0.03	25	0.04	0.04	3
VP1043-VP1041	[VP1043, VP1041]	131	0.17	127	0.15	80	0.19	168	0.17	0.19	2
VP1044-VP1043	[VP1044, VP1043]	2	0.02	1	0.01	1	0.02	7	0.06	0.06	2
VP1045-VP1044	[VP1045, VP1044]	97	0.82	68	0.79	34	0.54	132	1.14	1.14	2
VP1047-VP1048	[VP1047, VP1048]	5	0.13	9	0.23	5	0.19	11	0.23	0.23	2
VP1051-VP1052	[VP1051, VP1052]	135	1.44	90	1.29	75	1.34	104	1.39	1.44	2
VP1053-VP1055	[VP1053, VP1054, VP_RS05130, VP1055]	443	1.83	235	1.97	271	2.04	392	3.02	3.02	4
VP1053-VP_RS05130	[VP1053, VP1054, VP_RS05130]	43	0.07	34	0.11	38	0.13	51	0.17	0.17	3
VP1053-VP1054	[VP1053, VP1054]	268	0.46	169	0.54	149	0.51	200	0.66	0.66	2
VP1054-VP1055	[VP1054, VP_RS05130, VP1055]	716	2.96	339	2.85	373	2.8	511	3.93	3.93	3
VP1054-VP_RS05130	[VP1054, VP_RS05130]	81	0.14	37	0.12	38	0.13	55	0.18	0.18	2
VP_RS05130-VP1055	[VP_RS05130, VP1055]	353	1.46	135	1.13	161	1.21	174	1.34	1.46	2
VP1056-VP1058	[VP1056, VP1057, VP1058]	40	0.75	28	0.65	26	0.67	53	0.78	0.78	3
VP1056-VP1057	[VP1056, VP1057]	70	1.32	70	1.63	52	1.33	59	0.87	1.63	2
VP1056-VP1059	[VP1056, VP1057, VP1058, VP1059]	6	0.11	12	0.28	5	0.13	23	0.34	0.34	4
VP1057-VP1058	[VP1057, VP1058]	87	0.9	119	1.24	51	0.89	132	1.27	1.27	2
VP1057-VP1059	[VP1057, VP1058, VP1059]	23	0.24	31	0.32	10	0.18	37	0.36	0.36	3
VP1057-VP1060	[VP1057, VP1058, VP1059, VP1060]	2	0.02	1	0.01	2	0.04	10	0.1	0.1	4
VP1058-VP1059	[VP1058, VP1059]	20	0.21	34	0.35	9	0.16	48	0.46	0.46	2
VP1058-VP1061	[VP1058, VP1059, VP1060, VP1061]	1	0.01	0	0	0	0	1	0.01	0.01	4
VP1058-VP1060	[VP1058, VP1059, VP1060]	3	0.03	3	0.03	4	0.07	9	0.09	0.09	3
VP1059-VP1060	[VP1059, VP1060]	55	0.24	56	0.21	60	0.41	60	0.19	0.41	2
VP1059-VP1061	[VP1059, VP1060, VP1061]	10	0.04	7	0.03	16	0.11	19	0.06	0.11	3
VP1059-VP1062	[VP1059, VP1060, VP1061, VP1062]	1	0	0	0	3	0.02	9	0.03	0.03	4
VP1060-VP1061	[VP1060, VP1061]	128	0.28	107	0.27	81	0.28	139	0.34	0.34	2
VP1060-VP1062	[VP1060, VP1061, VP1062]	33	0.07	46	0.11	35	0.12	59	0.15	0.15	3
VP1061-VP1062	[VP1061, VP1062]	976	0.4	627	0.52	670	0.47	781	0.53	0.53	2
VP1061-VP1063	[VP1061, VP1062, VP1063]	3	0.01	2	0	0	0	4	0.01	0.01	3
VP1063-VP1065	[VP1063, VP1064, VP1065]	2	0.33	0	0	0	0	0	0	0.33	3
VP1063-VP1064	[VP1063, VP1064]	1	0.14	1	0.17	1	0.14	2	0.29	0.29	2
VP1064-VP1065	[VP1064, VP1065]	3	0.5	3	0.75	1	0.33	1	0.5	0.75	2
VP1064-VP1067	[VP1064, VP1065, VP1066, VP1067]	1	0.17	1	0.25	2	0.67	1	1	1	4
VP1064-VP1066	[VP1064, VP1065, VP1066]	4	0.67	2	0.5	0	0	4	4	4	3
VP1065-VP1066	[VP1065, VP1066]	6	1	8	2	1	0.33	7	7	7	2
VP1065-VP1067	[VP1065, VP1066, VP1067]	1	0.17	2	0.5	3	1	3	3	3	3
VP1066-VP1067	[VP1066, VP1067]	4	0.36	3	0.75	2	0.67	1	1	1	2
VP1070-VPt043	[VP1070, VPt043]	34	4.25	22	4.4	21	3.5	40	2.67	4.4	2
VP1072-VP_RS05240	[VP1072, VP1074, VP_RS05240]	1	0.17	0	0	0	0	0	0	0.17	3
VP1074-VP_RS05240	[VP1074, VP_RS05240]	8	1.33	3	0.5	4	1	7	0.88	1.33	2
VP1079-VP1078	[VP1079, VP1078]	3	0.25	5	0.24	3	0.75	7	0.39	0.75	2
VP1080-VP1081	[VP1080, VP1081]	1	0.04	0	0	1	0.06	0	0	0.06	2
VP1081-VP1082	[VP1081, VP1082]	47	0.85	72	1.33	35	1.17	53	0.93	1.33	2
VP1081-VP1083	[VP1081, VP1082, VP1083]	7	0.13	26	0.48	6	0.2	12	0.21	0.48	3
VP1082-VP1083	[VP1082, VP1083]	6	0.11	13	0.24	10	0.22	16	0.28	0.28	2
VP1083-VP1084	[VP1083, VP1084]	1	0.03	0	0	3	0.09	2	0.02	0.09	2
VP1084-VP1085	[VP1084, VP1085]	7	0.24	17	0.39	7	0.3	11	0.32	0.39	2
VP1084-VP_RS05300	[VP1084, VP1085, VP_RS05300]	1	0.03	1	0.02	0	0	9	0.26	0.26	3
VP1085-VP_RS05300	[VP1085, VP_RS05300]	5	0.17	7	0.16	12	0.52	8	0.24	0.52	2
VP1085-VP1087	[VP1085, VP_RS05300, VP1087]	1	0.03	4	0.09	3	0.13	8	0.24	0.24	3
VP_RS05300-VP1087	[VP_RS05300, VP1087]	4	0.04	4	0.03	2	0.03	10	0.09	0.09	2
VP1091-VP1092	[VP1091, VP1092]	119	0.23	84	0.23	107	0.26	184	0.37	0.37	2
VP1091-VP1093	[VP1091, VP1092, VP1093]	2	0.02	3	0.08	2	0.03	9	0.09	0.09	3
VP1092-VP1093	[VP1092, VP1093]	22	0.25	13	0.36	18	0.23	33	0.33	0.36	2
VP1100-VP1099	[VP1100, VP1099]	7	0.05	5	0.04	4	0.05	7	0.05	0.05	2
VP1101-VP1102	[VP1101, VP1102]	4	0.03	2	0.02	1	0.01	5	0.03	0.03	2
VP1104-VP1105	[VP1104, VP1105]	4	0.01	3	0.01	1	0	8	0.02	0.02	2
VP1105-VP1106	[VP1105, VP1106]	7	0.04	1	0.01	11	0.09	12	0.07	0.09	2
VP1106-VP1107	[VP1106, VP1107]	63	0.33	58	0.43	33	0.28	41	0.24	0.43	2
VP1106-VP1108	[VP1106, VP1107, VP1108]	3	0.02	6	0.04	3	0.03	11	0.06	0.06	3
VP1107-VP1108	[VP1107, VP1108]	29	0.14	31	0.15	17	0.1	41	0.2	0.2	2
VP1108-VP1109	[VP1108, VP1109]	1	0.07	0	0	0	0	1	0.07	0.07	2
VP1109-VP1110	[VP1109, VP1110]	4	0.31	3	0.17	0	0	5	0.36	0.36	2
VP1109-VP1111	[VP1109, VP1110, VP1111]	2	0.15	2	0.12	1	0.25	1	0.07	0.25	3
VP1110-VP1111	[VP1110, VP1111]	26	2	15	0.94	9	2.25	18	1.29	2.25	2
VP1113-VP1114	[VP1113, VP1114]	2	0.67	1	0.33	1	0.5	2	0.33	0.67	2
VP1115-VP1116	[VP1115, VP1116]	1	0.07	0	0	1	0.25	2	0.33	0.33	2
VP1119-VP1120	[VP1119, VP1120]	2	1	1	1	1	1	1	1	1	2
VP1121-VP1122	[VP1121, VP1122]	1	0.33	2	2	1	1	1	0.2	2	2
VP1124-VP1125	[VP1124, VP1125]	1	0.5	3	3	1	0.5	0	0	3	2
VP1125-VP1126	[VP1125, VP1126]	1	0.5	1	0.33	1	0.5	1	0.2	0.5	2
VP1129-VP1128	[VP1129, VP1128]	19	0.08	17	0.09	12	0.11	28	0.14	0.14	2
VP1130-VP1128	[VP1130, VP1129, VP1128]	6	0.03	15	0.08	3	0.03	19	0.09	0.09	3
VP1130-VP1129	[VP1130, VP1129]	197	0.86	200	1.02	86	0.79	281	1.37	1.37	2
VP1131-VP1132	[VP1131, VP1132]	35	1.46	40	2	30	1.88	75	2.34	2.34	2
VP1137-VP1138	[VP1137, VP1138]	11	0.61	9	0.43	2	0.25	6	0.3	0.61	2
VP1137-VP1139	[VP1137, VP1138, VP1139]	1	0.06	3	0.14	0	0	4	0.2	0.2	3
VP1138-VP1139	[VP1138, VP1139]	3	0.17	1	0.03	1	0.1	4	0.13	0.17	2
VP1138-VP1140	[VP1138, VP1139, VP1140]	2	0.11	0	0	1	0.1	1	0.04	0.11	3
VP1138-VP1141	[VP1138, VP1139, VP1140, VP1141]	1	0.07	0	0	0	0	0	0	0.07	4
VP1139-VP1142	[VP1139, VP1140, VP1141, VP1142]	1	0.07	0	0	0	0	2	0.15	0.15	4
VP1139-VP1140	[VP1139, VP1140]	14	0.48	12	0.48	6	0.6	14	0.61	0.61	2
VP1139-VP1143	[VP1139, VP1140, VP1141, VP1142, VP1143]	1	0.09	0	0	0	0	0	0	0.09	5
VP1139-VP1141	[VP1139, VP1140, VP1141]	1	0.07	5	0.38	0	0	5	0.38	0.38	3
VP1140-VP1142	[VP1140, VP1141, VP1142]	5	0.36	8	0.62	4	1	3	0.23	1	3
VP1140-VP1141	[VP1140, VP1141]	10	0.71	1	0.08	2	0.5	11	0.85	0.85	2
VP1140-VP1143	[VP1140, VP1141, VP1142, VP1143]	1	0.09	1	0.08	1	0.25	2	0.15	0.25	4
VP1141-VP1142	[VP1141, VP1142]	2	0.14	7	0.54	5	1.25	7	0.54	1.25	2
VP1141-VP1143	[VP1141, VP1142, VP1143]	2	0.18	2	0.15	2	0.5	3	0.23	0.5	3
VP1142-VP1144	[VP1142, VP1143, VP1144]	7	0.64	8	0.62	3	0.6	10	0.77	0.77	3
VP1142-VP1143	[VP1142, VP1143]	4	0.36	8	0.62	3	0.6	8	0.62	0.62	2
VP1143-VP1144	[VP1143, VP1144]	11	1	14	1.08	8	1.6	7	0.54	1.6	2
VP1147-VP1145	[VP1147, VP1145]	9	0.1	17	0.19	13	0.2	21	0.16	0.2	2
VP1149-VP1145	[VP1149, VP1148, VP1147, VP1145]	1	0.02	1	0.02	0	0	4	0.08	0.08	4
VP1148-VP1145	[VP1148, VP1147, VP1145]	1	0.02	1	0.02	2	0.05	4	0.08	0.08	3
VP1148-VP1147	[VP1148, VP1147]	19	0.35	8	0.17	5	0.13	16	0.3	0.35	2
VP1149-VP1147	[VP1149, VP1148, VP1147]	14	0.26	10	0.21	11	0.29	28	0.53	0.53	3
VP1149-VP1148	[VP1149, VP1148]	74	1.37	53	1.1	43	1.13	73	1.38	1.38	2
VP1150-VP1151	[VP1150, VP1151]	31	0.38	31	0.52	24	0.3	65	0.51	0.52	2
VP1153-VP1152	[VP1153, VP1152]	20	0.57	24	0.75	9	1	30	1	1	2
VP1154-VP1153	[VP1154, VP1153]	4	0.12	4	0.1	2	0.13	5	0.14	0.14	2
VP1155-VP1157	[VP1155, VP1157]	1	0.04	0	0	0	0	1	0.02	0.04	2
VP1159-VP_RS23545	[VP1159, VP_RS23545]	4	0.5	2	0.18	1	0.17	4	0.29	0.5	2
VP1160-VP1161	[VP1160, VP1161]	20	2.86	13	2.17	9	1	16	2.29	2.86	2
VP1160-VP1162	[VP1160, VP1161, VP1162]	8	1.14	15	2.5	6	1	16	2.29	2.5	3
VP1161-VP1162	[VP1161, VP1162]	14	0.47	10	0.33	5	0.29	10	0.38	0.47	2
VP1165-VP1166	[VP1165, VP1166]	94	1.32	34	0.92	56	1.27	139	2.53	2.53	2
VP1168-VP1167	[VP1168, VP1167]	97	0.54	68	0.61	60	0.78	79	0.71	0.78	2
VP1169-VP1167	[VP1169, VP1168, VP1167]	6	0.03	3	0.03	5	0.06	16	0.14	0.14	3
VP1169-VP1168	[VP1169, VP1168]	53	0.23	53	0.3	37	0.26	50	0.23	0.3	2
VP1170-VP1169	[VP1170, VP1169]	25	0.11	31	0.17	16	0.13	31	0.13	0.17	2
VP1171-VP1169	[VP1171, VP1170, VP1169]	1	0	1	0.01	1	0.01	2	0.01	0.01	3
VP1171-VP1170	[VP1171, VP1170]	16	0.07	9	0.04	6	0.05	24	0.1	0.1	2
VP1172-VP1171	[VP1172, VP1171]	4	0.06	3	0.04	1	0.02	8	0.11	0.11	2
VP1173-VP1175	[VP1173, VP1174, VP1175]	76	8.44	70	14	46	7.67	64	9.14	14	3
VP1173-VP1174	[VP1173, VP1174]	16	1.78	10	2	2	0.33	8	1.14	2	2
VP1174-VP1175	[VP1174, VP1175]	33	3.67	21	4.2	23	3.83	31	4.43	4.43	2
VP1176-VP1177	[VP1176, VP1177]	4	0.4	7	1.75	0	0	4	0.8	1.75	2
VP1177-VP1178	[VP1177, VP1178]	2	0.17	0	0	0	0	0	0	0.17	2
VP1178-VP1179	[VP1178, VP1179]	1	0.03	2	0.06	0	0	1	0.03	0.06	2
VP1186-VP1187	[VP1186, VP1187]	29	0.43	21	0.51	11	0.39	37	0.61	0.61	2
VP1189-VP1188	[VP1189, VP1188]	3	0.23	19	0.4	1	0.17	10	0.4	0.4	2
VP1194-VP1192	[VP1194, VP1193, VP1192]	1	0.25	1	0.33	0	0	2	0.22	0.33	3
VP1193-VP1192	[VP1193, VP1192]	2	0.5	2	0.67	4	1.33	5	0.56	1.33	2
VP1194-VP1193	[VP1194, VP1193]	3	0.75	8	2.67	4	0.8	9	1	2.67	2
VP1195-VP1193	[VP1195, VP1194, VP1193]	1	0.25	0	0	0	0	1	0.11	0.25	3
VP1196-VP1195	[VP1196, VP1195]	1	0.05	3	0.14	2	0.14	5	0.26	0.26	2
VP1197-VP1195	[VP1197, VP1196, VP1195]	1	0.1	0	0	0	0	1	0.14	0.14	3
VP1197-VP1196	[VP1197, VP1196]	2	0.2	2	0.29	1	0.17	4	0.57	0.57	2
VP1198-VP1197	[VP1198, VP1197]	10	1	2	0.5	4	0.8	2	0.29	1	2
VP1199-VP1198	[VP1199, VP1198]	5	0.42	1	0.25	2	0.4	3	0.43	0.43	2
VP1200-VP1198	[VP1200, VP1199, VP1198]	1	0.08	0	0	0	0	0	0	0.08	3
VP1200-VP1199	[VP1200, VP1199]	1	0.06	3	0.75	1	0.25	2	0.29	0.75	2
VP1201-VP1202	[VP1201, VP1202]	12	0.27	5	0.11	0	0	7	0.18	0.27	2
VP_RS05855-VP1203	[VP_RS05855, VP1203]	1	0.01	2	0	0	0	3	0	0.01	2
VP1207-VP_RS05855	[VP1207, VP_RS05855]	10	0.01	7	0.01	6	0.01	2	0.01	0.01	2
VP1208-VP1209	[VP1208, VP1209]	2	0.18	7	0.64	5	1.25	9	1.5	1.5	2
VP1211-VP1210	[VP1211, VP1210]	23	0.21	11	0.1	13	0.18	27	0.22	0.22	2
VP1212-VP1210	[VP1212, VP1211, VP1210]	5	0.05	4	0.04	3	0.05	3	0.03	0.05	3
VP1213-VP1210	[VP1213, VP1212, VP1211, VP1210]	2	0.02	5	0.05	1	0.02	2	0.02	0.05	4
VP1212-VP1211	[VP1212, VP1211]	48	0.45	49	0.53	17	0.27	48	0.47	0.53	2
VP1213-VP1211	[VP1213, VP1212, VP1211]	34	0.32	35	0.38	16	0.25	41	0.4	0.4	3
VP1213-VP1212	[VP1213, VP1212]	116	1.03	81	0.88	60	0.94	116	1.13	1.13	2
VP1214-VP1212	[VP1214, VP1213, VP1212]	2	0.05	1	0.02	2	0.09	6	0.11	0.11	3
VP1214-VP1213	[VP1214, VP1213]	2	0.05	4	0.06	0	0	3	0.05	0.06	2
VP1215-VP1216	[VP1215, VP1216]	14	0.11	19	0.21	11	0.18	24	0.16	0.21	2
VP1216-VP1217	[VP1216, VP1217]	20	0.2	19	0.37	33	0.53	104	0.69	0.69	2
VP1221-VP1222	[VP1221, VP1222]	1	0.33	1	1	1	1	1	1	1	2
VP1224-VP1225	[VP1224, VP1225]	4	0.07	0	0	1	0.03	1	0.01	0.07	2
VP1229-VP1230	[VP1229, VP1230]	2	0.33	2	0.29	0	0	1	0.1	0.33	2
VP1233-VP1232	[VP1233, VP1232]	9	0.01	10	0.03	11	0.03	10	0.02	0.03	2
VP1237-VP1236	[VP1237, VP1236]	3	0.01	0	0	0	0	10	0.05	0.05	2
VP1238-VP1237	[VP1238, VP1237]	6	0.02	3	0.01	3	0.01	5	0.02	0.02	2
VP1239-VP1238	[VP1239, VP1238]	11	0.16	14	0.22	10	0.29	14	0.19	0.29	2
VP1240-VP1239	[VP1240, VP1239]	10	0.14	16	0.25	7	0.2	16	0.22	0.25	2
VP1244-VP1243	[VP1244, VP1243]	35	0.78	56	1.06	14	0.82	26	0.84	1.06	2
VP1245-VP1243	[VP1245, VP1244, VP1243]	1	0.02	1	0.02	0	0	0	0	0.02	3
VP1245-VP1244	[VP1245, VP1244]	8	0.18	16	0.3	3	0.18	5	0.16	0.3	2
VP1246-VP1247	[VP1246, VP1247]	3	0.01	3	0.01	6	0.04	6	0.02	0.04	2
VP1247-VP1248	[VP1247, VP1248]	7	0.32	8	0.57	2	0.25	4	0.36	0.57	2
VP1250-VP1249	[VP1250, VP1249]	24	0.12	21	0.14	12	0.1	42	0.21	0.21	2
VP1251-VP1249	[VP1251, VP1250, VP1249]	1	0	0	0	0	0	2	0.01	0.01	3
VP1251-VP1250	[VP1251, VP1250]	5	0.02	12	0.06	0	0	9	0.03	0.06	2
VP1252-VP1253	[VP1252, VP1253]	6	0.5	11	2.2	1	0.11	9	0.69	2.2	2
VP1258-VP1257	[VP1258, VP1257]	1	0.01	1	0.01	2	0.03	4	0.04	0.04	2
VP1260-VP1261	[VP1260, VP1261]	10	0.26	8	0.28	1	0.06	12	0.44	0.44	2
VP1264-VP1263	[VP1264, VP1263]	1	0.01	2	0.05	0	0	3	0.03	0.05	2
VP1266-VP1265	[VP1266, VP1265]	7	0.21	13	0.38	6	0.32	20	0.36	0.38	2
VP1267-VP1266	[VP1267, VP1266]	10	0.19	7	0.1	3	0.11	12	0.16	0.19	2
VP1268-VP1266	[VP1268, VP1267, VP1266]	3	0.06	0	0	2	0.07	10	0.14	0.14	3
VP1268-VP1267	[VP1268, VP1267]	66	0.27	51	0.29	30	0.28	80	0.44	0.44	2
VP1269-VP1267	[VP1269, VP1268, VP1267]	1	0	1	0.01	0	0	1	0.01	0.01	3
VP1269-VP1268	[VP1269, VP1268]	2	0.01	1	0.01	0	0	4	0.02	0.02	2
VP1270-VP1271	[VP1270, VP1271]	11	0.15	14	0.13	4	0.17	8	0.08	0.17	2
VP1274-VP1273	[VP1274, VP1273]	3	0.3	4	0.29	3	0.38	1	0.06	0.38	2
VP1280-VP_RS06220	[VP1280, VP_RS06220]	259	0.24	142	0.19	153	0.35	288	0.31	0.35	2
VP1280-VP1282	[VP1280, VP_RS06220, VP1281, VP1282]	286	0.31	129	0.33	149	0.44	349	0.63	0.63	4
VP1280-VP1281	[VP1280, VP_RS06220, VP1281]	46	0.05	29	0.07	30	0.09	75	0.14	0.14	3
VP_RS06220-VP1282	[VP_RS06220, VP1281, VP1282]	12316	13.42	3864	9.93	6029	18	8936	16.19	18	3
VP_RS06220-VP1281	[VP_RS06220, VP1281]	1119	1.22	726	1.87	524	1.56	954	1.73	1.87	2
VP_RS06220-VP1283	[VP_RS06220, VP1281, VP1282, VP1283]	8	0.13	9	0.16	9	0.29	33	0.56	0.56	4
VP1281-VP1282	[VP1281, VP1282]	3217	3.5	1196	3.07	1717	5.13	2125	3.85	5.13	2
VP1282-VP1283	[VP1282, VP1283]	2	0.03	1	0.02	1	0.03	6	0.1	0.1	2
VP1283-VP1284	[VP1283, VP1284]	12	0.36	9	0.35	5	0.19	15	0.36	0.36	2
VP1284-VP1285	[VP1284, VP1285]	1	0.03	0	0	0	0	2	0.05	0.05	2
VP1285-VP1286	[VP1285, VP1286]	2	0.07	0	0	1	0.17	4	0.17	0.17	2
VP1287-VP1288	[VP1287, VP1288]	3	3	3	1	0	1	2	0.67	3	2
VP1289-VP1290	[VP1289, VP1290]	5	0.19	3	0.12	1	0.17	0	0	0.19	2
VP1290-VP1291	[VP1290, VP1291]	176	0.46	165	0.49	95	0.45	227	0.58	0.58	2
VP1298-VP1297	[VP1298, VP1297]	1	0.01	4	0.04	0	0	1	0.01	0.04	2
VP1300-VP1299	[VP1300, VP1299]	198	1.64	196	1.52	83	1.66	177	1.5	1.66	2
VP1301-VP1299	[VP1301, VP1300, VP1299]	2	0.02	1	0.01	4	0.08	10	0.08	0.08	3
VP1301-VP1300	[VP1301, VP1300]	2	0.02	8	0.05	4	0.08	8	0.07	0.08	2
VP1304-VP1305	[VP1304, VP1305]	26	0.44	20	0.33	12	0.43	27	0.48	0.48	2
VP1304-VP1306	[VP1304, VP1305, VP1306]	8	0.18	8	0.3	5	0.28	12	0.29	0.3	3
VP1304-VP1307	[VP1304, VP1305, VP1306, VP1307]	1	0.02	1	0.04	0	0	2	0.05	0.05	4
VP1305-VP1306	[VP1305, VP1306]	21	0.47	12	0.44	22	1.22	30	0.73	1.22	2
VP1305-VP1307	[VP1305, VP1306, VP1307]	6	0.13	7	0.26	3	0.17	13	0.32	0.32	3
VP1306-VP1307	[VP1306, VP1307]	29	0.64	32	1.19	14	0.78	43	1.05	1.19	2
VP1306-VP1308	[VP1306, VP1307, VP1308]	8	0.18	3	0.11	5	0.28	8	0.2	0.28	3
VP1307-VP1308	[VP1307, VP1308]	14	0.22	12	0.31	2	0.08	10	0.14	0.31	2
VP1308-VP1310	[VP1308, VP1310]	8	0.06	16	0.13	5	0.07	9	0.06	0.13	2
VP1310-VP1311	[VP1310, VP1311]	3	0.08	2	0.06	3	0.12	3	0.11	0.12	2
VP1311-VP1312	[VP1311, VP1312]	11	0.29	3	0.11	7	0.3	9	0.32	0.32	2
VP1314-VP1313	[VP1314, VP1313]	13	0.32	16	0.36	11	0.55	40	0.68	0.68	2
VP1315-VP1314	[VP1315, VP1314]	4	0.13	1	0.04	2	0.14	6	0.14	0.14	2
VP1319-VP1322	[VP1319, VP1320, VP1321, VP1322]	1	0.2	0	0	0	0	1	1	1	4
VP1319-VP1320	[VP1319, VP1320]	2	0.4	2	2	2	2	1	1	2	2
VP1319-VP1321	[VP1319, VP1320, VP1321]	1	0.2	1	1	1	1	0	1	1	3
VP1320-VP1321	[VP1320, VP1321]	2	0.4	1	1	1	1	0	1	1	2
VP1321-VP1322	[VP1321, VP1322]	2	0.4	0	0	3	1.5	2	0.67	1.5	2
VP1322-VP1323	[VP1322, VP1323]	1	0.08	1	0.12	0	0	0	0	0.12	2
VP1323-VP1324	[VP1323, VP1324]	23	0.79	20	1.33	14	1.08	33	1.1	1.33	2
VP1326-VP1325	[VP1326, VP1325]	3	1	3	0.3	0	0	3	0.6	1	2
VP1328-VP1327	[VP1328, VP1327]	4	1.33	5	1.67	2	1	4	0.67	1.67	2
VP1330-VP1329	[VP1330, VP1329]	1	0.5	1	0.5	0	0	1	0.5	0.5	2
VP1351-VP1352	[VP1351, VP1352]	3	0.75	6	0.75	0	0	8	2	2	2
VPt044-VPt045	[VPt044, VPt045]	9	3	1	1	8	8	24	8	8	2
VP1356-VP1355	[VP1356, VP1355]	1	0.25	2	0.33	0	0	1	0.5	0.5	2
VP1360-VP1359	[VP1360, VP1359]	1	1	1	1	0	1	0	1	1	2
VP1364-VP_RS06630	[VP1364, VP_RS06630]	2	1	2	0.25	1	0.33	1	0.33	1	2
VP1364-VP_RS06635	[VP1364, VP_RS06630, VP_RS06635]	1	0.5	0	0	0	0	0	0	0.5	3
VP_RS06635-VP1365	[VP_RS06635, VP1365]	1	0.5	4	0.21	1	0.04	0	0	0.5	2
VP1365-VP1366	[VP1365, VP1366]	1	0.07	2	0.25	2	0.17	4	0.21	0.25	2
VP1366-VP1367	[VP1366, VP1367]	2	0.14	0	0	1	0.08	3	0.16	0.16	2
VP1367-VP1368	[VP1367, VP1368]	7	0.64	5	0.26	2	0.33	17	1.13	1.13	2
VP1367-VP1369	[VP1367, VP1368, VP1369]	5	0.45	3	0.2	3	0.5	5	0.33	0.5	3
VP1367-VP1370	[VP1367, VP1368, VP1369, VP1370]	1	0.25	0	0	0	0	0	0	0.25	4
VP1368-VP1369	[VP1368, VP1369]	6	0.55	3	0.2	2	0.33	3	0.2	0.55	2
VP1368-VP1370	[VP1368, VP1369, VP1370]	1	0.25	0	0	0	0	1	0.33	0.33	3
VP1369-VP1370	[VP1369, VP1370]	3	0.75	0	0	2	2	2	0.67	2	2
VP1369-VP1371	[VP1369, VP1370, VP1371]	1	0.25	1	0.2	1	1	2	0.67	1	3
VP1369-VP1372	[VP1369, VP1370, VP1371, VP1372]	1	0.25	0	0	0	1	1	0.33	1	4
VP1370-VP1371	[VP1370, VP1371]	2	0.5	1	0.2	0	0	0	0	0.5	2
VP1370-VP1372	[VP1370, VP1371, VP1372]	1	0.25	0	0	0	1	0	0	1	3
VP1372-VP1373	[VP1372, VP1373]	15	2.14	17	2.83	2	2	9	1.8	2.83	2
VP1374-VP1375	[VP1374, VP1375]	22	0.28	23	0.35	1	0.08	7	0.25	0.35	2
VP1374-VP1376	[VP1374, VP1375, VP1376]	4	0.06	1	0.02	0	0	5	0.18	0.18	3
VP1375-VP1376	[VP1375, VP1376]	31	0.5	10	0.15	9	0.64	11	0.34	0.64	2
VP1378-VP1379	[VP1378, VP1379]	14	0.16	4	0.07	6	0.13	12	0.22	0.22	2
VP1379-VP1380	[VP1379, VP1380]	2	0.02	0	0	0	0	3	0.05	0.05	2
VP1380-VP1381	[VP1380, VP1381]	121	0.92	143	0.92	189	0.64	104	0.8	0.92	2
VP1388-VP1389	[VP1388, VP1389]	3	0.04	1	0.01	2	0.06	8	0.14	0.14	2
VP1389-VP1390	[VP1389, VP1390]	7	0.1	6	0.07	5	0.12	11	0.11	0.12	2
VP1394-VP1395	[VP1394, VP1395]	1	0.14	1	0.06	0	0	1	0.05	0.14	2
VP1395-VP1398	[VP1395, VP1398]	1	0.5	0	0	1	0.33	1	0.14	0.5	2
VP1398-VP1399	[VP1398, VP1399]	5	2.5	6	0.86	1	0.33	2	0.29	2.5	2
VP1402-VP1405	[VP1402, VP1403, VP1404, VP1405]	1	0.33	1	1	0	1	0	0	1	4
VP1402-VP1404	[VP1402, VP1403, VP1404]	2	0.67	1	1	0	1	0	0	1	3
VP1402-VP1403	[VP1402, VP1403]	9	3	6	3	3	1	4	4	4	2
VP1403-VP1405	[VP1403, VP1404, VP1405]	1	0.2	1	1	0	0	0	0	1	3
VP1404-VP1405	[VP1404, VP1405]	2	0.4	0	0	1	1	0	0	1	2
VP1404-VP1406	[VP1404, VP1405, VP1406]	2	0.4	0	0	0	0	0	0	0.4	3
VP1405-VP1406	[VP1405, VP1406]	2	0.4	1	0.12	0	0	0	0	0.4	2
VP1408-VP1407	[VP1408, VP1407]	1	0.01	1	0.01	2	0.03	3	0.06	0.06	2
VP1410-VP1411	[VP1410, VP1411]	1	0.17	4	2	1	0.2	0	0	2	2
VP1411-VP1413	[VP1411, VP1412, VP1413]	1	1	0	0	0	0	0	0	1	3
VP1411-VP1412	[VP1411, VP1412]	2	2	1	0.25	2	0.67	0	0	2	2
VP1412-VP1413	[VP1412, VP1413]	1	1	4	1	0	0	1	1	1	2
VP1413-VP1414	[VP1413, VP1414]	1	0.17	1	1	2	0.33	0	0	1	2
VP1415-VP1416	[VP1415, VP1416]	9	0.5	7	0.54	7	0.64	7	0.3	0.64	2
VP1415-VP1417	[VP1415, VP1416, VP1417]	1	0.06	6	0.46	2	0.18	13	0.57	0.57	3
VP1416-VP1417	[VP1416, VP1417]	31	1.72	21	1.62	30	2.73	37	1.61	2.73	2
VP1419-VP1420	[VP1419, VP1420]	29	1.16	27	1.35	12	1.33	34	1.55	1.55	2
VP1419-VP1421	[VP1419, VP1420, VP1421]	5	0.29	1	0.06	3	0.43	5	0.31	0.43	3
VP1419-VP1422	[VP1419, VP1420, VP1421, VP1422]	2	0.12	1	0.06	0	0	0	0	0.12	4
VP1420-VP1421	[VP1420, VP1421]	16	0.94	13	0.81	9	1.29	11	0.69	1.29	2
VP1426-VP1427	[VP1426, VP1427]	2	0.03	1	0.01	1	0.03	3	0.05	0.05	2
VP1427-VP1428	[VP1427, VP1428]	9	0.69	25	0.5	4	0.4	2	0.05	0.69	2
VP1439-VP1438	[VP1439, VP1438]	1	0.01	4	0.04	2	0.02	17	0.11	0.11	2
VP1440-VP1439	[VP1440, VP1439]	93	0.49	90	0.54	57	0.51	144	0.57	0.57	2
VP1441-VP1442	[VP1441, VP1442]	7	0.13	7	0.28	4	0.21	10	0.23	0.28	2
VP1444-VP1443	[VP1444, VP1443]	4	0.17	0	0	4	0.21	8	0.14	0.21	2
VP1445-VP1444	[VP1445, VP1444]	15	0.32	12	0.29	7	0.19	19	0.25	0.32	2
VP1447-VP1448	[VP1447, VP1448]	14	0.52	11	0.28	3	0.5	17	0.57	0.57	2
VP1447-VP1449	[VP1447, VP1448, VP1449]	25	0.93	31	0.79	14	2.33	33	1.1	2.33	3
VP1447-VP1451	[VP1447, VP1448, VP1449, VP1450, VP1451]	7	0.41	3	0.08	0	0	3	0.1	0.41	5
VP1447-VP1450	[VP1447, VP1448, VP1449, VP1450]	2	0.12	7	0.18	0	0	3	0.1	0.18	4
VP1448-VP1451	[VP1448, VP1449, VP1450, VP1451]	7	0.41	9	0.23	4	0.67	3	0.1	0.67	4
VP1448-VP1449	[VP1448, VP1449]	35	1.3	31	0.79	18	3	33	1.1	3	2
VP1448-VP1450	[VP1448, VP1449, VP1450]	5	0.29	10	0.26	4	0.67	10	0.33	0.67	3
VP1449-VP1451	[VP1449, VP1450, VP1451]	11	0.65	16	0.37	7	0.78	9	0.25	0.78	3
VP1449-VP1450	[VP1449, VP1450]	8	0.47	13	0.3	3	0.33	8	0.21	0.47	2
VP1450-VP1451	[VP1450, VP1451]	15	0.88	44	1.02	13	1.44	56	1.56	1.56	2
VP1453-VP1454	[VP1453, VP1454]	17	0.03	11	0.03	20	0.06	46	0.09	0.09	2
VP1454-VP1455	[VP1454, VP1455]	3	0.05	2	0.03	1	0.06	5	0.1	0.1	2
VP1459-VP1458	[VP1459, VP1458]	1	0.17	0	0	1	0.33	1	0.33	0.33	2
VP1461-VP1459	[VP1461, VP1459]	1	1	3	3	0	0	0	0	3	2
VP1465-VP1464	[VP1465, VP1464]	1	0.08	0	0	0	0	0	0	0.08	2
VP1467-VP1466	[VP1467, VP1466]	1	0.25	2	0.67	0	1	0	0	1	2
VP1469-VP1468	[VP1469, VP1468]	1	0.5	2	0.67	0	0	2	1	1	2
VP1473-VP1472	[VP1473, VP1472]	2	1	0	0	1	1	1	1	1	2
VP1476-VP1475	[VP1476, VP1475]	1	1	1	1	0	1	1	1	1	2
VP1481-VP_RS07175	[VP1481, VP_RS07175]	2	0.07	8	0.18	1	0.1	6	0.35	0.35	2
VP1482-VP1483	[VP1482, VP1483]	32	0.4	30	0.34	6	0.19	11	0.24	0.4	2
VP1483-VP1484	[VP1483, VP1484]	21	0.26	26	0.3	8	0.26	17	0.37	0.37	2
VP_RS07215-VP_RS07220	[VP_RS07215, VP_RS07220]	1	0.01	1	0.01	1	0.01	0	0	0.01	2
VP1490-VP1491	[VP1490, VP1491]	10	1.11	8	8	2	0.5	5	1.67	8	2
VP1493-VP1494	[VP1493, VP1494]	12	0.34	5	0.22	3	0.33	11	0.37	0.37	2
VP1496-VP1495	[VP1496, VP1495]	12	0.27	9	0.24	23	0.72	21	0.34	0.72	2
VP1497-VP1495	[VP1497, VP1496, VP1495]	4	0.09	4	0.11	1	0.03	11	0.18	0.18	3
VP1497-VP1496	[VP1497, VP1496]	62	0.67	80	0.89	36	0.69	93	1.27	1.27	2
VP1499-VP1496	[VP1499, VP1498, VP1497, VP1496]	2	0.02	6	0.07	2	0.04	11	0.15	0.15	4
VP1498-VP1496	[VP1498, VP1497, VP1496]	7	0.08	19	0.21	11	0.21	18	0.25	0.25	3
VP1498-VP1497	[VP1498, VP1497]	41	0.45	44	0.49	12	0.23	20	0.27	0.49	2
VP1501-VP1497	[VP1501, VP1499, VP1498, VP1497]	8	0.09	21	0.23	3	0.06	19	0.26	0.26	4
VP1499-VP1497	[VP1499, VP1498, VP1497]	7	0.08	23	0.26	8	0.15	10	0.14	0.26	3
VP1499-VP1498	[VP1499, VP1498]	31	0.26	18	0.2	17	0.31	20	0.23	0.31	2
VP1501-VP1498	[VP1501, VP1499, VP1498]	33	0.28	45	0.49	17	0.31	42	0.49	0.49	3
VP1501-VP1499	[VP1501, VP1499]	300	1.8	134	1.47	132	1.78	144	1.67	1.8	2
VP1502-VP1503	[VP1502, VP1503]	2	0.03	1	0.03	0	0	4	0.09	0.09	2
VP1508-VP1509	[VP1508, VP1509]	159	3.12	140	5.83	99	2.68	138	4.93	5.83	2
VP1509-VP1510	[VP1509, VP1510]	1	0.01	0	0	2	0.03	0	0	0.03	2
VP1510-VP1511	[VP1510, VP1511]	77	0.57	79	0.76	52	0.84	80	0.75	0.84	2
VP1510-VP1512	[VP1510, VP1511, VP1512]	85	0.75	78	0.75	40	0.65	98	0.92	0.92	3
VP1510-VP1513	[VP1510, VP1511, VP1512, VP1513]	24	0.21	27	0.26	19	0.31	42	0.4	0.4	4
VP1511-VP1512	[VP1511, VP1512]	74	0.65	80	0.77	34	0.55	69	0.65	0.77	2
VP1511-VP1513	[VP1511, VP1512, VP1513]	41	0.36	53	0.51	24	0.39	70	0.66	0.66	3
VP1511-VP1514	[VP1511, VP1512, VP1513, VP1514]	6	0.05	3	0.03	1	0.02	10	0.09	0.09	4
VP1511-VP1515	[VP1511, VP1512, VP1513, VP1514, VP1515]	1	0.01	2	0.02	0	0	4	0.04	0.04	5
VP1512-VP1513	[VP1512, VP1513]	100	0.88	104	0.9	87	1.36	145	1.14	1.36	2
VP1512-VP1515	[VP1512, VP1513, VP1514, VP1515]	9	0.08	14	0.12	6	0.09	20	0.16	0.16	4
VP1512-VP1514	[VP1512, VP1513, VP1514]	42	0.37	30	0.26	29	0.45	48	0.38	0.45	3
VP1512-VP1516	[VP1512, VP1513, VP1514, VP1515, VP1516]	9	0.08	15	0.13	4	0.06	22	0.17	0.17	5
VP1513-VP1514	[VP1513, VP1514]	83	0.4	64	0.43	72	0.47	76	0.47	0.47	2
VP1513-VP1516	[VP1513, VP1514, VP1515, VP1516]	25	0.18	30	0.23	27	0.18	38	0.24	0.24	4
VP1513-VP1515	[VP1513, VP1514, VP1515]	25	0.12	20	0.13	12	0.08	34	0.21	0.21	3
VP1514-VP1516	[VP1514, VP1515, VP1516]	60	0.43	50	0.38	61	0.41	67	0.42	0.43	3
VP1514-VP1515	[VP1514, VP1515]	56	0.27	45	0.3	39	0.25	44	0.28	0.3	2
VP1515-VP1516	[VP1515, VP1516]	87	0.62	73	0.55	70	0.47	98	0.45	0.62	2
VP1518-VP1521	[VP1518, VP1521]	3	0.12	5	0.17	5	0.36	8	0.19	0.36	2
VP1518-VP1522	[VP1518, VP1521, VP1522]	1	0.04	0	0	2	0.14	4	0.1	0.14	3
VP1521-VP1522	[VP1521, VP1522]	3	0.12	9	0.3	5	0.36	18	0.43	0.43	2
VP1527-VP1525	[VP1527, VP1526, VP1525]	2	0	0	0	0	0	1	0	0	3
VP1526-VP1525	[VP1526, VP1525]	7	0.01	7	0.01	5	0.01	21	0.03	0.03	2
VP1527-VP1526	[VP1527, VP1526]	48	0.07	23	0.09	37	0.09	97	0.13	0.13	2
VP1528-VP1526	[VP1528, VP1527, VP1526]	7	0.05	1	0.01	7	0.09	27	0.15	0.15	3
VP1529-VP1526	[VP1529, VP1528, VP1527, VP1526]	4	0.03	1	0.01	4	0.05	37	0.21	0.21	4
VP1529-VP1527	[VP1529, VP1528, VP1527]	102	0.66	38	0.57	62	0.79	185	1.03	1.03	3
VP1528-VP1527	[VP1528, VP1527]	112	0.73	28	0.42	49	0.63	139	0.78	0.78	2
VP1529-VP1528	[VP1529, VP1528]	218	1.42	99	1.48	62	0.79	194	1.08	1.48	2
VP1530-VP1531	[VP1530, VP1531]	10	0.09	14	0.17	10	0.18	27	0.27	0.27	2
VP1530-VP1532	[VP1530, VP1531, VP1532]	4	0.04	9	0.14	5	0.09	13	0.13	0.14	3
VP1531-VP1532	[VP1531, VP1532]	91	0.75	45	0.69	53	0.83	92	0.83	0.83	2
VP1531-VP1533	[VP1531, VP1532, VP1533]	2	0.02	2	0.03	3	0.05	9	0.08	0.08	3
VP1532-VP1533	[VP1532, VP1533]	5	0.04	4	0.06	5	0.08	8	0.07	0.08	2
VP1536-VP1535	[VP1536, VP1535]	6	0.05	9	0.05	5	0.11	34	0.23	0.23	2
VP1538-VP1536	[VP1538, VP1537, VP1536]	17	0.31	7	0.15	10	0.32	4	0.11	0.32	3
VP1537-VP1536	[VP1537, VP1536]	32	0.59	19	0.4	6	0.19	11	0.31	0.59	2
VP1538-VP1537	[VP1538, VP1537]	58	1.07	37	0.79	25	0.81	27	0.77	1.07	2
VP1539-VP1537	[VP1539, VP1538, VP1537]	2	0.04	1	0.02	2	0.06	3	0.09	0.09	3
VP1539-VP1538	[VP1539, VP1538]	3	0.03	2	0.04	6	0.13	3	0.06	0.13	2
VP1540-VP1539	[VP1540, VP1539]	3	0.14	2	0.11	4	0.25	13	0.5	0.5	2
VP1541-VP1539	[VP1541, VP1540, VP1539]	1	0.05	1	0.06	0	0	1	0.04	0.06	3
VP1542-VP1539	[VP1542, VP1541, VP1540, VP1539]	1	0.05	0	0	1	0.07	1	0.14	0.14	4
VP1543-VP1540	[VP1543, VP1542, VP1541, VP1540]	6	0.32	7	1.17	4	0.29	5	0.71	1.17	4
VP1541-VP1540	[VP1541, VP1540]	8	0.36	6	0.33	7	0.44	16	0.62	0.62	2
VP1544-VP1540	[VP1544, VP1543, VP1542, VP1541, VP1540]	6	0.32	5	0.83	8	0.57	14	2	2	5
VP1542-VP1540	[VP1542, VP1541, VP1540]	2	0.11	4	0.67	4	0.29	0	0	0.67	3
VP1544-VP1541	[VP1544, VP1543, VP1542, VP1541]	99	5.21	47	7.83	58	4.14	57	8.14	8.14	4
VP1542-VP1541	[VP1542, VP1541]	37	1.95	19	3.17	29	2.07	20	2.86	3.17	2
VP1543-VP1541	[VP1543, VP1542, VP1541]	67	3.53	30	5	50	3.57	33	4.71	5	3
VP1543-VP1542	[VP1543, VP1542]	10	0.53	4	0.67	14	1	8	1.14	1.14	2
VP1544-VP1542	[VP1544, VP1543, VP1542]	21	1.11	14	2.33	23	1.64	24	3.43	3.43	3
VP1544-VP1543	[VP1544, VP1543]	22	0.4	17	1	27	0.55	41	1.02	1.02	2
VP1545-VP1546	[VP1545, VP1546]	7	0.3	13	0.65	7	0.64	15	0.68	0.68	2
VP1546-VP1547	[VP1546, VP1547]	4	0.06	6	0.08	3	0.11	5	0.07	0.11	2
VP1552-VP1554	[VP1552, VP1553, VP1554]	2	2	1	1	0	1	2	2	2	3
VP1553-VP1554	[VP1553, VP1554]	2	2	4	2	6	6	3	3	6	2
VP1558-VP_RS23550	[VP1558, VP_RS23550]	2	2	2	2	0	0	1	1	2	2
VP1564-VP1562	[VP1564, VP1562]	1	0.12	1	0.08	0	0	2	0.11	0.12	2
VP1578-VP1577	[VP1578, VP1577]	1	1	0	1	0	1	0	1	1	2
VP1583-VP_RS23560	[VP1583, VP_RS23560]	1	1	0	0	0	1	0	0	1	2
VP1589-VP1587	[VP1589, VP1588, VP1587]	2	1	7	2.33	0	0	1	1	2.33	3
VP1589-VP1588	[VP1589, VP1588]	101	5.94	91	3.25	77	6.42	117	6.88	6.88	2
VP1590-VP1591	[VP1590, VP1591]	22	0.17	23	0.17	19	0.35	35	0.26	0.35	2
VP1596-VP1594	[VP1596, VP1595, VP1594]	11	0.09	11	0.09	1	0.02	14	0.11	0.11	3
VP1595-VP1594	[VP1595, VP1594]	59	0.13	45	0.11	28	0.09	61	0.16	0.16	2
VP1597-VP1594	[VP1597, VP1596, VP1595, VP1594]	1	0.01	4	0.03	1	0.02	6	0.05	0.05	4
VP1596-VP1595	[VP1596, VP1595]	54	0.47	51	0.4	22	0.46	49	0.39	0.47	2
VP1597-VP1595	[VP1597, VP1596, VP1595]	35	0.3	24	0.19	19	0.4	64	0.51	0.51	3
VP1597-VP1596	[VP1597, VP1596]	99	0.85	71	0.56	59	1.23	91	0.73	1.23	2
VP1603-VP1602	[VP1603, VP1602]	1	0.06	0	0	0	0	0	0	0.06	2
VP1604-VP1603	[VP1604, VP1603]	3	0.17	7	0.37	4	0.67	7	0.44	0.67	2
VP1606-VP1605	[VP1606, VP1605]	2	0.67	0	0	0	0	1	0.14	0.67	2
VP1607-VP1606	[VP1607, VP1606]	176	0.38	235	0.62	125	0.42	417	0.69	0.69	2
VP1608-VP1606	[VP1608, VP1607, VP1606]	2	0.06	3	0.25	1	0.08	6	0.23	0.25	3
VP1608-VP1607	[VP1608, VP1607]	35	1.09	17	1.42	21	1.62	34	1.31	1.62	2
VP1611-VP1612	[VP1611, VP1612]	1	0	1	0.01	0	0	0	0	0.01	2
VP1616-VP1617	[VP1616, VP1617]	69	0.54	62	0.47	40	0.7	91	0.74	0.74	2
VP1622-VP1623	[VP1622, VP1623]	1	1	0	1	0	0	1	1	1	2
VP1626-VP1628	[VP1626, VP1628]	1	0.01	2	0.01	1	0.01	2	0.01	0.01	2
VP1628-VP1629	[VP1628, VP1629]	1	0.01	0	0	0	0	0	0	0.01	2
VP1631-VP1632	[VP1631, VP1632]	1	1	1	0.14	0	0	2	1	1	2
VP1634-VP1635	[VP1634, VP1635]	23	1.53	40	1.43	9	1.8	45	2.25	2.25	2
VP1634-VP1636	[VP1634, VP1635, VP1636]	1	0.07	1	0.04	1	0.2	0	0	0.2	3
VP1635-VP1636	[VP1635, VP1636]	2	0.07	3	0.11	1	0.07	1	0.04	0.11	2
VP1636-VP1637	[VP1636, VP1637]	11	0.09	15	0.19	10	0.13	32	0.19	0.19	2
VP1639-VP1638	[VP1639, VP1638]	93	1.39	46	1.05	39	2.44	110	2.2	2.44	2
VP1643-VP1642	[VP1643, VP1642]	11	0.79	7	1.4	5	0.71	8	0.8	1.4	2
VP1645-VP1644	[VP1645, VP1644]	2	0.4	1	0.25	1	0.5	0	0	0.5	2
VP1649-VP1648	[VP1649, VP1648]	1	0.2	0	0	1	0.33	7	1.75	1.75	2
VP1658-VP1655	[VP1658, VP1657, VP1656, VP1655]	1	0.33	2	2	0	0	0	0	2	4
VP1657-VP1655	[VP1657, VP1656, VP1655]	1	0.33	0	0	0	0	0	0	0.33	3
VP1658-VP1656	[VP1658, VP1657, VP1656]	315	2.86	410	2.46	5	2.5	16	2	2.86	3
VP1657-VP1656	[VP1657, VP1656]	242	0.99	282	0.92	4	0.8	5	0.36	0.99	2
VP1661-VP1656	[VP1661, VP1660, VP1659, VP1658, VP1657, VP1656]	1	0.07	0	0	0	0	0	0	0.07	6
VP1659-VP1656	[VP1659, VP1658, VP1657, VP1656]	3	0.03	5	0.03	0	0	0	0	0.03	4
VP1658-VP1657	[VP1658, VP1657]	72	0.65	130	0.78	0	0	2	0.25	0.78	2
VP1659-VP1657	[VP1659, VP1658, VP1657]	12	0.11	5	0.03	0	0	1	0.12	0.12	3
VP1660-VP1657	[VP1660, VP1659, VP1658, VP1657]	2	0.06	0	0	0	0	0	0	0.06	4
VP1659-VP1658	[VP1659, VP1658]	25	0.23	28	0.17	1	0.5	2	0.25	0.5	2
VP1661-VP1658	[VP1661, VP1660, VP1659, VP1658]	1	0.07	1	0.05	0	0	0	0	0.07	4
VP1660-VP1658	[VP1660, VP1659, VP1658]	3	0.09	0	0	0	0	1	0.33	0.33	3
VP1660-VP1659	[VP1660, VP1659]	29	0.88	46	0.75	1	0.5	0	0	0.88	2
VP1661-VP1659	[VP1661, VP1660, VP1659]	7	0.5	7	0.33	0	0	0	0	0.5	3
VP1661-VP1660	[VP1661, VP1660]	16	1.14	20	0.95	0	0	3	1	1.14	2
VP1662-VP1660	[VP1662, VP1661, VP1660]	5	0.36	1	0.05	0	0	0	0	0.36	3
VP1662-VP1661	[VP1662, VP1661]	8	0.57	10	0.48	0	0	2	0.67	0.67	2
VP1667-VP1662	[VP1667, VP1666, VP1665, VP1664, VP1663, VP1662]	5	0.62	6	0.46	0	1	1	1	1	6
VP1665-VP1662	[VP1665, VP1664, VP1663, VP1662]	4	0.5	7	0.54	0	1	0	0	1	4
VP1664-VP1662	[VP1664, VP1663, VP1662]	3	0.38	3	0.18	0	1	0	0	1	3
VP1663-VP1662	[VP1663, VP1662]	7	0.44	10	0.38	0	1	1	0.2	1	2
VP1666-VP1662	[VP1666, VP1665, VP1664, VP1663, VP1662]	3	0.38	1	0.08	0	1	1	1	1	5
VP1667-VP1663	[VP1667, VP1666, VP1665, VP1664, VP1663]	15	1.88	36	2.77	0	1	0	0	2.77	5
VP1665-VP1663	[VP1665, VP1664, VP1663]	5	0.62	9	0.69	0	1	0	0	1	3
VP1664-VP1663	[VP1664, VP1663]	10	1.25	11	0.65	0	1	0	0	1.25	2
VP1666-VP1663	[VP1666, VP1665, VP1664, VP1663]	6	0.75	6	0.46	0	1	0	0	1	4
VP1667-VP1664	[VP1667, VP1666, VP1665, VP1664]	8	1	37	2.85	0	1	6	6	6	4
VP1666-VP1664	[VP1666, VP1665, VP1664]	8	1	7	0.54	0	1	0	0	1	3
VP1665-VP1664	[VP1665, VP1664]	4	0.5	5	0.38	0	1	1	0.5	1	2
VP1667-VP1665	[VP1667, VP1666, VP1665]	41	4.56	49	3.77	2	1	3	3	4.56	3
VP1666-VP1665	[VP1666, VP1665]	11	1.22	12	0.92	0	1	0	0	1.22	2
VP1667-VP1666	[VP1667, VP1666]	47	3.13	71	2.63	2	1	2	2	3.13	2
VP1668-VP1669	[VP1668, VP1669]	14	0.56	20	0.53	1	1	2	1	1	2
VP1668-VP1670	[VP1668, VP1669, VP1670]	1	0.04	1	0.03	0	1	0	1	1	3
VP1669-VP1670	[VP1669, VP1670]	4	0.16	13	0.34	0	1	1	1	1	2
VP1670-VP1671	[VP1670, VP1671]	9	0.33	11	0.2	0	0	2	1	1	2
VP1671-VP1672	[VP1671, VP1672]	8	0.5	14	0.4	1	0.25	1	1	1	2
VP1671-VP1673	[VP1671, VP1672, VP1673]	1	0.17	4	0.8	0	0	1	1	1	3
VP1672-VP1673	[VP1672, VP1673]	9	1.5	17	3.4	0	0	0	1	3.4	2
VP1672-VP1674	[VP1672, VP1673, VP1674]	5	0.83	10	2	0	1	1	1	2	3
VP1673-VP1675	[VP1673, VP1674, VP1675]	3	0.5	1	0.2	1	1	0	1	1	3
VP1673-VP1674	[VP1673, VP1674]	3	0.5	5	1	1	1	1	1	1	2
VP1677-VP1678	[VP1677, VP1678]	8	8	4	0.5	6	3	5	1.25	8	2
VP1678-VP1679	[VP1678, VP1679]	1	0.5	1	0.25	2	1	4	0.8	1	2
VP1682-VP1680	[VP1682, VP1680]	32	0.42	53	0.71	1	0.5	4	4	4	2
VP1684-VP1683	[VP1684, VP1683]	22	0.92	32	0.84	0	0	3	1.5	1.5	2
VP1686-VP1683	[VP1686, VP1684, VP1683]	2	0.08	6	0.16	0	0	0	0	0.16	3
VP1687-VP1683	[VP1687, VP1686, VP1684, VP1683]	1	0.04	3	0.08	0	1	0	0	1	4
VP1686-VP1684	[VP1686, VP1684]	7	0.29	4	0.11	0	0	0	0	0.29	2
VP1687-VP1684	[VP1687, VP1686, VP1684]	3	0.12	4	0.11	0	1	0	0	1	3
VP1687-VP1686	[VP1687, VP1686]	113	1.11	193	1.15	2	1	8	1.33	1.33	2
VP1689-VP1688	[VP1689, VP1688]	28	1.17	12	1.71	0	0	0	0	1.71	2
VP1693-VP1688	[VP1693, VP1692, VP1691, VP1690, VP1689, VP1688]	1	0.11	0	0	1	1	0	1	1	6
VP1690-VP1688	[VP1690, VP1689, VP1688]	4	0.2	2	0.29	0	1	0	0	1	3
VP1691-VP1688	[VP1691, VP1690, VP1689, VP1688]	3	0.33	1	0.2	0	1	1	1	1	4
VP1692-VP1688	[VP1692, VP1691, VP1690, VP1689, VP1688]	1	0.11	0	0	0	1	0	0	1	5
VP1694-VP1688	[VP1694, VP1693, VP1692, VP1691, VP1690, VP1689, VP1688]	2	0.22	0	0	0	1	0	1	1	7
VP_RS08160-VP1688	[VP_RS08160, VP1694, VP1693, VP1692, VP1691, VP1690, VP1689, VP1688]	1	0.11	0	0	0	1	0	1	1	8
VP1690-VP1689	[VP1690, VP1689]	4	0.2	7	0.58	0	1	3	3	3	2
VP_RS08160-VP1689	[VP_RS08160, VP1694, VP1693, VP1692, VP1691, VP1690, VP1689]	3	0.33	3	0.6	0	1	0	1	1	7
VP1692-VP1689	[VP1692, VP1691, VP1690, VP1689]	1	0.11	2	0.4	0	1	1	1	1	4
VP1694-VP1689	[VP1694, VP1693, VP1692, VP1691, VP1690, VP1689]	1	0.11	1	0.2	0	1	0	1	1	6
VP1693-VP1689	[VP1693, VP1692, VP1691, VP1690, VP1689]	1	0.11	2	0.4	0	1	0	1	1	5
VP1691-VP1690	[VP1691, VP1690]	4	0.44	4	0.8	0	1	0	0	1	2
VP1694-VP1690	[VP1694, VP1693, VP1692, VP1691, VP1690]	3	0.33	1	0.2	0	1	0	1	1	5
VP1693-VP1690	[VP1693, VP1692, VP1691, VP1690]	2	0.22	0	0	0	1	1	1	1	4
VP_RS08160-VP1690	[VP_RS08160, VP1694, VP1693, VP1692, VP1691, VP1690]	5	0.56	4	0.8	1	1	1	1	1	6
VP1692-VP1690	[VP1692, VP1691, VP1690]	4	0.44	7	1.4	1	1	0	0	1.4	3
VP1695-VP1690	[VP1695, VP_RS08160, VP1694, VP1693, VP1692, VP1691, VP1690]	1	0.11	0	0	1	1	0	1	1	7
VP1694-VP1691	[VP1694, VP1693, VP1692, VP1691]	9	1	4	0.8	0	1	0	1	1	4
VP_RS08160-VP1691	[VP_RS08160, VP1694, VP1693, VP1692, VP1691]	7	0.78	15	3	0	1	0	1	3	5
VP1693-VP1691	[VP1693, VP1692, VP1691]	1	0.11	3	0.6	0	1	1	1	1	3
VP1692-VP1691	[VP1692, VP1691]	2	0.22	7	1.4	1	1	1	0.33	1.4	2
VP1695-VP1691	[VP1695, VP_RS08160, VP1694, VP1693, VP1692, VP1691]	2	0.22	2	0.4	0	1	1	1	1	6
VP_RS08160-VP1692	[VP_RS08160, VP1694, VP1693, VP1692]	24	2.67	22	2.75	0	1	0	1	2.75	4
VP1695-VP1692	[VP1695, VP_RS08160, VP1694, VP1693, VP1692]	4	0.4	0	0	0	1	0	1	1	5
VP1694-VP1692	[VP1694, VP1693, VP1692]	4	0.4	8	1	0	1	0	1	1	3
VP1693-VP1692	[VP1693, VP1692]	4	0.4	6	0.75	0	1	0	1	1	2
VP_RS08160-VP1693	[VP_RS08160, VP1694, VP1693]	46	4.6	43	3.31	0	1	2	2	4.6	3
VP1695-VP1693	[VP1695, VP_RS08160, VP1694, VP1693]	9	0.75	8	0.62	0	1	3	3	3	4
VP1694-VP1693	[VP1694, VP1693]	23	1.92	23	1.77	1	1	2	2	2	2
VP1695-VP1694	[VP1695, VP_RS08160, VP1694]	8	0.67	4	0.25	0	0	1	1	1	3
VP_RS08160-VP1694	[VP_RS08160, VP1694]	5	0.42	19	1.19	0	0	1	1	1.19	2
VP1696-VP1694	[VP1696, VP1695, VP_RS08160, VP1694]	1	0.08	0	0	0	0	0	0	0.08	4
VP1695-VP_RS08160	[VP1695, VP_RS08160]	8	0.07	10	0.09	1	0.33	0	0	0.33	2
VP1696-VP1695	[VP1696, VP1695]	8	0.07	5	0.04	0	0	1	0.11	0.11	2
VP1697-VP1696	[VP1697, VP1696]	16	0.31	28	0.32	1	1	0	0	1	2
VP1698-VP1696	[VP1698, VP1697, VP1696]	6	0.12	6	0.07	0	0	1	0.5	0.5	3
VP1699-VP1696	[VP1699, VP1698, VP1697, VP1696]	1	0.03	0	0	0	0	0	0	0.03	4
VP1698-VP1697	[VP1698, VP1697]	46	0.9	60	0.68	1	1	6	3	3	2
VP1700-VP1698	[VP1700, VP1699, VP1698]	1	0.04	0	0	0	0	0	0	0.04	3
VP1699-VP1698	[VP1699, VP1698]	1	0.03	1	0.03	0	0	0	0	0.03	2
VP1700-VP1699	[VP1700, VP1699]	2	0.08	3	0.09	0	0	4	0.57	0.57	2
VP1701-VP1702	[VP1701, VP1702]	40	3.08	67	3.94	3	3	4	4	4	2
VP1709-VP1708	[VP1709, VP1708]	85	0.3	55	0.26	62	0.3	87	0.29	0.3	2
VP1710-VP1708	[VP1710, VP1709, VP1708]	40	0.14	30	0.14	38	0.19	87	0.29	0.29	3
VP1710-VP1709	[VP1710, VP1709]	80	0.28	93	0.45	79	0.39	161	0.54	0.54	2
VP1712-VP1711	[VP1712, VP1711]	1	0.17	1	0.33	2	0.33	0	0	0.33	2
VP_RS08250-VP1713	[VP_RS08250, VP1713]	9	1.5	1	0.01	1	0.03	0	0	1.5	2
VP1713-VP1714	[VP1713, VP1714]	2	0.08	4	0.27	1	0.09	8	0.29	0.29	2
VP1713-VP1715	[VP1713, VP1714, VP1715]	1	0.06	1	0.08	0	0	1	0.04	0.08	3
VP1714-VP1715	[VP1714, VP1715]	1	0.06	4	0.31	7	0.64	12	0.43	0.64	2
VP1722-VP1720	[VP1722, VP1721, VP1720]	1	0.5	0	1	0	1	0	0	1	3
VP1721-VP1720	[VP1721, VP1720]	2	1	1	1	0	1	1	1	1	2
VP1725-VP1723	[VP1725, VP1724, VP1723]	1	0.06	2	0.11	0	0	3	0.14	0.14	3
VP1724-VP1723	[VP1724, VP1723]	11	0.69	10	0.53	5	0.22	4	0.19	0.69	2
VP1725-VP1724	[VP1725, VP1724]	14	0.88	7	0.37	4	0.17	22	1.05	1.05	2
VP1731-VP1732	[VP1731, VP1732]	1	1	1	1	0	1	1	1	1	2
VP1733-VP1735	[VP1733, VP1734, VP1735]	1	0.25	0	0	0	1	0	1	1	3
VP1733-VP1734	[VP1733, VP1734]	1	0.25	2	0.67	0	1	1	1	1	2
VP1737-VP1738	[VP1737, VP1738]	1	0.5	0	0	1	1	3	3	3	2
VP_RS23575-VP1739	[VP_RS23575, VP1739]	76	2.24	54	0.9	48	1.6	70	0.96	2.24	2
VP1743-VP1742	[VP1743, VP1742]	30	2.14	26	1.53	11	0.69	21	1.31	2.14	2
VP1753-VP1754	[VP1753, VP1754]	4	0.15	1	0.02	2	0.11	4	0.13	0.15	2
VP1756-VP1757	[VP1756, VP1757]	1	1	3	1.5	0	0	1	0.2	1.5	2
VP_RS08460-VP_RS08455	[VP_RS08460, VP_RS08455]	1	0.5	3	0.6	2	1	4	0.5	1	2
VP1761-VP_RS08455	[VP1761, VP1760, VP_RS08460, VP_RS08455]	1	0.11	0	0	1	0.33	0	0	0.33	4
VP1760-VP_RS08455	[VP1760, VP_RS08460, VP_RS08455]	1	0.04	0	0	0	0	1	0.1	0.1	3
VP1760-VP_RS08460	[VP1760, VP_RS08460]	2	0.07	2	0.07	3	0.3	3	0.3	0.3	2
VP1761-VP1760	[VP1761, VP1760]	4	0.44	3	0.5	0	0	1	0.5	0.5	2
VP1763-VP1760	[VP1763, VP1762, VP1761, VP1760]	1	0.11	3	0.5	2	0.67	2	1	1	4
VP1762-VP1761	[VP1762, VP1761]	6	0.67	2	0.33	1	0.33	5	2.5	2.5	2
VP1763-VP1761	[VP1763, VP1762, VP1761]	12	1.33	12	2	3	1	8	4	4	3
VP1763-VP1762	[VP1763, VP1762]	61	2.77	53	2.94	44	6.29	48	2.82	6.29	2
VP1766-VP1765	[VP1766, VP1765]	2	0.11	6	0.38	1	0.33	4	0.8	0.8	2
VP1767-VP1765	[VP1767, VP1766, VP1765]	1	0.06	0	0	0	0	0	0	0.06	3
VP1767-VP1766	[VP1767, VP1766]	3	0.16	1	0.04	1	0.17	1	0.07	0.17	2
VP1791-VP1787	[VP1791, VP1790, VP1789, VP1787]	1	0.5	0	0	0	0	0	0	0.5	4
VP1791-VP1789	[VP1791, VP1790, VP1789]	1	0.2	0	0	0	0	1	0.25	0.25	3
VP1791-VP1790	[VP1791, VP1790]	6	1.2	2	0.33	2	1	2	0.5	1.2	2
VP1792-VP1790	[VP1792, VP1791, VP1790]	1	0.2	1	0.17	1	0.5	4	1	1	3
VP_RS08605-VP1790	[VP_RS08605, VP1792, VP1791, VP1790]	1	0.2	1	0.17	0	0	0	0	0.2	4
VP_RS08605-VP1791	[VP_RS08605, VP1792, VP1791]	2	0.4	1	0.14	1	0.25	1	0.07	0.4	3
VP1792-VP1791	[VP1792, VP1791]	2	0.4	2	0.29	1	0.25	4	0.27	0.4	2
VP_RS08605-VP1792	[VP_RS08605, VP1792]	2	0.4	2	0.29	1	0.25	5	0.33	0.4	2
VP1795-VP1792	[VP1795, VP1794, VP_RS08605, VP1792]	1	0.2	0	0	0	0	0	0	0.2	4
VP_RS08625-VP1794	[VP_RS08625, VP1796, VP1795, VP1794]	1	0.2	0	0	0	0	1	0.25	0.25	4
VP1795-VP1794	[VP1795, VP1794]	11	2.2	9	3	11	11	15	3.75	11	2
VP1797-VP1794	[VP1797, VP_RS08625, VP1796, VP1795, VP1794]	2	2	0	0	0	0	0	0	2	5
VP1796-VP1794	[VP1796, VP1795, VP1794]	1	0.2	2	0.67	0	0	4	1	1	3
VP1796-VP1795	[VP1796, VP1795]	1	0.2	1	0.33	0	0	2	0.5	0.5	2
VP1797-VP_RS08625	[VP1797, VP_RS08625]	3	3	4	2	1	1	3	0.43	3	2
VP1798-VP_RS08625	[VP1798, VP1797, VP_RS08625]	1	1	0	0	0	1	0	1	1	3
VP_RS08640-VP1798	[VP_RS08640, VP1798]	5	5	2	2	0	1	1	1	5	2
VP1801-VP_RS08640	[VP1801, VP_RS08640]	1	0.03	0	0	0	0	0	0	0.03	2
VP_RS23580-VP1801	[VP_RS23580, VP_RS08655, VP1801]	2	0.05	1	0.03	4	0.16	5	0.09	0.16	3
VP_RS08665-VP1801	[VP_RS08665, VP_RS23580, VP_RS08655, VP1801]	1	0.03	1	0.03	0	0	5	0.09	0.09	4
VP_RS23580-VP_RS08655	[VP_RS23580, VP_RS08655]	12	0.32	12	0.31	9	0.36	14	0.25	0.36	2
VP_RS08665-VP_RS08655	[VP_RS08665, VP_RS23580, VP_RS08655]	1	0.03	5	0.13	7	0.28	11	0.2	0.28	3
VP_RS08665-VP_RS23580	[VP_RS08665, VP_RS23580]	9	0.24	8	0.21	9	0.36	9	0.16	0.36	2
VP1803-VP_RS08665	[VP1803, VP_RS08665]	1	1	0	0	0	1	0	0	1	2
VP_RS08690-VP1804	[VP_RS08690, VP_RS08685, VP1805, VP1804]	1	1	0	0	0	1	2	0.5	1	4
VP1805-VP1804	[VP1805, VP1804]	2	0.67	0	0	1	1	4	1	1	2
VP_RS08690-VP1805	[VP_RS08690, VP_RS08685, VP1805]	2	0.67	4	0.57	2	1	8	0.8	1	3
VP1808-VP1805	[VP1808, VP_RS08705, VP1807, VP_RS08695, VP_RS08690, VP_RS08685, VP1805]	1	1	0	0	0	0	0	0	1	7
VP_RS08690-VP_RS08685	[VP_RS08690, VP_RS08685]	4	0.8	3	0.43	5	2.5	8	0.8	2.5	2
VP_RS08695-VP_RS08685	[VP_RS08695, VP_RS08690, VP_RS08685]	2	0.4	1	0.14	3	1.5	5	0.5	1.5	3
VP_RS08695-VP_RS08690	[VP_RS08695, VP_RS08690]	3	0.6	0	0	1	0.5	3	0.3	0.6	2
VP1808-VP_RS08690	[VP1808, VP_RS08705, VP1807, VP_RS08695, VP_RS08690]	1	1	0	0	1	0.25	0	0	1	5
VP_RS08705-VP_RS08690	[VP_RS08705, VP1807, VP_RS08695, VP_RS08690]	1	1	0	0	0	0	0	0	1	4
VP1808-VP_RS08695	[VP1808, VP_RS08705, VP1807, VP_RS08695]	3	1	2	1	0	0	0	0	1	4
VP_RS08705-VP_RS08695	[VP_RS08705, VP1807, VP_RS08695]	3	1	0	0	0	0	2	0.67	1	3
VP1808-VP1807	[VP1808, VP_RS08705, VP1807]	5	1	2	1	3	0.75	5	1.67	1.67	3
VP_RS08705-VP1807	[VP_RS08705, VP1807]	1	1	3	1.5	2	0.5	1	0.33	1.5	2
VP_RS08715-VP1807	[VP_RS08715, VP1808, VP_RS08705, VP1807]	1	1	0	0	0	0	0	0	1	4
VP1808-VP_RS08705	[VP1808, VP_RS08705]	6	0.67	2	0.13	2	0.29	8	0.62	0.67	2
VP1812-VP_RS08715	[VP1812, VP_RS08715]	2	0.08	3	0.07	1	0.03	2	0.04	0.08	2
VP1814-VP1812	[VP1814, VP_RS08730, VP1813, VP1812]	2	0.18	1	0.17	2	0.29	3	0.38	0.38	4
VP1813-VP1812	[VP1813, VP1812]	3	0.27	2	0.33	1	0.14	0	0	0.33	2
VP1814-VP1813	[VP1814, VP_RS08730, VP1813]	21	1.91	5	0.83	11	1.57	17	2.12	2.12	3
VP_RS08730-VP1813	[VP_RS08730, VP1813]	4	0.36	1	0.17	1	0.14	6	0.75	0.75	2
VP_RS08740-VP1813	[VP_RS08740, VP1814, VP_RS08730, VP1813]	1	0.09	0	0	0	0	0	0	0.09	4
VP1814-VP_RS08730	[VP1814, VP_RS08730]	18	0.95	6	1	8	0.89	5	0.56	1	2
VP_RS08745-VP_RS08740	[VP_RS08745, VP_RS08740]	1	0.05	0	0	0	0	0	0	0.05	2
VP_RS08750-VP_RS08740	[VP_RS08750, VP_RS08745, VP_RS08740]	1	0.05	0	0	0	0	1	0.11	0.11	3
VP_RS08760-VP_RS08740	[VP_RS08760, VP1816, VP_RS08750, VP_RS08745, VP_RS08740]	1	0.08	0	0	0	0	0	0	0.08	5
VP1817-VP_RS08750	[VP1817, VP_RS08760, VP1816, VP_RS08750]	4	0.67	2	0.22	5	0.62	3	0.43	0.67	4
VP1817-VP1816	[VP1817, VP_RS08760, VP1816]	6	1	4	0.44	4	0.5	4	0.57	1	3
VP1817-VP_RS08760	[VP1817, VP_RS08760]	7	1.17	5	0.56	3	0.33	3	0.43	1.17	2
VP_RS08770-VP1817	[VP_RS08770, VP1817]	2	0.33	0	0	0	0	1	0.14	0.33	2
VP1821-VP1817	[VP1821, VP1820, VP1819, VP_RS08770, VP1817]	1	0.17	1	0.11	2	0.67	1	0.14	0.67	5
VP1820-VP_RS08770	[VP1820, VP1819, VP_RS08770]	1	0.1	4	0.22	6	2	6	0.46	2	3
VP1821-VP_RS08770	[VP1821, VP1820, VP1819, VP_RS08770]	33	3.3	22	1.69	33	11	51	4.64	11	4
VP1819-VP_RS08770	[VP1819, VP_RS08770]	11	1.1	12	0.63	5	1.67	15	1.07	1.67	2
VP1820-VP1819	[VP1820, VP1819]	3	0.3	2	0.11	1	0.33	6	0.46	0.46	2
VP1821-VP1819	[VP1821, VP1820, VP1819]	30	3	27	2.08	11	3.67	29	2.64	3.67	3
VP1821-VP1820	[VP1821, VP1820]	84	6.46	54	4.15	44	4.4	76	6.91	6.91	2
VP1822-VP1820	[VP1822, VP1821, VP1820]	2	0.4	0	0	1	0.2	0	0	0.4	3
VP1823-VP1820	[VP1823, VP1822, VP1821, VP1820]	1	0.2	0	0	0	0	2	0.67	0.67	4
VP1823-VP1821	[VP1823, VP1822, VP1821]	1	0.2	1	0.5	1	0.2	2	0.67	0.67	3
VP1822-VP1821	[VP1822, VP1821]	1	0.2	1	0.5	0	0	1	0.33	0.5	2
VP1823-VP1822	[VP1823, VP1822]	10	2	10	5	5	1	5	1.67	5	2
VP1825-VP1822	[VP1825, VP_RS08810, VP1824, VP_RS08800, VP1823, VP1822]	1	1	0	0	1	1	0	0	1	6
VP_RS08800-VP1822	[VP_RS08800, VP1823, VP1822]	2	0.4	0	0	2	0.4	1	0.33	0.4	3
VP1824-VP1822	[VP1824, VP_RS08800, VP1823, VP1822]	2	0.4	0	0	2	0.4	0	0	0.4	4
VP1825-VP1823	[VP1825, VP_RS08810, VP1824, VP_RS08800, VP1823]	1	1	0	0	0	0	0	0	1	5
VP1824-VP1823	[VP1824, VP_RS08800, VP1823]	1	0.12	1	0.5	0	0	1	0.25	0.5	3
VP_RS08800-VP1823	[VP_RS08800, VP1823]	3	0.18	0	0	3	0.2	0	0	0.2	2
VP1824-VP_RS08800	[VP1824, VP_RS08800]	2	0.25	1	0.5	0	0	0	0	0.5	2
VP1825-VP1824	[VP1825, VP_RS08810, VP1824]	1	1	0	0	0	0	1	0.25	1	3
VP_RS08810-VP1824	[VP_RS08810, VP1824]	1	0.12	1	0.5	0	0	1	0.25	0.5	2
VP1825-VP_RS08810	[VP1825, VP_RS08810]	8	8	9	1.5	3	3	4	0.57	8	2
VP1826-VP_RS08810	[VP1826, VP1825, VP_RS08810]	2	2	1	0.2	1	1	1	0.25	2	3
VP1826-VP1825	[VP1826, VP1825]	1	1	0	0	1	1	1	0.25	1	2
VP1828-VP1826	[VP1828, VP_RS08835, VP1827, VP_RS23585, VP1826]	2	1	0	0	1	1	0	1	1	5
VP_RS23585-VP1826	[VP_RS23585, VP1826]	6	0.43	7	1.4	9	4.5	4	1	4.5	2
VP_RS08835-VP1826	[VP_RS08835, VP1827, VP_RS23585, VP1826]	1	0.08	1	0.2	0	0	0	0	0.2	4
VP_RS08845-VP_RS23585	[VP_RS08845, VP1828, VP_RS08835, VP1827, VP_RS23585]	3	1	1	0.5	0	1	0	1	1	5
VP_RS08845-VP1827	[VP_RS08845, VP1828, VP_RS08835, VP1827]	2	1	0	0	0	1	0	1	1	4
[truncated: 3,839 more rows]
