# Supplementary material for: Direct RNA Sequencing Unfolds the Complex Transcriptome of Vibrio parahaemolyticus
Source: mSystems. 2021 Nov 9;6(6):e00996-21. doi: 10.1128/mSystems.00996-21 (PMC8577284; doi:10.1128/mSystems.00996-21)
Supplement: DATA SET S2 [file msystems.00996-21-sd002.xlsx]

## Sheet: Sheet1
Old Annotation	New Annotation	Status	Length	Correct	Note
VPA1312	VP_RS21460	changed	524	VPA1312
VPA1313	-	Deleted	89	VPA1313	low expression
VPA1314	VP_RS21465	Same	569
VPA1315	-	Deleted	200	VPA1315
VPA1316	-	Deleted	848	VPA1316	replaced by a pseudogene in the new annotation
VPA1317	-	Deleted	152	-
VPA1318	VP_RS21480	Same	461
VPA1320	VP_RS21485	changed	371	VP_RS21485
VPA1319	VP_RS21490	changed	968	VP_RS21490	low expression
VPA1321	VP_RS21495	Same	1106
VPA1322	VP_RS21500	changed	248	VPA1322
VPA1323	VP_RS21505	changed	437	VP_RS21505
VPA1324	VP_RS21510	Same	692
VPA1325	-	Deleted	89	-	very low expression
VPA1326	VP_RS21520	Same	362
VPA1327	VP_RS21525	Same	710
VPA1328	VP_RS21530	changed	782	VPA1328
VPA1329	VP_RS21535	Same	689
VP_RS21540	-	New	146	VP_RS21540
VPA1330	-	Deleted	95	VPA1330
VPA1331	VP_RS21545	Same	407
VPA1332	VP_RS21550	Same	761
VPA1333	-	Deleted	485	VPA1333
VPA1334	VP_RS21555	Same	374
VPA1335	VP_RS21560	Same	233
VPA1336	VP_RS21565	Same	752
VPA1337	VP_RS21570	Same	275
VPA1338	VP_RS21575	Same	1262
VPA1339	VP_RS21580	Same	1463
VPA1340	VP_RS21585	Same	248
VPA1341	VP_RS21590	Same	683
VPA1342	VP_RS21595	changed	674	VPA1342
VPA1343	VP_RS21600	Same	293
VPA1344	-	Deleted	194	-	no expression
VPA1345	VP_RS21605	Same	1151
VPA1346	VP_RS21610	Same	869
VP_RS21615	-	New	191	VP_RS21615
VPA1347	-	Deleted	104	-
VPA1348	VP_RS21620	Same	551
VPA1349	VP_RS21625	Same	215
VPA1350	VP_RS21630	Same	653
VPA1351	VP_RS21635	Same	1010
VPA1352	VP_RS21640	Same	413
VPA1353	VP_RS21645	changed	770	VPA1353
VPA1354	VP_RS21650	changed	1055	VPA1354
VPA1355	VP_RS21655	Same	1883
VPA1356	VP_RS21660	changed	596	VPA1356
VPA1357	VP_RS21665	Same	4868
VPA1358	VP_RS21670	Same	572
VPA1359	VP_RS21675	Same	407
VPA1360	VP_RS21680	Same	617
VPA1361	VP_RS21685	Same	725
VPA1362	VP_RS21690	Same	1049
VPA1363	VP_RS21695	Same	290
VPA1364	VP_RS21700	Same	731
VPA1365	VP_RS21705	Same	488
VPA1366	VP_RS21710	Same	458
VPA1367	VP_RS21715	Same	533
VPA1368	VP_RS21720	Same	257
VPA1369	VP_RS21725	changed	650	VP_RS21725
VPA1371	-	Deleted	302	-
VPA1370	VP_RS21730	Same	1454
VPA1372	-	Deleted	110	-	there is a transcript but does not cover the whole gene body
VPA1373	VP_RS21735	Same	2588
VPA1374	-	Deleted	110	VPA1374	low expression
VPA1375	-	Deleted	95	VPA1375	low expression
VPA1376	VP_RS21745	Same	4493
VPA1377	-	Deleted	128	-
VPA1378	VP_RS21755	Same	569
VPA1379	-	Deleted	248	VPA1379	low expression
VPA1380	VP_RS21765	Same	887
VPA1381	-	Deleted	122	VPA1381	low expression
VPA1382	-	Deleted	386	VPA1382	low expression
VPA1383	-	Deleted	284	VPA1383	low expression
VPA1384	VP_RS21780	changed	296	VPA1384
VPA1385	VP_RS21785	Same	332
VPA1386	-	Deleted	95	-
VPA1387	VP_RS21790	changed	1187	VP_RS21790	low expression
VPA1388	VP_RS21795	Same	1922
VPA1389	VP_RS21800	Same	1043
VPA1390	VP_RS21805	Same	596
VPA1391	VP_RS21810	Same	206
VPA1392	VP_RS21815	changed	395	VPA1392
VPA1393	VP_RS21820	changed	1373	VP_RS21820
VPA1394	VP_RS21825	Same	953
VPA1395	VP_RS21830	Same	1874
