# Supplementary material for: Direct RNA Sequencing Unfolds the Complex Transcriptome of Vibrio parahaemolyticus
Source: mSystems. 2021 Nov 9;6(6):e00996-21. doi: 10.1128/mSystems.00996-21 (PMC8577284; doi:10.1128/mSystems.00996-21)
Supplement: DATA SET S3 [file msystems.00996-21-sd003.csv]

Row-names	Symbol	LB-Bile___log2FoldChange	LB-Bile___padj	data	LB_Rep1	LB_Rep2	Bile_Rep1	Bile_Rep2
VP0001	NA	-0.349020134577046	0.743634187244496		11.1526860759175	10.9403795201948	11.5099249908459	11.2831780830496
VP0002	NA	-0.200995956063304	0.924568457934458		13.1826903015502	12.9516436706888	13.1575944103713	13.3791979980134
VP0003	NA	-0.431908049336142	0.719597816384336		15.9688121414058	15.3510307825867	16.0773939366508	16.1704789648749
VP0004	NA	-0.307700847782009	0.84748775794278		14.165593026581	13.8748530118898	14.107811361112	14.5313684231819
VP0005	NA	-0.101898216031854	0.969232544490428		13.782521087629	13.0617932450449	13.4225823263094	13.70144614884
VP0006	NA	0.34392018514859	0.931671641767307		13.1913049551349	12.0185138661797	12.8077445136239	11.7646262421553
VP0007	NA	0.651217893856439	0.723920350841997		13.0011820212791	11.9312610041569	12.3427624553199	11.3016613344217
VP0008	NA	0.270793753680582	0.953309967520926		15.5455847618173	14.5373806885594	15.5548073629777	13.4547036370699
VP0010	NA	0.416656951055564	0.926325728271479		5.01107089204693	4.92717084850543	5.03146124209004	4.30886914741257
VP0011	NA	-0.0913465356432022	0.959200968512569		14.3190750520683	14.3447048417757	14.3390252965965	14.5026210076335
VP0012	NA	-0.28730170492507	0.796437535633128		14.1346617936588	13.9942969545751	14.2930664970062	14.4113664264211
VP0013	NA	-0.279852012222233	0.884043979040614		13.9513765401754	13.5565058195091	14.2065004604121	13.869072504667
VP0014	NA	-0.347358641143223	0.841822090203202		16.0722427563776	15.5255878324682	16.3796141987276	15.9296512276973
VP0015	NA	-0.217908593837019	0.950238472578111		5.84970806985467	5.44748137234773	5.59583306103771	6.07208705276971
VP0016	NA	-0.322353766610856	0.924020057763079		6.32670924532739	6.59225413448695	6.26807012441305	7.06629189211446
VP0017	NA	0.11399683002353	0.974858471992999		6.01185842868819	6.44375645476623	5.74368251642839	6.33319232373802
VP0018	NA	0.49937336763047	0.491861359677847		11.5216114403219	11.729535022391	11.2900118452253	10.9545154185564
VP0019	NA	0.447534515568264	0.551366654418818		12.3829964993254	12.4825707081449	11.8304238465514	12.1251408680518
VP0020	NA	1.33471470280023	0.00518066202172649		11.3668756810004	10.9362163727637	10.1135557587268	9.51024613808139
VP0021	NA	-0.298030348673472	0.888358139057929		15.8698189934649	15.1645445881355	15.9191920285185	15.7940422590984
VP0022	NA	-0.22231547833586	0.9264289248165		15.0037760566479	14.4476122106934	15.0031875588359	14.9458102538146
VP0023	NA	-0.466134863768024	0.75637793688938		10.4224237116721	9.78719215921347	10.271144093092	10.8747165701803
VP0024	NA	-0.320150226106903	0.884043979040614		9.51082676502486	8.86552340841225	9.40359663136154	9.67460830995892
VP0025	NA	0.122827445730961	0.953309967520926		10.9442437192873	10.5533006390113	10.6541954949695	10.628906893491
VP0026	NA	-0.324672439803907	0.787563118837851		8.49309281046674	8.49478907379592	8.71054787600048	8.90265682046191
VP0027	NA	0.0811718536464823	0.969232544490428		10.7391745923745	10.9947698610692	10.6258848371781	10.9342468776759
VP0028	NA	0.0788077385273544	0.967276116330452		12.632123908725	12.4415496513557	12.4933491581562	12.4294603814948
VP0029	NA	-1.80470088373724	5.00901848382992e-08		7.91691942999262	7.7634449739828	9.52609811236015	9.72940865999489
VP0030	NA	-1.87249420265074	1.42591222610581e-06		8.63163696130172	8.83006284249832	10.8525143669983	10.2869197404641
VP0031	NA	-0.211125967191349	0.898375865116452		10.6857470640778	10.6631744931867	10.8340714307368	10.9331529851858
VP0032	NA	-0.143948924930212	0.945194247970609		11.803305629178	11.4381773889472	11.8179646602725	11.7356392360186
VP0033	NA	-0.159696047550674	0.937976204626558		11.1403594723262	10.9691899506608	11.3460440010038	11.0797440330313
VP0034	NA	-0.224441018103578	0.897029881756312		9.61472282677645	9.69821053640318	9.96702970202369	9.79189086319354
VP0035	NA	0.386098310091685	0.628016642497082		12.8800719919718	13.0477121876264	12.570886535828	12.5893793064704
VP0036	NA	0.342139753715109	0.750532279724352		10.6394178303164	10.4770205858812	10.0930204261456	10.3324363298285
VP0037	NA	-0.786361470172424	0.485950329489723		6.80400501258414	6.47470399223757	7.85196378709874	6.89709256008023
VP0038	NA	-0.557534368051671	0.663698293554102		15.3196315860396	14.9134734746661	16.0507982404366	15.2034141322307
VP0039	NA	-0.302708731394543	0.8924539197195		14.0874196357313	13.8545911828332	14.5986788177083	13.8669736288003
VP0040	NA	-0.461700799967013	0.709055587341432		12.0641145367685	11.7643936241838	12.6701114348686	12.0289210507904
VP0041	NA	0.0141465867317996	0.989589735066416		13.2698514229335	12.9371340987333	13.04137993187	13.1546070587629
VP0042	NA	-0.82722117015557	0.0217681683338949		11.6238387109043	11.6444818121441	12.4502711923173	12.4706299003264
VP0043	NA	-0.419767015608177	0.793630818048462		6.52937133034078	6.20626600109918	6.72484172098672	6.85458425749453
VP0044	NA	0.203337336804865	0.92040750360757		12.210957073254	12.4068692320737	12.0353531668988	12.1775051265366
VP0045	NA	-0.466111231427828	0.931671641767307		5.28933173205478	4.25548752609108	4.47684401381195	5.76621226402017
VP0046	NA	-0.372112635710212	0.793630818048462		8.82631480896898	9.22534149245774	9.18169775533055	9.58644117826928
VP0047	NA	-0.687408124475464	0.449055830705244		12.1841867436945	12.3917471340691	12.4894261820056	13.3418344281812
VP0048	NA	-0.557774487092463	0.759468942926681		12.1296278756821	12.9182619105075	12.5095810321283	13.5678622691795
VP0049	NA	-0.299945396968429	0.927240891698257		10.2283788393353	10.7288285689989	10.2088866262273	11.2103984181909
VP0050	NA	-0.322383238920121	0.888038953990128		9.88972271057861	10.2113545666242	9.97078640152458	10.6901931215048
VP0051	NA	1.56639967889515	1.54102756731808e-07		13.2919028122766	13.4851569466857	11.8570552008175	11.7952514393921
VP0052	NA	1.30065641310226	0.00395326946680461		8.75803445960606	8.57552271635714	7.64182993876634	7.15403922301561
VP0053	NA	-0.136085254972171	0.947486741358109		10.8014985019262	10.7126930243036	11.0465502927055	10.7285299092734
VP0054	NA	-0.729631488905551	0.127324974234807		9.63975091135357	9.92802051287861	10.456713947193	10.5691325988095
VP0055	NA	-0.741719868122838	0.120088673336688		8.75937848609631	8.88868863798587	9.6670638118227	9.4513561629512
VP0056	NA	-1.05000078438156	0.00263396714161472		10.448487755956	10.5748842923522	11.6477180362417	11.468755259529
VP0057	NA	-0.753093836212059	0.0932866332315879		11.2959452363326	11.0027544001329	11.9059467765422	11.9142271576006
VP0058	NA	0.169244480952883	0.931705276331622		11.0109292665736	10.8635404806407	10.8195621284471	10.7226329103636
VP0059	NA	0.213738974986117	0.908686489968585		10.095812478842	10.0741080901697	9.78697536383781	9.94806443460347
VP0060	NA	0.223149265127856	0.953341595054988		12.4836005162176	14.2838909666692	13.1731667532028	13.6385226130737
VP0061	NA	0.243012585087191	0.955536233331941		12.2793047494901	14.4627659211563	13.0666130972054	13.8430999084526
VP0062	NA	0.190982004379844	0.958313384977144		8.61094035972382	9.99092049853575	8.85576536500323	9.57619995287513
VP0063	NA	-0.591492113295654	0.759468942926681		6.22141818522263	7.04819818386774	6.68880202861841	7.59870297822107
VP0064	NA	0.580317687880534	0.848884277463996		8.68918479316315	10.6360527931153	9.30585962476268	9.46353009666209
VP0065	NA	0.124387496323647	0.975520355574818		9.4777325112952	11.0952731965798	10.4187127211669	10.3313295828554
VP0066	NA	2.25939365813322	0.787563118837851		9.85305383708852	15.0442221101346	12.6129624586304	9.95526679305564
VP0067	NA	0.422236366772931	0.701423442589508		8.7115761977219	8.36865364334645	8.06376531381026	8.20304687151971
VP0068	NA	-0.257865943887419	0.922811698231025		15.6036408321545	15.1855222585972	15.931473173272	15.3446092583268
VP0069	NA	-0.253286913518311	0.856247527464564		13.0358393832135	12.9959844661421	13.1629407278159	13.3677056210925
VP0070	NA	-0.0684753601499744	0.98173474305573		12.0930517407564	13.4373533902185	12.6602578439625	13.2483269483262
VP0071	NA	-0.655051772684128	0.152109281163369		11.0575621905549	10.98808215523	11.5853750611463	11.7627802069097
VP0072	NA	-0.157167327982367	0.937976204626558		9.94746437405174	10.0791514323084	10.1993118764801	10.1416937517112
VP0073	NA	-0.131182114380436	0.947039456750658		11.4256202394235	11.5321992034053	11.5008598192945	11.7105339126008
VP0074	NA	-1.05430330523548	0.0405528538783229		8.2978863316911	8.89442228934765	9.5663807950454	9.75109004790733
VP0075	NA	0.809574435282087	0.0971045002580538		11.7369739634162	12.1501510474706	11.0799787505821	11.2134052296963
VP0076	NA	1.13152610882172	0.176314088377943		13.3016795529866	14.4787165835461	12.5345436281238	13.1507693915476
VP0077	NA	0.180752124426213	0.937976204626558		13.4357043216723	13.541739386043	13.5177789654867	13.0658975624197
VP0078	NA	0.212955179598222	0.931671641767307		11.4820660950626	11.2829124595077	11.4110837634207	10.8954583565368
VP0079	NA	-0.206306631518813	0.940090422294281		11.4553636406594	10.7574254317683	11.1194350641532	11.5566163658259
VP0080	NA	0.443706561120834	0.738461009162856		10.2821989887256	10.9306467557113	10.0581316501167	10.3213304671788
VP0081	NA	1.06279781107943	0.243049409888187		5.93781640866348	6.44375645476623	5.43108334656823	5.0517080245912
VP0082	NA	1.08987172247248	0.448607021446688		5.13221305206958	5.72994511441004	4.91149536924025	4.15723040322033
VP0083	NA	0.911273066172035	0.360303452564592		6.08228524760343	6.70094376357655	5.74368251642839	5.3945947068121
VP0084	NA	0.881641412679795	0.418183819778857		6.0736676274071	5.7803602324803	4.91149536924025	5.270744652935
VP0085	NA	-0.0761752583592664	0.978346619012247		7.00320442107089	6.44375645476623	6.82785467898834	6.86685782737839
VP0086	NA	1.21131252115555	0.49698584163351		5.5600056668034	5.92182533367218	3.20463864087516	5.19488680704324
VP0087	NA	1.60757446280552	0.0561978025720056		7.36989042767471	8.58264295845098	5.9404250593413	6.88507459549603
VP0088	NA	1.08211622178007	0.207921671058688		6.25991025073361	6.85001439779694	5.24506504582843	5.71281807205201
VP0089	NA	0.0575868199190782	0.98173474305573		5.65549415153377	5.92182533367218	5.81228804637226	5.65737155954204
VP0090	NA	0.523529271564495	0.897675395319198		4.81820072465187	4.73604942966087	3.85183523784728	4.57135685677987
VP0091	NA	0.191464739122356	0.937976204626558		7.83004554404531	7.56203522689281	7.46134014977851	7.57271386664275
VP0092	NA	0.474810660694385	0.479897933401208		12.7100399609269	12.5252318709563	12.2491955373257	12.037259770207
VP0093	NA	0.270602916645918	0.872680154522174		11.1344154415855	10.9194425979775	10.9123417211676	10.5988694881817
VP0094	NA	-0.22070610383116	0.898673689381441		10.330470877933	10.5165944292906	10.706952176537	10.5831481151003
VP0095	NA	0.170261031887371	0.937976204626558		14.1329453947682	13.7505594489187	13.8820576332249	13.6799782733829
VP0096	NA	0.0442489278198668	0.98173474305573		13.6866573554714	13.2817213904704	13.553915326649	13.3480038755485
VP0097	NA	-0.0344966700144211	0.985093542259027		14.3057697673112	13.9191201358263	14.3061352662957	13.9978566019257
VP0098	NA	0.160273738854224	0.940090422294281		12.8094892537491	12.8736052423653	12.8638729050215	12.474770678031
VP0099	NA	0.20353345187913	0.924730517577045		13.2901603504806	13.2918033116496	13.2582412037689	12.8951519123032
VP0100	NA	0.171191334518771	0.935754128396145		12.858050334209	12.7064496436965	12.7455111866592	12.4692469958226
VP0101	NA	-0.450983632492589	0.848884277463996		5.9186965352265	5.7803602324803	5.81228804637226	6.56177480891501
VP0102	NA	0.381567805186424	0.850748868225894		6.51671118368215	6.94147167069657	6.26807012441305	6.41904579626045
VP0103	NA	0.0505827105109523	0.978876071839256		11.3462286500425	11.4479576191607	11.2503804351273	11.4356650051656
VP0104	NA	-0.576831526551977	0.432150897017584		15.1287768580532	14.7797866373911	15.7292656944479	15.3261854783818
VP0105	NA	-0.028630230356057	0.985862151076533		14.5023408094253	14.0974753800992	14.4021163532825	14.2812221735088
VP0106	NA	-0.0411763113612656	0.983762004370929		12.4281668410747	11.6822592239289	12.1746059888925	12.1150471106603
VP0107	NA	-0.082123853561645	0.965606076465361		14.4887566300257	14.3590301758066	14.5683165745001	14.4442445576568
VP0108	NA	-0.819854243961576	0.507573259623396		5.57229312278416	5.44748137234773	5.74368251642839	6.59903827246838
VP0109	NA	-0.120876904542041	0.950238472578111		14.1940746469416	14.2810213229372	14.2794996762228	14.4341309505786
VP0110	NA	-0.755735958861582	0.0762922211467062		13.4357568608527	13.2259701796161	14.1648825338575	14.0121289769142
VP0111	NA	0.433997161070604	0.764150038823816		16.3390533423868	15.664868716725	15.812480264122	15.367667270884
VP0112	NA	-0.160947415243696	0.94977321096974		13.5597286489053	13.0659273915129	13.2524658461393	13.7020349692027
VP0113	NA	-0.408205826866914	0.769967678572491		13.6031817222377	12.9724605701276	13.5526625882518	13.8883437055781
VP0114	NA	-0.623913417255393	0.506702593638897		12.3136744059224	11.5422776463001	12.4596588259936	12.7334320051429
VP0115	NA	-0.314956745488346	0.854316117370248		13.3930477624265	12.8113228726987	13.3948874879258	13.4963421313174
VP0116	NA	-1.06937929170286	0.454511089378535		11.8300949575914	12.2558196258356	11.8169215215299	13.8014454363551
VP0117	NA	-0.509122951708593	0.448736743879543		10.2524410555178	10.1928617565887	10.5700190133443	10.8716745861609
VP0118	NA	-0.964221341759342	0.018148709205406		10.6550268010262	10.9664707548769	11.680203844188	11.8724183473629
VP0119	NA	-0.717701441664969	0.457179180462642		10.8041056379078	11.1833860931107	11.2016590862085	12.1008286208624
VP0120	NA	-0.625770876811934	0.49698584163351		8.07207161983996	8.30119387750469	8.41209216267056	9.0949123071622
VP0121	NA	-1.18294902707397	0.00502528420640982		15.209077269209	15.139942766944	16.0594240693021	16.6048016835826
VP0122	NA	-1.63666060051983	0.0025892279445355		14.4778780804483	14.1487488272317	15.367309980382	16.3775768241144
VP0123	NA	-1.13962505000615	0.0568926445100161		8.50756147549699	8.48722059106282	9.12887799955663	9.98723971604146
VP0124	NA	0.0806523591359121	0.969232544490428		11.36665523417	11.5459251484154	11.1920360882844	11.5397065879487
VP0125	NA	-0.0750789117180557	0.969232544490428		10.272818357674	10.3617215530843	10.324967423413	10.453345939898
VP0126	NA	0.0918647507277214	0.965606076465361		11.1085469469327	10.9974362871187	11.1245028900439	10.7858069991803
VP0127	NA	0.409651826550906	0.585571506881558		11.2095949812279	11.3729367773956	10.8926736521935	10.8754760650293
VP0128	NA	0.412180637911128	0.596343581240389		11.2034363594827	11.1284932617202	10.8463928807383	10.6618578413232
VP0129	NA	1.14082538045737	0.135740824557034		15.8889026272536	15.9380090341855	15.2600078425908	14.0329146142965
VP0130	NA	-0.176252763573083	0.950238472578111		12.3837592297423	13.1744721158227	12.8404514612077	13.1579664180692
VP0131	NA	-0.0183301977706411	0.989589735066416		11.0779035188285	11.7279303510592	11.3182999318451	11.5803346566182
VP0132	NA	0.207264707471541	0.941050472432938		12.7063862258231	12.1519472174331	12.5807531256663	11.8203178850165
VP0133	NA	-0.0760306322918305	0.979523538038763		14.6621467693088	14.06590846031	14.866824631515	13.9236542954664
VP0134	NA	-0.282281745876628	0.935754128396145		13.4721751441313	12.879399032748	13.9473851423788	12.8128940143001
VP0135	NA	-0.24524872206909	0.937976204626558		13.1363733317774	12.8390886510606	13.6507660350388	12.6674299907856
VP0136	NA	-0.0343840625830136	0.985862151076533		13.7325439474307	13.4227970851365	13.9490524383522	13.195552985259
VP0137	NA	-0.291201071098586	0.924378500607891		11.8169238415299	11.614399852527	12.4120976116348	11.4561178976566
VP0138	NA	-0.220623327070107	0.937976204626558		9.19147242829843	8.92835375454026	9.61039373891601	8.89518627619612
VP0139	NA	-0.201027483210164	0.937976204626558		11.1729992196525	10.899623476108	11.5304339526756	10.8928349953245
VP0140	NA	-0.367126098392576	0.850340064294674		11.8931340497639	11.4864287086784	12.3968200731108	11.6541128905953
VP0141	NA	-0.371593457672578	0.848884277463996		12.2615115314257	12.1265950298795	12.9309748692377	12.0821983736604
VP0142	NA	-0.545557658037555	0.663664001848917		11.0018733263619	10.9348259830031	11.8881785548145	11.0122860085244
VP0143	NA	-0.488453348732386	0.587088427423321		10.931184646075	11.0185921183636	11.6950414344281	11.1906998908731
VP0144	NA	0.0292264115001811	0.985622745423955		10.6896296313821	10.944530688699	10.8381902842879	10.7460776473314
VP0145	NA	0.170463431032241	0.931705276331622		10.2108021226516	10.3324535332751	10.0331975793996	10.1642452166527
VP0146	NA	0.0819973430709922	0.965606076465361		13.4361245815523	13.485869198852	13.4754350373245	13.2767048119698
VP0147	NA	0.198696892211447	0.947039456750658		6.67321329022523	7.16664899841001	6.4513248900339	6.91493385616602
VP0148	NA	0.109176731365259	0.957986442541353		10.8891356941577	11.2031554138491	10.7985781047092	11.0738003374984
VP0149	NA	0.993728079064968	0.394126181623183		12.4687856079577	10.9180359403085	11.1058331789709	10.6649362100378
VP0150	NA	0.134639724580179	0.953309967520926		12.4854290385233	13.0161756848119	12.6403464346797	12.6395340393368
VP0151	NA	0.153392870488856	0.950238472578111		12.9029791889033	13.508477566902	13.0220479964476	13.1421957503024
VP0152	NA	0.00955437592094073	0.992551343250136		11.4893740689317	11.4104346704174	11.506046890041	11.3749258264107
VP0153	NA	-0.0628182498129656	0.975520355574818		11.1557513405255	11.1297090646416	11.3402473181783	11.0608377055989
VP0154	NA	0.0738667957598886	0.969232544490428		12.5371787033044	12.7557106727222	12.4933491581562	12.6542134543192
VP0155	NA	0.0370838602010366	0.98173474305573		11.4002133042923	11.688872858311	11.4812404943097	11.5449674609168
VP0156	NA	-0.0400414858740582	0.987631015968073		11.606393829426	11.629089445907	12.2052250700691	10.7715975044193
VP0157	NA	0.0658413381525877	0.975520355574818		11.874339290075	11.8279412345224	11.6048460288733	11.9440382677101
VP0158	NA	-1.49080209470107	4.27309913397242e-05		8.64478682746803	8.96695744527343	10.4214605408394	10.1542658378312
VP0159	NA	-0.361372428504253	0.718096927456767		15.4987126673626	15.1975292508135	15.6637628787918	15.7690219892016
VP0160	NA	0.0861507310340637	0.962135030559516		14.7276618461773	14.6815511537956	14.5263347327356	14.7052400597413
VP0161	NA	0.246890711426668	0.924730517577045		12.9142601125649	12.7068569983433	12.2004334725035	12.8586478609523
VP0162	NA	0.211177345914031	0.924730517577045		9.59754246053694	9.94192962126438	9.51069732601517	9.61673575339551
VP0163	NA	-0.141951843877345	0.945194247970609		8.61094035972382	8.47961219403553	8.67414477158264	8.70491272560127
VP0164	NA	-0.331395282109982	0.911548826978243		7.42513148432262	6.56375227918954	7.46134014977851	7.35909316656785
VP0165	NA	-0.362661125013142	0.769967678572491		7.43189023183821	7.37784491962012	7.81899882568695	7.71528612725825
VP0166	NA	-0.166678315345544	0.937976204626558		8.8692736571776	8.81200026187216	8.85576536500323	9.13225018189259
VP0167	NA	0.120817058751767	0.959200968512569		8.3199150839564	8.45654325091535	7.97677095302006	8.48368524140969
VP0168	NA	-0.181274559166327	0.931705276331622		9.88357287726849	9.9989263111119	9.98571613466068	10.2405098785758
VP0169	NA	0.879724286297412	0.327786683623205		6.36958324967662	6.75236456072386	5.43108334656823	5.891643618173
VP0170	NA	0.378460398625535	0.878873349984288		8.61242857534438	8.51725916995078	7.60362721892564	8.58001738038553
VP0171	NA	-0.16851544757128	0.950238472578111		9.11269043816538	9.41279137537222	9.05294107191094	9.72435864899896
VP0172	NA	0.387735050097937	0.621670107256912		10.7537459806913	10.7637040396838	10.3511443443657	10.3915050033685
VP0173	NA	0.347804030500852	0.748983204755641		10.1032411009413	10.3904075982303	9.85766240403287	9.94878629063752
VP0174	NA	0.292138208613165	0.81141250771019		9.3832568662858	9.4753368459715	9.16867300422027	9.11047983388338
VP0175	NA	0.000247547264961972	0.999433260565379		10.2312875849742	10.3944594365426	10.2893092319226	10.3363032717835
VP0176	NA	-0.287632622520538	0.829599529250755		13.2804805024558	12.9475129477557	13.3959356959481	13.4267367071912
VP0177	NA	-0.00367201349031776	0.997088905958786		14.1367317082259	14.2568830138537	14.0237368539478	14.3596166161373
VP0178	NA	-1.22611173458158	0.0349960497219007		11.3397294198873	11.3933268480743	12.983054271649	12.0554705548713
VP0179	NA	-0.00100341236140152	0.999433260565379		12.3490307757714	12.3018474172065	12.2888590668616	12.3631838481712
VP0180	NA	0.0795278765490005	0.965606076465361		12.4284836984115	12.2872123034727	12.2545988010088	12.3054578028912
VP0181	NA	0.1102430842098	0.953309967520926		11.8873061562059	11.8037713709975	11.7198087054835	11.7522744862309
VP0182	NA	0.331315054828686	0.921489668397446		5.97531236478515	6.647622263247	6.05810379328672	5.96198080964587
VP0183	NA	1.19672014233267	0.0357359141767132		12.2558091310828	12.239018640902	11.4316737895194	10.54451175239
VP0184	NA	0.600409596548796	0.450200134868376		8.91461384126143	9.09198069681205	8.65559286675046	8.14627853347388
VP0185	NA	-0.293649499511195	0.898746979328347		17.4415484252932	16.6694446979529	17.3553565852682	17.4437180016873
VP0186	NA	-0.346002761953053	0.850674620246082		16.3903299672989	15.6458214768378	16.3716885073614	16.4504758038482
VP0187	NA	-0.700081363956236	0.456131968797488		13.2225809009006	12.380555979015	13.3508814341599	13.7465635408812
VP0188	NA	-0.601416450349265	0.330824281917061		11.527342378112	11.1248396932766	11.8611090476486	12.0177845828409
VP0189	NA	-0.227471710691667	0.888358139057929		11.8207912646532	11.9144291777709	11.9944172970701	12.1883956524835
VP0190	NA	0.00247234299377751	0.998294138354117		11.8869987718533	11.77297824346	11.7681030569628	11.886426875791
VP0191	NA	0.0237939906932073	0.987631015968073		12.2902715086625	12.1674210564241	12.0281600548709	12.36372524332
VP0192	NA	-0.571260138027005	0.253905826942969		11.5599088638082	11.4114347230084	12.0646513892707	12.0529549836028
VP0193	NA	-0.298254294130879	0.771151562262248		11.8527802752396	11.7335389094027	12.0558358035196	12.1281712079647
VP0194	NA	-0.0538712619333779	0.976875047699267		12.2067760273456	12.2174526058507	12.2881065001512	12.2437085857303
VP0195	NA	0.0433882077775846	0.98173474305573		11.3161780666339	10.9166279097802	11.086918694791	11.0899233443116
VP0196	NA	0.211381688499361	0.924730517577045		11.9774069810214	11.638515390694	11.4943496443281	11.7109594806418
VP0197	NA	0.0213160307485951	0.988381637217289		13.6601899784863	13.2024744881106	13.563587341455	13.279863565915
VP0198	NA	0.106768910409649	0.959200968512569		13.8609912051981	13.4901353432593	13.7070282887986	13.4433513534519
VP0199	NA	-0.021317415979156	0.988381637217289		12.9572780106564	12.6978685186283	13.014333110938	12.6771546439865
VP0200	NA	-0.00811104433513546	0.994251813861239		13.1017591542351	13.0132143649695	13.18978209179	12.9323983169892
VP0201	NA	-0.153803396646964	0.937976204626558		12.1769130020051	12.2100001168073	12.472302260688	12.2117385560263
VP0202	NA	0.0538985696606749	0.979523538038763		13.6102285125548	13.4115952444998	13.658939085326	13.2315920332162
VP0203	NA	0.0532232829730599	0.979523538038763		13.7340401017893	13.5798221784996	13.7986495334804	13.3842764821957
VP0204	NA	-0.0636211678273794	0.979523538038763		14.9301838200526	14.6436485706237	15.1796128685416	14.4431883554579
VP0205	NA	-0.0854320303621532	0.975520355574818		15.0128024894385	14.7326555456076	15.3174711015689	14.4980664293847
VP0206	NA	-0.117615332496452	0.96226185733457		14.3831126185663	14.1101576531552	14.677084326505	13.9820759153992
VP0207	NA	-0.159111403988747	0.953309967520926		14.0073494458232	13.8094047775978	14.4113032803699	13.6255453104955
VP0208	NA	-0.0292335822597395	0.986855350017035		13.8309446076273	13.8224333857982	14.1510836970372	13.4855006140987
VP0209	NA	-0.40947319292697	0.660400915622236		13.3404178080621	13.4901353432593	13.9847893709157	13.6492208110564
VP0210	NA	-0.361493630903768	0.7575308350312		12.1358503585958	12.2953612439932	12.7753532616478	12.3529948892531
VP0211	NA	-0.428987486995236	0.540019383019525		13.1276184628209	13.0895496443185	13.6378283844208	13.430423886927
VP0212	NA	-0.197422995191865	0.918731402439718		13.2101026209003	13.2877245342081	13.380838115615	13.5093064855931
VP0213	NA	-0.10055263658826	0.957986442541353		12.9211066663761	13.1650158931419	13.0635379546286	13.2281027044128
VP0214	NA	-0.105864209362163	0.957587453646914		14.0915939669517	14.4281037971362	14.2812025222568	14.4634724744175
VP0215	NA	-1.08522358497266	0.0440241141675675		14.0210360844703	13.3435420668235	14.9673215451136	14.6268119079574
VP0216	NA	-0.918347141772403	0.0656747088339849		13.1150748642385	12.5612712505851	13.8250903627844	13.7400103381532
VP0217	NA	-0.672113635835455	0.23222627659272		13.5676617958529	13.1311188149081	14.0737194886601	14.0016879904167
VP0218	NA	0.154540735733479	0.965606076465361		14.1466197469441	12.8923506103215	13.8055025373654	13.1060887293381
VP0219	NA	0.0144640896417567	0.989589735066416		14.4309702431503	14.2621589106496	14.3192708939672	14.3498464638522
VP0220	NA	-0.106316337654828	0.965606076465361		16.2258706286013	15.6939268763802	16.2338409925172	15.9317522165769
VP0221	NA	-0.343596425384608	0.798892091406827		14.7846283243905	14.3771870482951	15.0927492668934	14.7669653130531
VP0222	NA	-0.10372312571194	0.969232544490428		15.9566521133554	15.4600427709297	16.1107618264058	15.4898737634389
VP0223	NA	-0.17791495586467	0.949296391139348		15.5109077830585	14.9701414397569	15.7321044151193	15.0831101856117
VP0224	NA	-0.234359958595612	0.927803664371789		14.9797621240857	14.623508326233	15.3016182025705	14.738025740216
VP0225	NA	-0.289602341699162	0.898746979328347		12.7837976268792	12.5999455299582	13.303257764406	12.5764757940331
VP0226	NA	-0.609114244151933	0.284877417911739		13.3268272804927	13.3138990664756	14.1039678918601	13.7312786171595
VP0227	NA	-0.582023985358092	0.325764194331469		13.1270329115504	13.1599669505289	13.900147211434	13.5272993071788
VP0228	NA	-0.553003367087723	0.527497895013684		11.9208749216254	11.7060907625869	12.6385762802456	12.0433556086099
VP0229	NA	-0.537908438897802	0.653908303809141		14.6432292163033	14.1149232793186	15.2240637562831	14.589110979716
VP0230	NA	-0.563196759207951	0.546175598180141		15.3908308131936	14.9495490057106	15.9994263086582	15.4490024133698
VP0231	NA	-0.606204984553508	0.422934332908256		14.0491596091764	13.5811559245457	14.617972249711	14.2381361822417
VP0232	NA	-0.630000945840295	0.176353047183131		14.5829498456424	14.5732332805453	15.3095200729101	15.0990284517906
VP0233	NA	-0.538838512524236	0.314687813169364		13.8203994273173	13.9348547413403	14.5007413278854	14.3292047738944
VP0234	NA	-0.543011714987091	0.325764194331469		14.4571923283292	14.6995726939223	15.1583566050643	15.0935718733579
VP0235	NA	-0.41367397280631	0.70723236677063		14.9785544769723	14.7687084532371	15.5098449398162	15.0335295154278
VP0236	NA	-0.240611690592592	0.932969092616243		15.9151234661228	15.51440302442	16.3103758570496	15.5219238707491
VP0237	NA	0.101605904750373	0.975520355574818		15.0081638448902	14.3065105329612	15.0022701445346	14.0352104719989
VP0238	NA	-0.442550282012744	0.502503039274548		10.0360742997626	10.0816665073464	10.4513461010439	10.54451175239
VP0239	NA	0.395479704894231	0.682351939757658		16.0153894757933	16.0442576014103	15.8184213103407	15.4237497656438
VP0240	NA	0.751940503786442	0.205414543975074		9.31634659634459	8.97779996749411	8.23598229760832	8.5593693197965
VP0241	NA	0.196475462267931	0.931671641767307		11.7902152880766	11.4605735968582	11.5443666231713	11.328533720758
VP0242	NA	-0.0222172216317829	0.987146072656277		10.3232186623639	10.26323787557	10.3190852601099	10.3135051797214
VP0243	NA	-0.330636073321557	0.775107095263899		11.2164615691327	11.3698532582486	11.4465885427861	11.7809324509534
VP0244	NA	-0.241596445390213	0.953309967520926		13.2970019262921	12.2790170727632	13.6837563708175	12.1753479613395
VP0245	NA	0.301351949250191	0.897675395319198		8.47684447613782	7.95119541411049	8.15904276367966	7.73884958656364
VP0246	NA	0.139107765080404	0.94712527195152		13.2505075339172	12.8757806413381	12.9174125681843	12.9554789016037
VP0247	NA	0.565202562229115	0.661059370674439		12.3542658422207	13.065609800499	11.8499334433089	12.4602889425099
VP0248	NA	0.181623790090354	0.927803664371789		10.8606151193113	10.8766345636414	10.606697636905	10.7609505356466
VP0249	NA	-0.248844746982304	0.955326197613464		11.4407780274417	13.4891884007803	12.3898218926086	13.5005329532163
VP0250	NA	0.0100491900620111	0.996835824637927		9.63463344367067	11.5881064659726	10.5625700454334	11.1842778324508
VP0251	NA	0.181731870092129	0.926334106426966		11.9539738356852	12.1162054162639	11.8324899566775	11.8775453417487
VP0252	NA	0.82854061012314	0.613322527057636		13.7867288928932	13.2652210704734	13.3254334219516	11.6657945329927
VP0253	NA	-0.0643190992921947	0.975520355574818		12.1572926563008	12.2145908179677	12.1623383281573	12.332260219158
VP0254	NA	-0.171460266942247	0.953309967520926		11.9688637982339	11.0014267086076	11.6721507123652	11.7994595418756
VP0255	NA	-0.140774846677116	0.959200968512569		13.9457058965508	12.9744920015917	13.6719781074159	13.6908060794396
VP0256	NA	-0.590054629380815	0.668703088902137		17.6987135197827	16.608806251145	17.7844617232266	17.9019360524034
VP0257	NA	-0.640538227682243	0.646705068986766		18.4933709211866	17.3361917030595	18.5773925097132	18.7539411035319
VP0258	NA	-0.615779673451553	0.716180680402376		17.9695659424501	16.6355310288775	18.0043946513123	18.1276464840016
VP0259	NA	-0.664278659120928	0.677714238806349		16.8496619318396	15.4640244326511	16.8775080279007	17.078442118828
VP0260	NA	-0.571952621538387	0.767367881807605		18.5335034477074	17.1316538993116	18.4366625271251	18.6893004267142
VP0261	NA	-0.481638445547943	0.829581231989705		17.1370452146079	15.8434100036541	16.9969952196699	17.2190133492965
VP0262	NA	-0.39070969344915	0.904658631571849		17.7057810132238	16.2849022589021	17.481249406546	17.6239242059744
VP0263	NA	-0.35588599388942	0.924568457934458		18.1469393100733	16.6932815384613	17.9028689636295	17.9992064576026
VP0264	NA	-0.288389089129721	0.937976204626558		18.0507927285468	16.5351929730055	17.7069756402971	17.83401277373
VP0265	NA	-0.246962556858648	0.947039456750658		17.0667576489398	15.5364001365565	16.7041140170904	16.7801606339351
VP0266	NA	-0.284710440835093	0.937976204626558		16.8529067061387	15.3132733518477	16.4909806249564	16.633798587281
VP0267	NA	-0.378530062935945	0.850340064294674		17.4851330302084	16.5712391342238	17.5057117760225	17.4495991202472
VP0268	NA	-0.358148816505946	0.873236570490954		17.657768916542	16.7615853306662	17.7104379118334	17.5582479306069
VP0269	NA	-0.435216774636066	0.812189097745387		18.2506077860041	17.2410821030354	18.3204790887339	18.212781891815
VP0270	NA	-0.543376086074286	0.734532568482885		17.2124977182609	16.101727167986	17.3510617782948	17.2571669638559
VP0271	NA	-0.561359721632639	0.731093515669563		17.6506427387565	16.4867046198256	17.8321904432367	17.6508874550768
VP0272	NA	-0.580417886688647	0.722794102691195		18.0401863917945	16.8210503276293	18.178829890074	18.0922130788382
VP0273	NA	-0.612259000609805	0.667184976586944		16.7324456325553	15.5734500167297	16.9161956656879	16.8400534476872
VP0274	NA	-0.562903448631268	0.735860352048173		17.6500116823911	16.4480277931582	17.7572925152648	17.7096366780457
VP0275	NA	-0.494915329110571	0.803553622475273		16.7137294714554	15.457624283574	16.7565366877321	16.6685781847266
VP0276	NA	-0.483624827673169	0.79143150902375		17.8781079682817	16.7405017723892	17.9350591288806	17.8687555822323
VP0277	NA	-0.446665744346915	0.829581231989705		18.6262938895979	17.4860058450658	18.6227089989204	18.6025613584907
VP0278	NA	-0.365367451277548	0.8924539197195		15.4996679537917	14.3478425237443	15.4307371502983	15.3711381614586
VP0279	NA	-0.29555060587296	0.931671641767307		17.4361584236849	16.2830594363573	17.2352927790055	17.298900617604
VP0280	NA	-0.274073767646102	0.937955351220299		17.9035484342655	16.6549776174872	17.6520828318505	17.7160308850266
VP0281	NA	-0.273091062202673	0.937976204626558		18.5394579045676	17.2721227921296	18.2960057035059	18.3313766376779
VP0282	NA	-0.308302150109819	0.933967230156438		18.9140544699841	17.4516459831638	18.692229507444	18.6454603690419
VP0283	NA	-0.304157148884694	0.937976204626558		17.129232820412	15.5829679708558	16.8524963318243	16.8639473203914
VP0284	NA	-1.30165596968897	0.0514288822223595		10.4168984382469	11.1621543286234	11.6276315883343	12.5084554684323
VP0285	NA	-0.221457506831363	0.927803664371789		13.7354493418952	13.2004509181933	13.8062911779188	13.6164309922441
VP0286	NA	0.112979808718211	0.953309967520926		11.9879078154939	11.8568610713559	11.7681030569628	11.8526907527086
VP0287	NA	-0.077093869439859	0.969232544490428		9.72545639125394	9.8622526423164	9.80392188526207	9.93063064130851
VP0288	NA	-0.700802543469944	0.337038509722674		11.7045482712339	11.3963606545919	11.903000561451	12.5430457438174
VP0289	NA	0.103998764547355	0.953309967520926		10.496829085119	10.4903328465567	10.4132013309544	10.3674112605787
VP0290	NA	0.47226107766907	0.853580404138308		15.2868185508578	14.9838202830544	15.2056505874404	13.8133354683501
VP0291	NA	0.157087115236863	0.978346619012247		10.5641279967273	10.1670407794654	11.0607199529097	8.02282669377658
VP0292	NA	1.2845325377342	0.0684641858104887		11.3480164006341	12.2082748308066	10.9240151324926	10.0751534041668
VP0293	NA	1.29519112282358	0.0405528538783229		11.5898690352401	12.3237910346077	11.0518802375129	10.2662198496797
VP0294	NA	1.38261782879206	0.00469571915545691		7.66488170515286	8.14642492241812	6.49371924308593	6.62094294066177
VP0295	NA	1.40732298147148	0.00222181352485986		9.40831909779215	10.0665098650742	8.34420557274355	8.39959202275154
VP0296	NA	0.207424647593024	0.931671641767307		8.06556724706015	8.16551866847327	7.73313230854338	8.04189614497624
VP0297	NA	0.164580100646325	0.940983346416609		10.865303853759	11.3615981741534	10.9772759124868	10.9602545105648
VP0298	NA	0.0627613641368623	0.978346619012247		10.2529182298841	10.7143147239526	10.511902434836	10.3603752705301
VP0299	NA	-0.305150952071674	0.828422040700118		8.45046040011783	8.37686856912826	8.83117796028182	8.60953302725437
VP0300	NA	-0.0621033515384267	0.976918134966731		8.86178503848699	8.73739981686859	8.74605499328634	8.96392751306798
VP0301	NA	0.151822758321403	0.947486741358109		8.21997761575872	8.18436301028814	7.85196378709874	8.2054651028545
VP0302	NA	0.254552800115191	0.881625583997128		9.13667659179017	9.20702824113873	8.83117796028182	8.99221402997018
VP0303	NA	0.0643172072442735	0.975520355574818		9.03934904057474	9.15065097182761	9.12887799955663	8.93507528004271
VP0304	NA	-0.932364209436089	0.0294283776938637		8.90856942295611	9.21162839357188	10.0616587406904	9.91888996071228
VP0305	NA	0.157613650186472	0.945146902124587		7.77263417049793	7.9945491386721	7.80222951027204	7.65993622892497
VP0306	NA	0.209793780893969	0.898628526773669		11.3741315935086	11.4253631552642	11.2410780223948	11.1391373138909
VP0307	NA	-0.396318244551322	0.599054857056103		12.4345959680205	12.5219946587264	12.9357878153224	12.8118032863162
VP0308	NA	-0.688517329713497	0.176353047183131		13.0038068564427	12.8308896330399	13.7644287420807	13.4341661059896
VP0309	NA	-0.401266910585225	0.709193922438964		10.4940061319772	10.3984999270478	11.0518802375129	10.6166943568208
VP0310	NA	-0.311184444585177	0.774361139109198		9.53456999056607	9.46766535073353	9.87781025722636	9.74777558458999
VP0311	NA	0.0216174563067619	0.987570729355998		11.9950563164823	12.0374230189901	12.0514077276488	11.9365975544983
VP0312	NA	-0.326450063925249	0.931671641767307		10.1305030026758	9.51681604354437	10.6888200203968	9.41420558665253
VP0313	NA	-0.341861233703342	0.924115522526777		14.1322647469397	13.4889515680123	14.6487839919708	13.5082050557413
VP0314	NA	0.159847875628514	0.937976204626558		12.9141092733549	12.8476108204021	12.87944514374	12.5457917814469
VP0315	NA	0.154112934883266	0.937976204626558		11.5556604787743	11.5703074871734	11.5443666231713	11.2630045992594
VP0316	NA	0.0729445564770917	0.969232544490428		10.48793828197	10.5035233925137	10.5015518243609	10.3434573522607
VP0317	NA	-0.0248408447999855	0.985862151076533		10.3564587173494	10.3429746897135	10.4132013309544	10.3368548469279
VP0318	NA	0.171975575987593	0.937976204626558		10.6524972860301	10.9773169217014	10.5625700454334	10.7314693943229
VP0319	NA	0.683865292257391	0.342298721344195		13.0242860200547	12.7818526864187	12.5082891817176	11.8750790631857
VP0320	NA	0.289036724611243	0.865050854652543		12.9607873453934	12.7470223751801	12.7715892856775	12.3357137623671
VP0321	NA	-0.489020210395007	0.538936421406702		8.87796153157634	9.21621392464767	9.60556919676067	9.47058440508485
VP0322	NA	0.0365295139039421	0.985832788451983		10.4422249846802	11.1633421042546	10.8747401795305	10.7406689769421
VP0323	NA	0.0535128509422812	0.980590852278192		13.2311429458541	13.8321748824459	13.5276954614994	13.4899089989341
VP0324	NA	-0.0413865081769445	0.98173474305573		12.422027214216	12.6921192809906	12.5684093088222	12.6389750541494
VP0325	NA	-0.180852357927291	0.953309967520926		13.6730387266783	13.3871491177407	14.1394482137097	13.1216968123942
VP0326	NA	-0.120465743095399	0.96234549265547		8.5624883042298	8.23946271016662	8.82288814969096	8.20787928755554
VP0327	NA	-0.21020879076641	0.8924539197195		14.4021938686629	14.3960026677149	14.6449683195486	14.5727848631192
VP0328	NA	-0.233338474612871	0.92518518280132		17.5083129473292	16.8986094796038	17.416160582346	17.5195637359856
VP0329	NA	-0.294607261343944	0.913302133605928		16.5950693042966	15.7448007124526	16.5508312560064	16.5014354829303
VP0330	NA	-0.869929669652492	0.12388223754869		13.8560528682351	13.4133434757957	14.2644655848899	14.7393822919506
VP0331	NA	0.800766050346768	0.0558356612659109		11.1787867029538	11.0815166941913	10.2152346712745	10.4364606974918
VP0332	NA	0.746794909869713	0.107023468338194		10.6704686993761	10.3924349398447	9.76982741280267	9.81978004142789
VP0333	NA	0.303175398886265	0.800977461768914		11.8326509701873	11.5349548594907	11.37893036754	11.3999515606068
VP0334	NA	-0.494170619204077	0.564597808473817		11.4808444922724	11.2203767662377	12.0478554552339	11.6255043066754
VP0335	NA	-0.402856866517016	0.660400915622236		11.6548620242204	11.4902199908404	12.1121971346351	11.8317116362295
VP0336	NA	-0.45162286727927	0.668450649314851		13.3981257942175	13.0945393868041	13.9327737078155	13.4377058175619
VP0337	NA	-0.429624452755329	0.747725960111404		13.7285608962181	13.5056708205818	14.351506009885	13.6719676977034
VP0338	NA	-0.454247465577976	0.759468942926681		13.5630514551808	13.3511192376892	14.2810134163663	13.4249868538004
VP0339	NA	-0.17163249521812	0.935754128396145		14.6573786339408	14.5319883387298	14.9196496228225	14.5981977002777
VP0340	NA	0.108921084426851	0.953309967520926		11.2488780845504	11.240774654139	11.2688072273676	10.9938680398093
VP0341	NA	0.282803830605151	0.917971382567038		8.64624055243357	8.67880363694556	7.96174787793055	8.68078369051389
VP0342	NA	0.880894773995117	0.124636986134941		12.6398978510762	13.1590741235441	11.814832978594	12.2366322669185
VP0343	NA	0.958613579806441	0.0486813764451816		14.2799271195188	14.7041706459447	13.3526820874465	13.7213324377194
VP0344	NA	0.940721111965339	0.132274545617605		13.5517031573082	13.8256253484614	12.3208535896033	13.086461131669
VP0345	NA	1.09143867161617	0.0536964629425788		9.54317885621735	9.94469542321382	8.29710559327183	8.94813023649786
VP0346	NA	0.965750487392914	0.229232122228663		13.5672302017387	14.020422906532	12.2553690465002	13.2627670801065
VP0347	NA	0.258346014945438	0.927803664371789		8.84415893026259	9.47150619746981	9.14891270969641	8.68771897804221
VP0348	NA	0.235507840481513	0.931705276331622		6.6902255492431	6.59225413448695	6.31611186531931	6.49217464536649
VP0349	NA	0.265268850568385	0.908686489968585		7.37340565916291	7.64600223890375	7.17909194874786	7.29695412079488
VP0350	NA	-0.0492404914419474	0.979523538038763		15.6629109853097	15.4389874801467	15.6560547316491	15.551258749995
VP0351	NA	-0.000620682473331295	0.999433260565379		14.3999604863907	13.9263094110502	14.3628079101103	13.9786780760785
VP0352	NA	-0.017792712042996	0.988381637217289		11.6472592644422	11.868559932121	11.7702603054455	11.7880088692496
VP0353	NA	-0.041032725915028	0.98173474305573		9.70885691302476	9.68172690591943	9.65310361538556	9.81027864892054
VP0354	NA	-0.524909785365275	0.315985444989891		12.4703252587728	12.3506290317015	12.9624475568389	12.910425477897
VP0355	NA	-0.297090633568736	0.849088785498724		13.518799998021	13.1709332917758	13.8041871776735	13.4838206444008
VP0356	NA	0.200307373338891	0.931671641767307		17.1791849095866	17.1491079412174	16.7159486543251	17.1753921712455
VP0357	NA	0.273364925678669	0.89272030935911		13.2129257901449	13.4339126185143	12.7405686263566	13.3106553342902
VP0358	NA	-0.793461417568942	0.522416750698513		12.9694509329015	13.4373533902185	14.5215404116314	13.2298855437571
VP0359	NA	-2.00667472578241	0.00355217597720166		13.7917046423828	14.1428900793396	16.5681771562007	14.9879241268349
VP0360	NA	-0.228074561279338	0.907413943048228		10.1362045164788	10.3554996264248	10.5945747462692	10.3511222780798
VP0361	NA	0.277161418074602	0.848884277463996		10.5672009021747	10.6698759932113	10.4806251223848	10.1962095532009
VP0362	NA	-0.0227533552426217	0.987631015968073		11.5451792747448	11.304605585821	11.5380502663382	11.3654956934775
VP0363	NA	-0.127447241111902	0.969232544490428		10.4609323234136	9.73062332893323	10.6819612751407	9.70568921819398
VP0364	NA	-0.154407346678028	0.967276116330452		10.6243759116362	10.0941765313454	11.086918694791	9.65704735034382
VP0365	NA	-0.141661105379556	0.965606076465361		10.0255006252269	9.68503873325767	10.4726986828908	9.3358017818932
VP0366	NA	-0.147246983440674	0.965606076465361		11.2215901472673	10.6765465078008	11.589045940727	10.4369752857418
VP0367	NA	0.340910410341158	0.931671641767307		11.8761988502437	12.0631044891664	12.2258067062864	10.6126004293488
VP0368	NA	-1.67446191813918	0.861472861536217		9.97143760601372	12.2552627338608	14.1180108332048	9.9816071822875
VP0369	NA	-2.44386708090267	0.782932564496605		11.4570212173148	14.3372253829787	16.9404951984109	11.040664954647
VP0370	NA	-2.76876195416029	0.75637793688938		11.4814554229666	14.7483727211574	17.643631739848	11.1400857085104
VP0371	NA	-0.146103955982341	0.955536233331941		6.80400501258414	6.98511419529371	6.68880202861841	7.25554623252109
VP0372	NA	-0.478588423505786	0.57965700038027		8.09141061833811	8.03663797961144	8.68333202321345	8.3974784657139
VP0373	NA	-0.536407133912062	0.729267288881127		6.1246177231291	6.47470399223757	7.09897030264943	6.515749756515
VP0374	NA	0.727169256226306	0.286602312338583		10.1577690011015	10.3883774036923	9.82897417428679	9.22812998635262
VP0375	NA	0.309174949951436	0.898746979328347		10.9870350948814	11.0316586863931	11.071256609077	10.211930009829
VP0376	NA	0.201520879261607	0.930370008931507		9.40660457607722	9.74020684697681	9.35842629384954	9.39738208154653
VP0377	NA	0.168712521132429	0.953309967520926		8.85551469188332	9.45995284433618	8.66489863929414	9.2852581379066
VP0378	NA	1.4360402543337	0.0133083069033664		11.6015311730954	12.2641473121131	10.0756815002176	10.8796461547558
VP0379	NA	0.918946931174894	0.0365237734295172		11.6494355728895	11.8517128367499	10.6424668280653	11.0025850649012
VP0380	NA	-0.153142790366209	0.940983346416609		9.83404499376036	10.131068613532	10.2025105254654	10.0777955932595
VP0381	NA	-0.264031186633083	0.909832880590344		7.20607324140939	7.04819818386774	7.50344545663308	7.30148248352443
VP0382	NA	-0.0883651459179448	0.965606076465361		9.87863406571332	10.1998243686115	10.1537697937838	10.1136433649959
VP0383	NA	-0.198786661690571	0.931705276331622		8.58236860867831	8.72458256859344	8.64622667955968	9.01168969281643
VP0384	NA	0.179214815479277	0.942720308258143		8.68777372392236	9.04635715461244	8.4009972537816	8.92190110961601
VP0385	NA	-0.212438290401774	0.953309967520926		7.1332991016914	8.02623032333356	7.32710743318124	8.19333320703897
VP0386	NA	-0.315267049504309	0.89145547575638		12.0905177510209	11.5303591708249	12.4272150611953	11.8173565215782
VP0387	NA	-0.241644296240055	0.935754128396145		14.3936993782082	13.6520411842372	14.5580521495977	14.015190597446
VP0388	NA	-0.0695586843926484	0.975520355574818		14.1400889981713	13.6799045520736	14.0787326107119	13.9128279015411
VP0389	NA	0.061825197764949	0.979523538038763		9.01704886945172	9.51681604354437	9.3698521564638	9.0672582649694
VP0390	NA	0.344328975382869	0.884043979040614		6.77240182145065	7.29357032033173	6.68880202861841	6.7121982774571
VP0391	NA	0.282953274816129	0.888358139057929		7.9851376936229	8.28382427533025	7.71532824379502	7.9640576748371
VP0392	NA	0.16302606030783	0.940983346416609		8.88166895003265	9.22534149245774	8.98769319316646	8.80876145787392
VP0393	NA	0.874002907877463	0.0649738449748583		11.5824845777466	11.352254390996	10.7858396079235	10.3941574157629
VP0394	NA	0.567408195219201	0.588288338257783		12.144491274949	11.9513408877508	11.8179646602725	11.0561558971572
VP0395	NA	0.139191244305777	0.937976204626558		13.5576540371338	13.5512980346785	13.4160527792988	13.4146388870979
VP0396	NA	-0.333832415145551	0.89272030935911		8.26609166799338	9.08196608699365	8.82288814969096	9.24233112338863
VP0397	NA	0.0611198691866107	0.98173474305573		7.97591787827257	9.06172587092839	8.26074322951299	8.77659627992118
VP0398	NA	-0.109048305822059	0.95410830141783		10.298007400511	10.2498819501958	10.2341129142683	10.5131327948008
VP0400	NA	0.544827259262684	0.391794134335928		10.2303186545685	10.4264708803445	9.91338216448274	9.6579304936557
VP0401	NA	0.452848212211049	0.730658663093195		12.6002273731706	12.6734828642833	12.5057020053753	11.774839200179
VP0402	NA	-0.143160381693134	0.947486741358109		11.0241279608213	11.343897695681	11.1791047567945	11.4725249824398
VP0403	NA	0.123345570470849	0.95410830141783		8.86802825034456	9.14585188970634	8.69246113936413	9.04447679806987
VP0404	NA	-0.195554660318088	0.940090422294281		16.7016493071513	16.0196706605583	16.7557203669267	16.4168445547187
VP0405	NA	-0.388266167463903	0.738461009162856		14.9541501076894	14.451506744606	15.1049796307821	15.120910929966
VP0406	NA	-0.369992219830772	0.828311705314709		17.8334949020656	17.0884990463757	17.9228389038496	17.8329073540462
VP0407	NA	-0.269749115744317	0.92040750360757		16.8402607180337	16.1246607305333	16.895129364329	16.6899452816625
VP0408	NA	-0.250364482533395	0.884043979040614		12.6621633446472	12.350107566716	12.718953009764	12.8098180293709
VP0409	NA	0.345343312101864	0.725667798099823		10.9019708374521	10.8722830608008	10.4378384517025	10.6369915267083
VP0410	NA	0.521286771574547	0.491861359677847		10.3475501746074	10.5713093663047	9.73490766039431	10.1168585132797
VP0411	NA	0.200372581840243	0.92040750360757		11.6127280575988	11.7953685706544	11.5021583364297	11.5101792858256
VP0412	NA	0.0896984186234483	0.961029831691774		11.4816590090542	11.3913007603033	11.4398282179364	11.2522264099588
VP0413	NA	-0.229088265642227	0.924378500607891		12.4054902112252	11.952715459647	12.5584576443714	12.2823062175366
VP0414	NA	-0.0428722862211245	0.980401540112034		10.6597127375553	10.7256158649633	10.7337301486928	10.7369125989983
VP0415	NA	0.0771441598050154	0.974858471992999		11.7663491299616	11.5211236403983	11.756180183474	11.3654956934775
VP0416	NA	-0.279724708469296	0.916888282365681		10.0221454054772	9.49810956909915	10.3072484925173	9.78543977787597
VP0417	NA	0.329917794589376	0.722794102691195		12.9526590159513	12.9933153529642	12.6987085312859	12.5863671961212
VP0418	NA	-0.246303552031538	0.940090422294281		14.7829979134349	13.5769281584753	14.6477576879015	14.4429962355904
VP0419	NA	-0.0272416990914329	0.985862151076533		14.2106887990847	13.8527517421795	14.0135291160874	14.1246109653591
VP0420	NA	0.0537115861785264	0.976923181758882		13.2459603887796	13.3406575250053	13.2520799990168	13.2284743110056
VP0421	NA	0.825468109180637	0.30884511799558		12.2371191123903	11.8837721153069	11.6264412780441	10.7381658120234
VP0422	NA	0.3229039553478	0.796562392645845		9.46048317334433	9.16968923578536	9.00244987403209	9.00892350023105
VP0423	NA	0.17273238808598	0.931671641767307		12.3338873679024	12.3050796011099	12.2422186153599	12.0465625024152
VP0424	NA	-0.268700457764096	0.863312951105993		13.7353212860258	13.4815904017502	14.0032486387669	13.7519501987272
VP0425	NA	-0.276988668453269	0.800468279145613		15.6741888728352	15.5825795771462	15.9441284568172	15.8670897023565
VP0426	NA	0.450881284203368	0.826429998093552		13.7257705000028	12.8677880905633	13.2295224368003	12.4985063087783
VP0427	NA	0.464797921775734	0.817408709185714		12.9876990670929	12.1045042589901	12.4782528008134	11.7234575939553
VP0428	NA	0.174667288010581	0.95410830141783		13.5171126301422	12.7190244588572	13.3857709739409	12.4686179643867
VP0429	NA	-0.225151502318867	0.940983346416609		12.1007596611762	11.5504715960057	12.4742885023781	11.5312972777634
VP0430	NA	-0.151491256149715	0.953309967520926		14.3976427265418	13.9547135218309	14.6221585134706	14.0015140569572
VP0431	NA	-0.35997038590977	0.877320182503755		14.3999335570807	13.8617426755737	14.8499679091792	14.0808294973046
VP0432	NA	0.0626136032186691	0.975520355574818		11.8515205425397	11.950653110366	11.7605271830337	11.9123780440575
VP0433	NA	-0.0132317161236022	0.993385234421891		14.6277903477324	15.5196874958287	15.3066432257014	14.9850019822686
VP0434	NA	0.0315077564779917	0.983762004370929		13.67004941576	13.6264309922829	13.6757231000675	13.5560081146836
VP0435	NA	-0.840139802671152	0.0607185458555833		8.09354348077232	8.12707508176333	8.84761603439189	9.01858205859092
VP0436	NA	-1.06641088739814	0.0018915007644267		11.0482454545768	11.2631057798168	12.2468736436125	12.2005689652803
VP0437	NA	-0.495594859223227	0.653908303809141		15.4105596095273	14.7307539199518	15.6186059922414	15.5932995511633
VP0438	NA	-0.455454451811651	0.743752697993535		17.9012649230273	17.0936481822341	18.0321464509541	17.9849040045236
VP0439	NA	-0.50735841638787	0.723920350841997		16.2848372609864	15.3564932967594	16.4558527944293	16.3450112358757
VP0440	NA	-0.434465083768685	0.828434377837258		12.7947356524806	11.7303366892403	12.7732036208555	12.8135876848199
VP0441	NA	-0.898945835300992	0.0466818440102367		12.6623429640297	12.7458335429803	13.8047134654706	13.3697284605935
VP0442	NA	-0.825763486172314	0.107023468338194		13.6729050093138	13.5451604638802	14.6643815832906	14.1653571052758
VP0443	NA	-0.800648406252351	0.106521368905958		12.7202559725523	12.5298438955101	13.621790132571	13.206761327439
VP0444	NA	-0.129459473124304	0.953309967520926		15.1552139379272	14.7538039592831	15.2083380918697	14.9786318823694
VP0445	NA	-0.165566039155876	0.945121195144005		14.8378609944309	14.3071823276282	14.9155135690856	14.5915108173257
VP0446	NA	-0.45321936112952	0.478288201355993		12.7541894354518	12.6554469450232	13.2346091978738	13.079391940312
VP0447	NA	-0.267177010340748	0.845804242471258		12.172631972071	12.2844857291909	12.6051283631415	12.3800071506024
VP0448	NA	-0.373026021850475	0.679518896207512		11.3083944376836	11.1333503379036	11.6859286829598	11.5035620716356
VP0449	NA	-0.090966696721287	0.959200968512569		14.2209382082803	14.3470587427766	14.306692719527	14.4424197224357
VP0450	NA	-0.195982383221408	0.916456119817723		12.7884955102792	12.8086685024385	12.951082223774	13.0362335505271
VP0451	NA	-0.603388537341933	0.432952356676946		9.43379537749557	9.34322464261003	9.68089021642547	10.2363770790889
VP0452	NA	-0.0819472509152493	0.969232544490428		12.6802815990737	12.8457624524814	12.6099543772583	13.0495022602182
VP0453	NA	-0.269402323774467	0.877279197872126		10.3426269264305	10.3025794350621	10.3853240657972	10.7666932805633
VP0454	NA	-0.42343096551462	0.529358739670218		12.5727789327249	12.5513250798763	12.9110721835641	13.0553791373665
VP0455	NA	-0.346569097158644	0.71034360945346		12.5659784592951	12.5463261618397	13.0015356117543	12.7972476967819
VP0456	NA	-0.244193876522936	0.873119427668896		12.8220851209554	12.7934062649044	13.1542944941176	12.9425811747765
VP0457	NA	-0.275650546141456	0.861472861536217		12.8879274312114	12.5822929093103	13.1355904974177	12.8931844205835
VP0458	NA	-0.29304285008173	0.829599529250755		13.3094993962916	13.0419119074948	13.5940482319716	13.3460873175745
VP0459	NA	-0.372796174032787	0.8372086541668		12.5919532442819	11.9256721865265	12.8879139311302	12.4150366779223
VP0460	NA	-0.331236451596526	0.792762663283053		12.7624238685589	12.450820814796	13.0870924489575	12.7917261198783
VP0461	NA	-0.428255391545924	0.743752697993535		13.5458736688176	13.0237160012408	13.944999943496	13.4939330670663
VP0462	NA	-0.118904764903596	0.954817944176738		14.6371877148886	14.1539864972079	14.6184213594364	14.4461629464776
VP0463	NA	-0.22883724502707	0.9013311088932		15.3533706963259	15.0168856877788	15.4863350823544	15.3585459619952
VP0464	NA	-0.0302223349383549	0.985622745423955		15.9766064792212	15.7202439225488	15.9996561695506	15.7591920576352
VP0465	NA	0.0624372517332406	0.975520355574818		15.7544170478486	15.840396430827	15.7166665895242	15.754258312768
VP0466	NA	-0.0216873098679762	0.988381637217289		11.1727470625171	11.482627437086	11.2975100213647	11.4120417880473
VP0467	NA	0.24615503715772	0.891640554186944		15.5187040422952	15.2705797609866	15.3052491406946	14.9850239753787
VP0468	NA	-0.332504323816007	0.790250753374166		9.59603880156559	9.8912164608375	10.1961061198983	9.95813769874
VP0469	NA	0.0511447243529001	0.980502308428523		12.7960459344008	12.7803051948098	12.9695056903083	12.4619333147602
VP0470	NA	-1.33680395366162	0.0172748975318108		13.3181323533387	12.8465020838475	14.795802197765	13.9622829264754
VP0471	NA	-1.22255761368417	0.211567984260635		14.3712668695724	13.4936808521927	15.7499771928018	14.3763807225028
VP0472	NA	0.0080361469940413	0.996835824637927		6.22141818522263	6.27820127681681	6.61390382352261	5.87957998622129
VP0473	NA	-0.147096781519341	0.942720308258143		9.02489319934252	8.84790207260342	9.17520007827029	9.00476424116042
VP0474	NA	-0.368580484348359	0.682098741729985		9.76747474833185	9.65157328726266	10.0223782032714	10.1309206579945
VP0475	NA	-0.133106881176286	0.946221125759426		10.4834722490814	10.4789298745739	10.4989525267847	10.7167117085778
VP0476	NA	0.142335649719422	0.947486741358109		11.6611671946081	11.2530995259632	11.2764161327437	11.3818913805645
VP0477	NA	-0.193949501711817	0.922811698231025		11.521413415159	11.3344381881905	11.6048460288733	11.6452334976776
VP0478	NA	-0.264371109888649	0.835976089755744		11.8315332718494	11.6880478101498	12.0769034062596	11.9743097492916
VP0479	NA	-0.110875815658083	0.953309967520926		12.6315735737782	12.5911462188495	12.7217424088121	12.7230260833251
VP0480	NA	0.0879102701071368	0.964206978017292		9.80310007978562	9.84162633376332	9.8081275939618	9.66233811915079
VP0481	NA	0.277548116127574	0.850674620246082		11.8576513762418	12.2128710164244	11.7745651493204	11.7617536101761
VP0482	NA	0.263053940130761	0.884043979040614		13.8928379246533	14.1850193703197	13.621790132571	13.927824918592
VP0483	NA	0.28043192561677	0.920599861091708		11.0238483911201	10.4065471176482	10.1767205331213	10.7090628501154
VP0484	NA	0.209435162781647	0.941050472432938		13.2137839201554	12.7040030974504	12.3068038912545	13.1224168162769
VP0485	NA	0.707057022609378	0.660255278553756		9.91767910832692	8.53204712984318	8.61775765605925	8.7552976597062
VP0486	NA	0.171587634045153	0.93287838586656		11.6756543382953	11.4312915631976	11.4303102258018	11.3456265128622
VP0487	NA	0.0825130407652159	0.975520355574818		12.626887231257	12.4696664552933	12.7634904021668	12.0990414161098
VP0488	NA	0.191673804797411	0.953309967520926		11.8302548411173	11.6772790253944	12.0371458550874	10.8636587260558
VP0489	NA	-0.0637862144508401	0.975520355574818		13.7209066193882	13.8635706956427	13.7808383650393	13.9302941058188
VP0490	NA	-0.108002852570162	0.955536233331941		11.105379617285	11.4134327509298	11.2839851185057	11.4576402388998
VP0491	NA	-0.0771724435587035	0.978346619012247		9.67720853756395	10.4005159367014	10.3881361578832	9.88986527195032
VP0492	NA	-0.0524816175917238	0.98173474305573		9.63975091135357	10.4731944113735	10.3220293396075	9.99215020838974
VP0493	NA	0.049819924964326	0.980174429223246		9.36483265498747	9.71774546497137	9.49513036053751	9.50141683428759
VP0494	NA	0.622088485613928	0.360146580910469		12.8519211992784	12.5612712505851	11.8448248631798	12.3020722168617
VP0495	NA	0.435035497984401	0.663698293554102		12.2226973896745	11.7557576170179	11.5240561651307	11.6223405456581
VP0496	NA	0.342297309114107	0.707044403468051		12.8270607907234	12.7302889104208	12.3764310947326	12.4955451847492
VP0497	NA	-0.198892947009736	0.940414319362422		15.419433996033	14.6536142294186	15.4117755343797	15.1477611790587
VP0498	NA	-0.523207843670191	0.367780830245509		10.7432558531487	10.6257492472242	11.3004984139819	11.1129701270395
VP0499	NA	-1.16293983343293	0.034761114559309		6.37660665997949	5.96605715813712	7.39578440599335	7.28328312050548
VP0500	NA	-0.075373066629008	0.96844846513008		11.3670960941513	11.2916288916653	11.3831651515887	11.4268839484966
VP0501	NA	0.295293840190813	0.8924539197195		10.3484435083952	10.9637464242653	10.2120641402757	10.5478506730376
VP0502	NA	0.774959207319765	0.139997531623642		8.84289164372006	8.68543309510788	8.14581091917597	7.87267837060684
VP0503	NA	-0.418272426283395	0.63205733847556		13.8391111105275	13.4946248515083	14.0837283733134	14.1072170733513
VP0504	NA	0.270473051592546	0.924378500607891		12.6139439573047	13.2454487331007	12.3989129247648	12.9364982852155
VP0505	NA	-0.0490089679984191	0.98173474305573		13.6563174423283	13.3912101050216	13.3258001436134	13.7936313864822
VP0506	NA	0.082294370188836	0.966508266966947		10.2053884653033	10.4025291331312	10.2152346712745	10.2316393373313
VP0507	NA	-0.466676110902907	0.663698293554102		12.4397396781944	12.3754402500866	12.5377129489182	13.145898891487
VP0508	NA	-0.219735531927763	0.888358139057929		12.1063156625951	12.1721490396032	12.3543125503998	12.3635899135785
VP0509	NA	-0.136206103246512	0.945438025364715		11.3991359285084	11.6529626944371	11.7298194834619	11.6020641738793
VP0510	NA	-0.100259983067707	0.961921683069867		12.9993346813429	13.176238277983	13.3857709739409	12.9659464905968
VP0511	NA	-0.405474920097557	0.665277216020455		12.4161809186894	12.7674746543537	13.079718538203	12.9313943278334
VP0512	NA	-0.211648083682935	0.920613881847472		15.7648161683554	15.4034909443269	15.8255702863836	15.7884831743752
VP0513	NA	-0.120616460091437	0.960469294053337		17.2487640706982	16.5673467387572	17.2031926553778	16.920106444822
VP0514	NA	0.570429444326854	0.443975670453452		12.458065265703	12.9533613207093	12.0611316164429	12.2447376550664
VP0515	NA	0.444224350968473	0.745160890949943		7.20607324140939	7.37784491962012	7.0712428068687	6.67079640611214
VP0516	NA	0.385267711888186	0.820873070330094		11.6104956219098	12.1703778611751	11.228580759271	11.7797158578567
VP0517	NA	0.161008922922592	0.94537946469357		8.64333163618562	8.76895343008235	8.28508635106647	8.74536046242239
VP0518	NA	0.187967875570481	0.92979757149621		10.882675045836	10.8867373170234	10.5625700454334	10.8161882976738
VP0519	NA	0.211605422868763	0.959200968512569		4.73320268014262	5.72994511441004	5.14221278070534	5.00804694559307
VP0520	NA	-0.152332993508943	0.940983346416609		12.6703134709238	12.2959028736082	12.6747252341078	12.6210854210505
VP0521	NA	-0.129174128528855	0.944956665363038		13.1087619285604	12.9450978862474	13.1637614825401	13.1534333465004
VP0522	NA	-0.201466045764985	0.937976204626558		11.3302645284404	11.3407514130875	11.8273191227817	11.177519158475
VP0523	NA	-0.242302798962911	0.924730517577045		12.8897695703074	12.5293833559592	13.2117746201468	12.6645766648119
VP0524	NA	-0.219611681871779	0.926325728271479		13.4177823563609	13.1094058965096	13.6874709527202	13.2658116453128
VP0525	NA	0.327212337978665	0.758206192286907		13.1704921943454	13.1797641290463	12.983054271649	12.7003798333078
VP0526	NA	-0.484142341606336	0.806811042847054		10.9939024779975	11.297050039602	10.9278853737259	12.1066622230849
VP0527	NA	0.346442532333871	0.792894209990826		10.8758755721781	11.3501697507991	10.7270821077158	10.8393404054287
VP0528	NA	0.0499114718935161	0.98173474305573		9.35952508711786	9.93360025834539	9.48990382014151	9.73527808417445
VP0529	NA	0.0241661509196775	0.988381637217289		10.9240113752402	11.4054239826563	10.9045066399751	11.3725068160797
VP0530	NA	-0.630245532442027	0.367701032072479		6.95709514832878	6.98511419529371	7.64182993876634	7.53475512118133
VP0531	NA	-0.106681637621626	0.976748732766989		13.5199403347114	12.0713534898706	13.2097890954557	12.9320333108583
VP0532	NA	-0.46598659725935	0.450979776379037		11.0727774445951	11.211217633658	11.6300092667268	11.5866096877312
VP0533	NA	-0.0223731936378705	0.988381637217289		14.6167333749226	14.2436082389857	14.4650627399639	14.464387738064
VP0534	NA	-0.238904372189319	0.931705276331622		16.8422687487616	16.1219523114621	16.9637443679945	16.5357796452649
VP0535	NA	-0.42662552858161	0.761625385074901		12.0891822823563	11.8546569342713	12.7228566600844	11.9950756753093
VP0536	NA	-0.166179965760348	0.944593109982851		12.0582567884861	11.9451390554509	12.4394671323689	11.839128012905
VP0537	NA	0.00648430187618707	0.996835824637927		13.35126564742	13.1797641290463	13.4004691506818	13.1091593102953
VP0538	NA	0.699032594609244	0.239839550282835		10.8989251922003	10.4827408882767	10.1338028887027	9.88232802204942
VP0539	NA	0.0612393145240222	0.975520355574818		10.7920079415776	10.9459117614477	10.7794279310411	10.8370028523355
VP0540	NA	0.831221058098208	0.305081408760397		12.5665543888108	13.3211010611701	12.4292643124357	11.8346437093744
VP0541	NA	-0.133414405750062	0.953309967520926		8.88905532695817	9.41279137537222	9.38682305159829	9.21498832382123
VP0542	NA	-0.0643366723752452	0.975520355574818		9.28775758724594	9.48296776389681	9.4688062302077	9.43186818106261
VP0543	NA	0.277408057594266	0.868113758572227		12.0386035094768	11.8166620106383	11.8252455887888	11.4657323729686
VP0544	NA	0.206085022516231	0.924115522526777		11.9361086266849	11.7247156439493	11.756180183474	11.4919703158812
VP0545	NA	0.182405941703403	0.931671641767307		12.2849152120078	12.5581139915958	12.2607492811718	12.2296695761568
VP0546	NA	0.171120723619811	0.937976204626558		12.4374325255444	12.7366864702048	12.3038285447243	12.5327313900069
VP0547	NA	0.094036279854779	0.959200968512569		12.5988203610372	12.6457064634052	12.4093318837678	12.637296797908
VP0548	NA	-0.273828812711645	0.888854829078908		11.8590624917719	11.4940013359375	11.7309275163037	12.1598451159205
VP0549	NA	-0.0608087831002955	0.975583287666122		11.2947870800088	11.1514201116502	11.1758537318424	11.3864276651264
VP0550	NA	-0.387342044569153	0.820873070330094		8.60347616656386	7.97303512046643	8.53897374012455	8.86338058140123
VP0551	NA	-0.106925215279245	0.955536233331941		15.6406571167137	15.3038121950488	15.6566379175894	15.5181748185819
VP0552	NA	0.495535932581816	0.415524012000612		12.3626910665933	12.5831806891019	11.9541847502708	12.0081206661361
VP0553	NA	0.157613246940538	0.937976204626558		11.5385407177977	11.2763404005638	11.2748975586873	11.2393033992713
VP0554	NA	0.26271237478366	0.884043979040614		11.0408037692389	10.6682035343181	10.5575826135744	10.6516967030393
VP0555	NA	0.324026435871173	0.764150038823816		12.4801403048128	12.3506290317015	11.9579750025758	12.2154926079903
VP0556	NA	0.833678712257592	0.663698293554102		15.2319035066617	16.8130789805648	14.7113105976994	15.8574513926345
VP0557	NA	0.163537725095714	0.940090422294281		9.28682586209134	9.64138038307415	9.35842629384954	9.2598881965031
VP0558	NA	0.115566292045102	0.960469294053337		13.9376774224728	13.8525676690572	14.0706594723351	13.417379533901
VP0559	NA	-0.330825318756519	0.735860352048173		14.4545759063007	14.2553521727389	14.6990485009946	14.6794594481386
VP0560	NA	-0.4461062636772	0.528419831789318		12.6194127861523	12.3589469390364	12.9624475568389	12.9201200582811
VP0561	NA	-0.590301661705752	0.924730517577045		14.2053055349798	16.6629249034175	14.9345141371619	17.2263206033435
VP0562	NA	-0.950375853670127	0.937976204626558		9.8568257344072	11.8204315585169	9.31179584831822	12.9899041582531
VP0563	NA	-0.00991291207510547	0.992551343250136		10.7299493220572	10.973259158767	10.8422974120973	10.8871973922599
VP0564	NA	-0.362850715718972	0.75637793688938		10.1449718645731	10.5016463964819	10.572493480263	10.8026756920264
VP0565	NA	-0.331001937523299	0.741525893743757		9.55870092924268	9.56074609523669	9.87380313360173	9.9033338776932
VP0566	NA	-0.191456784526468	0.931705276331622		12.0772418319333	11.7768635202299	11.9513355119211	12.2815901396994
VP0567	NA	0.12490197030532	0.953309967520926		15.535262775029	15.1865449223686	15.1026274448584	15.3773346372189
VP0568	NA	0.144518494066857	0.940983346416609		13.1813748547597	12.9564479467174	13.0015356117543	12.8534531458123
VP0569	NA	-0.0341899658699647	0.98173474305573		11.9109314047711	12.0289771364885	12.0389363184517	11.9707602854105
VP0570	NA	-0.192156376959809	0.924730517577045		11.2697770487553	11.1187297758673	11.3049694283457	11.4662366274523
VP0571	NA	-0.313129531849874	0.793630818048462		10.5610485320925	10.306885224383	10.6658295798258	10.8338802115756
VP0572	NA	0.0304700840185254	0.985862151076533		10.98674824329	10.8562143077536	11.1345854464729	10.6098646760257
VP0573	NA	0.0950375762069123	0.960910760586757		10.6935017779956	10.9961036901135	10.7600201366329	10.752706756211
VP0574	NA	-0.152696031218893	0.937976204626558		11.1014106515573	11.06889592635	11.2112183223219	11.2632947870497
VP0575	NA	-0.419295100387227	0.565878332947122		11.1937761036903	11.0497553151958	11.5987895325675	11.4860150032901
VP0576	NA	-0.0471032809987975	0.979523538038763		12.2486492878279	12.1007893525092	12.2645800585296	12.1828839701816
VP0577	NA	0.0310807618547151	0.985093542259027		11.4613633165853	11.3110504229198	11.4851857617534	11.2208949554664
VP0578	NA	0.142613363251954	0.944707571308117		11.0041426462102	10.9348259830031	10.9828675237196	10.6596549780322
VP0579	NA	-0.101541114280273	0.955536233331941		10.2704636384639	10.1998243686115	10.426940529	10.2463934161789
VP0580	NA	-0.475545053226203	0.512721170273325		17.9656254063366	18.2790469376444	18.6968352440824	18.5098438440457
VP0581	NA	0.300883772702605	0.793630818048462		11.2695412531156	11.3729367773956	10.9103869364384	11.1216386689961
VP0582	NA	0.539043143880956	0.901887662046914		5.79832927006025	6.13055481093104	4.09152663903084	6.03992843917104
VP0583	NA	0.043049850338321	0.983762004370929		8.20031972863685	8.50980795630277	7.93122410747401	8.5930048400183
VP0584	NA	0.344223279923336	0.767367881807605		9.88665107081333	10.0791514323084	9.78697536383781	9.49055156195336
VP0585	NA	0.702270343327679	0.275891244754118		11.0018733263619	11.5108958012407	10.7046980806257	10.4395454773954
VP0586	NA	-0.314820608764868	0.884043979040614		7.35574321928921	7.57637350913103	8.00635577961032	7.53475512118133
VP0587	NA	-0.0119190650235782	0.992067191596108		13.0639165295459	12.6410246220829	12.8108916034003	12.9461101874168
VP0588	NA	-0.213887254766179	0.937976204626558		13.2777866024657	12.6638638000754	12.8978139789082	13.4781440731864
VP0589	NA	-0.31698589043653	0.829581231989705		12.3651207925707	11.8801646890253	12.4469036068842	12.4738933238206
VP0590	NA	-0.526620037794526	0.409356511275799		13.5307042183902	13.2021855804107	13.8518194443156	13.9513384456663
VP0591	NA	-0.634776644040418	0.189343521885074		12.2139011213725	12.152545444153	12.6930342804112	12.932124571049
VP0592	NA	-1.13069898008541	0.212211202566835		4.64288163084913	4.92717084850543	5.87777869160079	5.68536116856687
VP0593	NA	-1.10890225472834	0.350159330892848		14.6676822933961	13.0694162861383	14.7058266801138	15.5491628805822
VP0594	NA	-0.195760618289261	0.92518518280132		13.1883767515747	12.8775909714437	13.2192947905515	13.2551274383268
VP0595	NA	-0.30397619988753	0.833172867272428		12.717838372362	12.2784690652724	12.8322149177171	12.806237668015
VP0596	NA	-0.274270898174085	0.898181073255265		14.8210851451366	14.1953622343013	14.8969999859032	14.7309090699536
VP0597	NA	-0.258372669145558	0.922811698231025		13.280304966575	12.5902633287317	13.3367586699595	13.1257720913887
VP0598	NA	-0.240227653303366	0.924378500607891		13.6408592385402	13.0709993624421	13.7373929476705	13.5021935854104
VP0599	NA	-0.294083469578959	0.829581231989705		12.850897140435	12.5526854203604	13.0991561493433	12.9024363367199
VP0600	NA	-0.266034339227728	0.883187513503032		14.337976648988	13.9407545484508	14.4871986765195	14.3479323537381
VP0601	NA	-0.140454827714863	0.950513723285554		12.9536133535419	12.5390239475744	13.0156975626029	12.7794023037377
VP0602	NA	-0.0890467157287484	0.969232544490428		12.04205876596	11.5174128102353	12.0389363184517	11.7333368146932
VP0603	NA	0.153590321337665	0.944836134237865		13.4862453990898	13.177414519369	13.362724423006	12.9874471758926
VP0604	NA	0.225888867712028	0.935754128396145		12.1059195141605	11.8007214668362	12.0593685045592	11.323533127459
VP0605	NA	0.143210086815645	0.953309967520926		14.2245615869475	13.8549587896962	13.6679341368233	14.1141917716857
VP0606	NA	0.0667180930796203	0.975604124445248		9.14903456810548	9.43262967949989	9.34111601728501	9.11434560914175
VP0607	NA	-0.0168200468566914	0.988381637217289		12.7976821151039	12.8044874569764	12.8997858621714	12.7318601667914
VP0608	NA	-0.160288375844987	0.937976204626558		14.5809796448454	14.3769310951706	14.7377329653181	14.541662586138
VP0609	NA	-0.278371186791855	0.878807764544217		14.8102039766841	14.5154567727868	15.1297638416948	14.74209157475
VP0610	NA	-0.109177014605182	0.965606076465361		14.4110929833333	14.2371362952052	14.7306880244749	14.065810593658
VP0611	NA	-0.18015730441401	0.944593109982851		14.6509437066772	14.3193546493775	14.9759923650057	14.2944157690738
VP0612	NA	-0.61215747577518	0.308955555136807		14.5259021739658	14.1359490405033	14.8624077122564	15.044292295352
VP0613	NA	-0.183524895511414	0.931671641767307		9.3317871989847	9.51681604354437	9.61039373891601	9.60396111815595
VP0614	NA	-0.246670166424884	0.89272030935911		9.43463688727664	9.73062332893323	9.72159172504993	9.92989964133309
VP0615	NA	-0.271375833921799	0.820873070330094		14.03577308583	14.0438287032796	14.2262785280949	14.3909949480736
VP0616	NA	-0.406114144184645	0.759185199882932		15.2375352423575	15.1259985377311	15.8838271198746	15.2181962637826
VP0617	NA	-0.46251100112383	0.807489737586962		14.830666677107	14.364462542277	15.5010228382707	14.4799838836845
VP0618	NA	-0.114739083521216	0.953309967520926		9.10742286393032	9.02037311091161	9.11536526954449	9.23643096179967
VP0619	NA	0.105303103445256	0.954817944176738		10.0732943119866	9.87100300649544	9.83310758523546	9.90927979978372
VP0620	NA	-0.506646972921132	0.796437535633128		15.4440767066589	14.2007229311403	15.3222575279515	15.5840656777397
VP0621	NA	-0.499995376899673	0.726536233557814		10.1485665199257	9.26571564164441	10.2183982498492	10.3313295828554
VP0622	NA	-0.0353725590908992	0.985862151076533		8.07423324374088	7.90649841771254	7.62285502666794	8.3170169446171
VP0623	NA	-0.176841231270374	0.945194247970609		7.06537759706909	7.54755301138114	7.52404608092331	7.44346285828684
VP0624	NA	-0.469299735293474	0.663698293554102		8.20821505501807	8.7181309881718	8.9802578617234	8.90265682046191
VP0625	NA	0.0627035637593235	0.980502308428523		8.01919654957834	7.54755301138114	8.00635577961032	7.48784566155859
VP0626	NA	0.210257666184435	0.920599861091708		10.168431561115	10.1717700070073	10.0998980659751	9.81503716701926
VP0627	NA	0.502048667800766	0.848884277463996		5.83957764850724	5.24696311363369	5.03146124209004	5.2333142544392
VP0628	NA	0.71357710096693	0.262798576219939		10.1628562399297	10.4655114849185	9.82897417428679	9.36529927133771
VP0629	NA	1.43551649848814	9.48789975228461e-06		11.1549856347234	11.3142620770831	9.90555274711455	9.70312456484246
VP0630	NA	0.783305958301513	0.125092422346888		9.7527046891909	10.0766319650387	9.26360773803281	9.01995658920651
VP0631	NA	0.249987639821148	0.888358139057929		9.00576817486981	9.25684074617187	8.82288814969096	8.9379866077266
VP0632	NA	-0.237519575915121	0.931671641767307		11.3791672500966	10.7416083165854	11.0782385357163	11.5487815366769
VP0633	NA	0.515211363442336	0.350159330892848		10.7804700454356	10.8708296382602	10.3308257012837	10.2937542252653
VP0634	NA	0.52541195176586	0.376876014782678		10.5172312627925	10.7256158649633	10.1438208837232	10.0571909267503
VP0635	NA	0.279062340214558	0.839703688952974		9.6139800932421	9.83865549681526	9.45277806799602	9.44829656033157
VP0636	NA	1.57076795029914	0.145164014360703		7.31975608953584	8.68543309510788	5.67165093851452	7.13386776905599
VP0637	NA	0.0278070986190982	0.986589257838176		8.28674452267554	8.55394868389632	8.47692736848752	8.31477878890863
VP0638	NA	-0.170198037116619	0.942720308258143		8.21802383679323	8.65197690254861	8.46632182733261	8.7303251380084
VP0639	NA	0.244881313678828	0.92040750360757		8.22776637945491	7.88361966595446	7.85196378709874	7.81999579327959
VP0640	NA	-0.369956361826449	0.877320182503755		7.38390025325296	6.62020379913894	7.37325338758214	7.49181356893649
VP0641	NA	-0.14992861790079	0.960469294053337		6.03867297854313	5.72994511441004	5.81228804637226	6.20370843664923
VP0642	NA	-0.210774871137726	0.938713861075545		6.24463644139659	6.24268194471408	6.53490329645286	6.37675759856657
VP0643	NA	-0.323306619006295	0.761671763967035		12.3886528916843	12.5252318709563	12.6515072556592	12.8996389860317
VP0644	NA	-0.209434917788242	0.89272030935911		14.1163238920669	14.0264732407194	14.2650393706986	14.2978193490889
VP0645	NA	0.129430071648943	0.949296391139348		12.8511335262326	12.9461334076838	12.6290985989757	12.8972102202603
VP0646	NA	-0.0111121706676024	0.991230206230995		11.8601590726362	11.9819563382989	11.8396981292777	12.0195034909145
VP0647	NA	-0.0844221079283915	0.975520355574818		12.3142460685754	12.1308514535334	12.6165638967775	11.9234373411626
VP0648	NA	-0.29257126486373	0.931671641767307		14.3710470927557	13.4653105539669	14.6042823868645	13.8638195785443
VP0649	NA	-3.3956092458454	7.64925499293137e-12		8.85425734560032	8.71165042731539	12.6567639752032	11.4330878848767
VP0650	NA	-0.165627584260003	0.937976204626558		10.6970129154849	10.9569130050865	11.0938254148309	10.8954583565368
VP0651	NA	0.314744321278154	0.897675395319198		12.697561794421	13.5173297432479	12.6683774489888	13.0104484116096
VP0652	NA	-0.235986325607535	0.926334106426966		8.21018215376576	8.64519154403975	8.48745551477743	8.81669193683806
VP0653	NA	-0.0633731852030991	0.985862151076533		15.093411654371	16.9038820530113	15.4400829706721	16.8750266967521
VP0654	NA	-0.18733922838754	0.965606076465361		10.3309229332372	12.0341804513883	11.0159695810834	12.022763784737
VP0656	NA	0.643155563845825	0.436669606028875		7.11661615262801	7.12823592428935	6.61390382352261	6.41904579626045
VP0657	NA	0.0372430001730239	0.985832788451983		7.1291464155378	7.48812506758871	7.04297194977404	7.43111767585043
VP0658	NA	0.300242869588302	0.92040750360757		7.61823685244858	8.03663797961144	7.15287604579878	7.80412758257597
VP0659	NA	0.0825190030862006	0.969232544490428		9.3479579298817	9.69492884268952	9.34111601728501	9.53737453234145
VP0660	NA	-0.0100694207916559	0.994250040951212		7.85288902720133	8.14642492241812	7.94656671689895	8.05804313944691
VP0661	NA	0.619165561979893	0.741525893743757		6.36252548026989	6.67452934237469	5.24506504582843	6.28827042955529
VP0662	NA	0.251869015261492	0.913515938852422		12.4749343769648	12.3723620827609	12.4258472747889	11.8693715084561
VP0663	NA	-0.0331385996025642	0.983762004370929		11.5118760998482	11.6954563126242	11.4891202696843	11.7728023842566
VP0664	NA	-0.0371250443624796	0.983762004370929		10.6611515074885	10.4903328465567	10.3825064816923	10.8118304065969
VP0665	NA	0.0279289886407681	0.985622745423955		11.7111614298193	11.6444818121441	11.7220393336051	11.5768366985764
VP0666	NA	-0.228798721986312	0.953309967520926		15.1784619144083	14.4936667784095	15.7097987802468	14.0450327999484
VP0667	NA	-0.218745176232825	0.931671641767307		12.6116203891556	12.0112760938759	12.4313106569808	12.6807438206461
VP0668	NA	-0.70099589797596	0.18468043237485		8.94327967054596	9.27892645154631	9.77842686585407	9.84403954193296
VP0669	NA	-0.128811799799022	0.953197059654945		13.1348855111868	13.3622816066222	13.2326548732487	13.5159583513244
VP0670	NA	-0.282839718866639	0.93087693252939		14.8296474070343	13.8708597009887	14.4924350084198	14.9014048993098
VP0671	NA	-0.0954716156787844	0.968522920668214		16.0202064653518	15.6769262089622	16.184548168395	15.6802869964681
VP0672	NA	-0.737081151820992	0.668450649314851		13.1468095240767	12.5845113353054	14.2039092811412	12.6638074964942
VP0673	NA	0.0958107929399113	0.975840776445073		14.1613099969627	13.6117141667797	14.2360668051322	13.2247539307405
VP0674	NA	0.28505555190578	0.782399758581114		12.4946379255665	12.5141024830627	12.2312981132033	12.2078239518396
VP0675	NA	0.513914268676839	0.325764194331469		11.9328365039982	11.94996500494	11.4506295842205	11.4057464858302
VP0676	NA	0.100156541023012	0.965606076465361		14.4958041106454	14.0475322093451	14.3749082420135	13.9761133699952
VP0677	NA	0.0393721319457585	0.985447278173672		14.6733303495426	14.0727199003174	14.5953366184301	14.0908785626033
VP0678	NA	-0.159937387233717	0.940090422294281		11.5301009109529	11.2317445122408	11.6594042621616	11.4323138502377
VP0679	NA	-0.237250566801957	0.89272030935911		12.6693307337144	12.312057922998	12.7634904021668	12.7150925365489
VP0680	NA	-0.281447445535594	0.866951880296997		12.567034154508	12.1967198939348	12.7945572395806	12.5468648967134
VP0681	NA	0.00894607752299067	0.994251813861239		13.5099940741447	13.2462896900575	13.5495259748835	13.1783446906956
VP0682	NA	-0.173471261009816	0.931705276331622		15.1804386194909	14.9773347804149	15.1610308284321	15.34491776421
VP0683	NA	-0.249227257717944	0.888038953990128		14.4889338702262	14.1236450089566	14.5481856908341	14.585866303779
VP0684	NA	-0.464860608895006	0.467898304580022		11.3243740389255	11.3024508929797	11.6790561453305	11.8686087922538
VP0685	NA	-0.199845142555452	0.931671641767307		10.6783057494705	11.0471839388493	10.9828675237196	11.1545502267234
VP0686	NA	-0.125551435732112	0.955536233331941		14.3782000956389	13.7479887225823	14.2598670644794	14.1852491697793
VP0687	NA	-0.0686231281991319	0.975520355574818		13.0725248391157	12.6755655055838	12.9154646467889	12.9965520944233
VP0688	NA	-0.12073931421726	0.953309967520926		11.2113146945629	10.9472915133781	11.1092456916513	11.2965665583952
VP0689	NA	0.994971292566121	0.485950329489723		11.8717008034106	10.4205225888804	10.8070083749918	9.62127084791607
VP0690	NA	1.01337561814662	0.448832043028011		12.4477857802672	10.9500470648729	11.2930157937649	10.2869197404641
VP0691	NA	-0.106371801158231	0.964206978017292		14.6524816668936	14.1526414828667	14.3613776462341	14.6818222700487
VP0692	NA	-0.638793028595339	0.303996224008629		11.1059079886867	11.4253631552642	11.7242665181567	12.0751082124568
VP0693	NA	-0.694265682021798	0.313758878756995		9.96969691123927	10.4978850623842	10.7665184538206	11.1052207855021
VP0694	NA	-0.75945553182567	0.174304276869833		10.1387886836474	10.0816665073464	10.5945747462692	11.0931917309704
VP0695	NA	-0.771119537187132	0.27533011103179		12.1030110970925	11.5995591490395	12.3376800652896	12.8959943023486
VP0696	NA	-0.43504835281793	0.738461009162856		7.63590587368084	8.16551866847327	8.41209216267056	8.27158049601695
VP0697	NA	0.0527406249953983	0.978346619012247		10.5408701765117	10.6698759932113	10.4806251223848	10.6198705102738
VP0698	NA	0.375160585714597	0.800468279145613		12.7408987865926	12.5413098623785	12.5578333801642	11.9127480564165
VP0699	NA	-0.0849637305742772	0.965606076465361		13.4238340914292	13.2825414733621	13.5731949453976	13.2939929923221
VP0700	NA	0.0691170363869748	0.97526355682039		13.1625775985237	13.0907986987773	12.9002784121528	13.1995009817403
VP0701	NA	-0.106602136609213	0.953309967520926		13.3629722002113	13.1204561003122	13.354480496107	13.3527841609599
VP0702	NA	-0.23124334639991	0.924115522526777		12.5330592123539	12.1088262609279	12.7267497763879	12.3913359580435
VP0703	NA	-0.32185004769277	0.878807764544217		12.713337766703	12.0244087903942	12.8517004715396	12.6021684317896
VP0704	NA	0.428370217684326	0.738710565227482		12.5486899564368	13.053809511527	12.1606947300533	12.5946930675907
VP0705	NA	0.200662921600304	0.942661851429367		10.092083774279	10.6445832237941	9.8081275939618	10.4890183465068
VP0706	NA	0.0396090551385102	0.98173474305573		11.0410800728218	11.1333503379036	10.8887076566132	11.1879510798683
VP0707	NA	-0.666990264841734	0.682098741729985		5.34768182261248	4.83477268528284	5.87777869160079	5.68536116856687
VP0708	NA	-0.246503481492154	0.877320182503755		12.537668336293	12.5671164630719	12.6643233586928	12.9207640532282
VP0709	NA	0.181894018637143	0.924730517577045		12.1977579284536	12.2282759203141	12.0646513892707	11.9976941268695
VP0710	NA	0.961449792058503	0.332323442326552		16.2463319589729	15.9814602722527	15.682282288874	14.3288235723522
VP0711	NA	0.893589292813273	0.29313353055078		16.7402145921313	16.6029363706166	16.222758196444	15.1372709694321
VP0712	NA	0.377796907180176	0.936565482956455		12.6825858118708	10.98808215523	12.2028312605664	10.9055325854939
VP0713	NA	-0.212184904647558	0.89981205746092		10.8096302077445	10.7511193798754	10.9220761114661	11.0581642471829
VP0714	NA	-0.0472999813613018	0.979523538038763		10.2859342290963	10.1788349072929	10.2247046712234	10.3335422284242
VP0715	NA	-0.0856707232814055	0.965606076465361		14.8053323964667	14.6584660685724	14.9372767635415	14.6914776700034
VP0716	NA	-0.57138702589881	0.467898304580022		14.6466377540698	14.1568218606979	15.1437671153062	14.8268204517693
VP0717	NA	-0.492868732026371	0.520544715192246		13.7798332266046	13.443966079442	14.2434617318169	13.973544096465
VP0718	NA	0.0690277493282951	0.973889766119443		12.4054902112252	12.1632713225113	12.1956259076428	12.2456191306448
VP0719	NA	-0.171147337901168	0.932969092616243		14.4627204058048	14.4337749115757	14.7564890280549	14.4683891362661
VP0720	NA	-0.197426256043315	0.931671641767307		12.9964167536372	12.659240607706	13.188169480959	12.8654496085371
VP0721	NA	-0.584012040680467	0.475503994232024		12.3023085888967	11.8196784364709	12.8557693714118	12.4474491847662
VP0722	NA	-0.550923828544294	0.45203689508782		13.2251974104053	12.7744872727045	13.6638787988399	13.466786479469
VP0723	NA	-0.254768988802208	0.848609900372531		12.2140236597626	12.070720623186	12.42036312449	12.3777306746832
VP0724	NA	-0.193752178527216	0.920599861091708		12.1521857264271	12.0204815184601	12.2971114943083	12.2664698135126
VP0725	NA	-0.170710738846815	0.940090422294281		12.6469041484438	12.5929103798223	13.0243092511483	12.5140752113093
VP0726	NA	-0.115056057855305	0.953309967520926		12.3822333654516	12.3190026531326	12.559081638572	12.3677792439046
VP0727	NA	-0.0441264175594988	0.983291230473551		16.8966200216156	16.2619039702438	16.8155670207495	16.4812764510841
VP0728	NA	0.897266578280651	0.270529854543932		12.9260520490247	13.8332946802683	12.2835828372677	12.7784889866368
VP0729	NA	-0.877747863256885	0.0954615063875593		13.3896886131815	12.8185030708033	14.0603388304022	13.9581660636145
VP0730	NA	-0.758792059388818	0.34568781254896		15.0799271604922	14.26713939389	15.6474252429007	15.3108786591435
VP0731	NA	-0.599526048409792	0.533000579645466		14.2153789080855	13.4768212515901	14.630940003424	14.339631338341
VP0732	NA	-0.489014124404212	0.676833349965908		15.3925100362755	14.6539311515695	15.5872887463103	15.5303124830568
VP0733	NA	-0.0143923576716455	0.990634134262669		16.0622806655636	15.5191077304583	15.6963897749323	15.953236425207
VP0734	NA	-0.0488936901570287	0.983762004370929		6.58500610384773	6.24268194471408	6.31611186531931	6.60637684419855
VP0735	NA	0.00702109764955685	0.995528732738165		12.2396492242467	12.2311107167507	12.1424904772343	12.3084136872826
VP0736	NA	-0.466287258723452	0.884043979040614		5.88953304986515	5.09590966824827	6.36260523856217	5.69915493818245
VP0737	NA	-0.313882180008466	0.884043979040614		14.8590548692639	14.1797466342165	15.0081086904764	14.7241524538419
VP0738	NA	-0.256661060616593	0.888358139057929		13.7138182380324	13.2748691767654	13.7920292651034	13.7433946755308
VP0739	NA	-0.270329582999404	0.927240891698257		16.4199724774169	15.6662308807748	16.6017635335106	16.0747531286882
VP0740	NA	-0.216153948154085	0.931705276331622		14.7301915776463	14.2543771546921	14.9311437839063	14.492012475218
VP0741	NA	-0.219267427193861	0.908686489968585		11.3887519778233	11.5934036192109	11.6084677598992	11.8088334343447
VP0742	NA	0.0318576348483238	0.985268246855533		14.3792112587638	14.0940537654142	14.0774265182205	14.3346691294252
VP0743	NA	-0.404574119582106	0.738461009162856		14.8233559855883	14.2579953334641	15.0161977176318	14.9282804096892
VP0744	NA	-0.502554304353491	0.57965700038027		13.7135582454524	13.2059368753066	14.1003285226209	13.8593155088804
VP0745	NA	-0.267037240824641	0.931671641767307		12.2536649066058	11.4104346704174	12.3528738353061	11.9402319649848
VP0746	NA	-0.173005828497564	0.944426858664455		13.6738853156322	13.0898620093295	13.7426210736009	13.4075018716568
VP0747	NA	0.146208468016297	0.953309967520926		14.2912666879247	13.7344666869192	14.116527893774	13.6304465793163
VP0748	NA	-0.266834807299321	0.931671641767307		12.2750825377178	12.0006831790679	12.8239310805369	11.8344484231144
VP0749	NA	0.497493083945028	0.391794134335928		13.6888191651957	13.6279374719706	13.2555489137423	13.0614824863755
VP0750	NA	-0.198730446493177	0.945146902124587		12.5432384386115	11.9052292748107	12.058486139949	12.7698345769903
VP0751	NA	0.168959152728282	0.940090422294281		11.1593192706151	11.2317445122408	10.7621894962443	11.2463666604763
VP0752	NA	0.504543136852154	0.653908303809141		7.04788554441925	7.16664899841001	6.68880202861841	6.56177480891501
VP0753	NA	0.47860287578198	0.488333677918517		10.5729450177647	10.7777317923992	10.1033246296385	10.2874905191155
VP0754	NA	0.37022541766635	0.940090422294281		4.64288163084913	4.92717084850543	5.03146124209004	3.94208917842569
VP0755	NA	1.022701337708	0.924730517577045		10.1999544168743	13.1026110903811	12.0072778143576	9.6374801529505
VP0756	NA	-0.0307248278434582	0.986589257838176		8.06990675226644	8.36039167251373	8.48745551477743	7.9923416646617
VP0757	NA	0.0374812189829505	0.98173474305573		11.3051771678985	11.4663593535508	11.3227162008408	11.3759996415515
VP0758	NA	0.139981854685344	0.967276116330452		11.3813511955636	12.239018640902	11.1660564685845	12.1359570462827
VP0760	NA	0.151688571556408	0.986589257838176		12.3644585457501	14.1861884770424	14.3124404919026	10.2089201189414
VP0761	NA	0.729200310294688	0.725667798099823		10.746648106404	11.5845641941996	11.0938254148309	9.47560216173097
VP0762	NA	-0.109409150282215	0.969232544490428		16.3611794601617	15.5175411991939	16.2581100877691	15.9441811817767
VP0763	NA	0.460386856704923	0.491861359677847		12.8639973699177	12.9639653475734	12.3303883079497	12.567808886724
VP0764	NA	0.631242838303053	0.229232122228663		15.9394410561702	16.1827750392661	15.3191297391431	15.5421246818203
VP0765	NA	0.0255250274404555	0.988381637217289		6.97108332204601	7.04819818386774	6.53490329645286	7.26485123918217
VP0766	NA	-0.0639313678492125	0.98173474305573		9.12421184306966	10.2227933440239	9.44199283553345	10.1379006625151
VP0767	NA	1.30729181498181	1.63722302399823e-05		13.107904924248	13.0246966216939	11.704096986512	11.8141910194629
VP0768	NA	1.37953215320388	1.01469068749522e-05		13.5780767171621	13.3789926880963	12.1590492573354	12.0463938961304
VP0769	NA	1.32570837027297	6.76474956170407e-05		12.6527017820511	12.3568719538662	11.1855849109422	11.1916149985734
VP0770	NA	0.497350352219959	0.644403173115681		12.3942871935377	11.7446910361175	11.5767731761395	11.6418895850528
VP0771	NA	0.641571947934637	0.358959774660643		12.2135334437416	11.6359507800366	11.2626910767039	11.362248263006
VP0772	NA	0.416679910309101	0.707044403468051		11.7135902354113	11.2100686427196	11.0196011386205	11.1158654321705
VP0773	NA	0.693828656086072	0.457671679393426		14.5438542701648	13.6615290000347	13.6013368364355	13.3384643816045
VP0774	NA	0.626664364341681	0.517672685600459		14.389582490244	13.5569577832024	13.4853176029702	13.3229574052491
VP0775	NA	1.21987788231537	0.000314640822261079		15.8611307008511	15.602529214187	14.5944237641632	14.437349307163
VP0776	NA	1.15476297882307	0.00376439383972735		15.0663663433164	14.6814475239651	13.8599451323855	13.5927263042315
VP0777	NA	1.10199307872462	0.00603977165592435		15.8313666310679	15.5415476975177	14.756897028787	14.4059555255457
VP0778	NA	1.00700373854607	0.0161378088378317		16.6760474917743	16.3965596475635	15.6968860084887	15.3554189437427
VP0779	NA	1.03845797502423	0.02966626019711		8.52978377388942	8.60379523557372	7.30346887914005	7.71188828028006
VP0780	NA	1.21310633501808	0.000184287772675302		13.7420076555369	13.5112788633311	12.4176132118414	12.4202510439873
VP0781	NA	1.21356898697526	0.000141346226241231		13.4637490973148	13.2679842624605	12.178672136908	12.1343715086015
VP0782	NA	1.09424094861799	0.00518475672715134		13.3684873254486	13.0995119311019	12.2978593795011	11.980323868262
VP0783	NA	1.21031620706369	9.10255672659019e-05		13.4631306207955	13.4060869708612	12.2873535406674	12.1614029185162
VP0784	NA	1.22841751895609	4.03168097647074e-05		13.6318986301483	13.5911199099492	12.3870130876261	12.3808097558247
VP0785	NA	1.45801614779446	3.42170480496036e-06		14.5079237871493	14.2879805813914	12.8674039380577	13.0175187311033
VP0786	NA	1.30373225409475	1.25476327783153e-05		14.1718834334987	14.0856206902292	12.8588135330386	12.7931336184079
VP0787	NA	1.21980763493313	0.000127116452685754		10.8842159217008	10.8606144743491	9.70364377554925	9.61218635789307
VP0788	NA	1.35785590698618	1.5767351942065e-05		16.2727926086836	16.0351625656202	14.8304587816644	14.7713331262728
VP0789	NA	1.67603539940784	0.00108718528468239		13.7611701976038	12.9012768389586	11.9427538780075	11.4584008075506
VP0790	NA	2.13790444138058	0.0703157834425022		14.2990563847089	12.116818645572	12.1070858198371	10.2155336094663
VP0791	NA	0.149576802748658	0.975520355574818		8.7185028357852	6.7774036190224	8.04962567945853	7.78161472084436
VP0793	NA	0.269471739880481	0.888358139057929		16.2615656929018	15.9902717735702	16.0700248858672	15.621076392912
VP0794	NA	0.474528865112886	0.800097886924851		16.7960372834682	16.3789979725465	16.5629758062515	15.5027117816287
VP0795	NA	0.806792936662002	0.326258359967322		15.0604325657245	14.8396127626584	14.5428327676008	13.6025072894745
VP0796	NA	0.857367933250559	0.220386141991848		12.9095767480013	12.9519873643324	12.435394658887	11.5951647150991
VP0797	NA	0.737957249282306	0.759185199882932		15.619442979585	14.1351925636352	14.8904450991774	13.3733624396127
VP0798	NA	-0.100585175776469	0.958746599709224		10.917404397106	11.0865342487462	11.2175561383754	10.9840420311012
VP0799	NA	0.244227803908388	0.850340064294674		14.3313553338912	14.4033099439366	14.1220282876512	14.125090039355
VP0800	NA	-0.159875154782721	0.944593109982851		13.0389554442668	12.4967746816598	12.976996498927	12.929841332644
VP0801	NA	-0.429342726143631	0.884043979040614		5.44443870531891	5.72994511441004	5.51580864276272	6.23245002390807
VP0802	NA	-0.56553934290562	0.491861359677847		8.63895723478202	8.18436301028814	8.86386892105367	9.11305816799526
VP0803	NA	0.0865241790631594	0.980502308428523		5.31880175486994	4.92717084850543	4.91149536924025	5.19488680704324
VP0804	NA	0.137696633448138	0.940983346416609		12.2989621808197	12.1674210564241	12.1257394319995	12.068979360257
VP0805	NA	0.226862247918681	0.884043979040614		13.5274538959247	13.5173297432479	13.2216614602828	13.3655447948341
VP0806	NA	0.236273602107164	0.953309967520926		10.1174606017135	11.4164246140162	10.0964633444564	11.0774355047306
VP0807	NA	0.23905583238977	0.924730517577045		7.65913290915238	7.97303512046643	7.46134014977851	7.67047738288593
VP0808	NA	-0.0325345336348459	0.983762004370929		10.4744984926877	10.6188391067437	10.6115184131943	10.5488032327518
VP0809	NA	-0.0300364143315764	0.985622745423955		9.70746496329978	9.91397599944753	9.73490766039431	9.93646534520547
VP0810	NA	0.114197442906771	0.978346619012247		4.83869019115908	5.09590966824827	5.24506504582843	4.54104137678307
VP0811	NA	0.399962144028181	0.932969092616243		4.38873391786644	4.92717084850543	4.29701117340595	4.30886914741257
VP0812	NA	0.554790906183662	0.805109251780239		6.01185842868819	6.41213047555673	5.03146124209004	6.02904760712526
VP0813	NA	-0.0260207142185651	0.988381637217289		6.43159597649346	6.50500158562493	6.11352895178835	6.71898453265789
VP0814	NA	0.129654194032334	0.969232544490428		6.93347584371356	7.00645015754868	6.11352895178835	7.26020623769682
VP0815	NA	0.680642916026819	0.268734930509502		9.3062668315568	9.07188147355404	8.33257394974431	8.67206743337409
VP0816	NA	0.198812312209768	0.916456119817723		11.9361086266849	11.8561267330933	11.6547411250287	11.7398160658266
VP0817	NA	0.143089784729618	0.944836134237865		8.94091248653344	8.96150547279698	8.70153285115499	8.89817913756512
VP0818	NA	0.0774563827975602	0.969232544490428		9.4809948444346	9.37227713941044	9.44199283553345	9.26453422044169
VP0819	NA	0.383214759893999	0.722705842797907		12.5673219373632	12.2624856160189	12.178672136908	11.8896259280569
VP0820	NA	0.618157177620125	0.251208992153203		13.4763697845155	13.3380302000844	12.9324204397318	12.6357286620658
VP0821	NA	-0.417901697013335	0.917031012180381		12.7452295720943	14.3114744216793	13.7725223744715	14.4466421453647
VP0822	NA	-0.0211223988355036	0.988381637217289		14.504822018191	14.0468888038879	14.4914546427802	14.1148753306499
VP0823	NA	0.401303026363449	0.623448004685943		11.9934866825378	12.2048180567507	11.6535729818741	11.7473040207926
VP0824	NA	-0.30668398476095	0.89145547575638		11.3765421440529	11.7478615880196	11.4995601323584	12.1779669568808
VP0825	NA	0.242032084365336	0.888358139057929		11.1172214184266	11.2883663978994	11.0938254148309	10.8232911193009
VP0826	NA	0.123747263342755	0.953197059654945		11.2457649109271	11.4721219998057	11.1660564685845	11.3067381819
VP0827	NA	-0.322831128789425	0.829599529250755		12.3535985926539	11.8656440986325	12.3614846830481	12.5394560825078
VP0828	NA	0.43159480932464	0.642577156646131		13.2706763617962	13.2800798248615	13.0364591568632	12.6234609560964
VP0829	NA	0.10136038247388	0.953309967520926		12.6687944129493	12.7623887022024	12.6105564955004	12.6191594998273
VP0830	NA	0.114963362973312	0.953309967520926		9.65643877268169	9.75918498800676	9.53627471968759	9.64373491360208
VP0831	NA	0.393399578387325	0.888358139057929		14.9698548452141	14.5262295840428	14.840759621117	13.6732785887001
VP0832	NA	-0.106292494082956	0.969232544490428		16.9047467521805	16.1584102980032	16.8866097369087	16.4521473026297
VP0833	NA	0.190487162289672	0.920948561384915		13.8544029923351	13.7384569294107	13.6522289082551	13.5610919679343
VP0834	NA	-0.727277004102747	0.125092422346888		8.43540453099064	8.38503698259199	9.20101702311219	9.0672582649694
VP0835	NA	-0.0498360899436565	0.98173474305573		15.2130830777204	14.628247264184	15.1590770760538	14.8215096486143
VP0836	NA	0.0055121416693324	0.996835824637927		14.1309024871577	13.6156244303565	14.0311768911058	13.7358863495875
VP0837	NA	-0.133381375193631	0.944593109982851		12.0729243669988	11.9670699416736	12.0567197900911	12.2448846050689
VP0838	NA	-0.229246137838436	0.876855785032607		14.1543667395307	14.1630698026942	14.3867321834059	14.38910145502
VP0839	NA	0.217556087761193	0.935754128396145		16.2446460107591	15.6855290920971	15.9957435448852	15.5132879651853
VP0840	NA	-0.21135253674398	0.920599861091708		9.39281455227367	9.43262967949989	9.48990382014151	9.73611462742888
VP0841	NA	-0.146136471543967	0.937976204626558		12.2811773289752	12.2053947612478	12.3636293884779	12.4155589634348
VP0842	NA	0.310096570640107	0.743752697993535		13.98694943564	14.0259836172354	13.7073097884688	13.6857812562464
VP0843	NA	-0.541056039311542	0.759185199882932		12.1152659735628	11.8750990899829	13.0256643046814	11.8092309755227
VP0844	NA	-0.583729994007263	0.745160890949943		12.3893041275574	11.9465195462195	13.2689604011445	11.9985658890273
VP0845	NA	-0.546388657596454	0.769967678572491		14.3696452279509	13.9331149023731	15.2057502139699	13.9635782018101
VP0846	NA	-0.426878902790433	0.852581076981351		13.3323691733862	12.9956510969221	14.0565875752104	12.9318507731567
VP0847	NA	-0.285429772431372	0.932969092616243		16.1337169080757	15.83802752015	16.765215489756	15.5400005212792
VP0848	NA	-0.251483028644591	0.940432319943028		14.8423467239164	14.5811426787482	15.4747243107903	14.1846364643283
VP0849	NA	-0.248237974161227	0.931671641767307		13.8775247168363	14.1928925170443	14.6346449109017	13.842274612208
VP0850	NA	-0.318910791551682	0.888358139057929		13.4568276798824	13.8131933103831	14.2885583840897	13.5472765741351
VP0851	NA	-0.25921721768783	0.845804242471258		11.1805435125301	11.1248396932766	11.3344272505552	11.4840244236514
VP0852	NA	-0.149173268132623	0.937976204626558		11.6777882628452	11.6521168461628	11.7734901419885	11.8528835853583
VP0853	NA	-0.00725536682491533	0.995528732738165		10.8568531291753	10.6848415119005	10.6979145844699	10.8582899688535
VP0854	NA	-0.127016529671332	0.947486741358109		11.4595040168897	11.3913007603033	11.6535729818741	11.4469499610769
VP0855	NA	-0.560202540486761	0.601469356126254		6.63272005544375	7.06862773474457	7.50344545663308	7.28785452978886
VP0856	NA	-0.0992234248471056	0.975520355574818		6.37660665997949	6.85001439779694	6.92399984723008	6.50793411269804
VP0857	NA	-0.850215586943917	0.035650174125503		9.34258780029946	9.21162839357188	10.1896731571036	10.0645359905459
VP0858	NA	-0.20019038424791	0.935754128396145		12.8582071496313	12.3056175951105	12.9217857988464	12.687138664114
VP0859	NA	0.00552976860895678	0.996835824637927		9.89584643998541	9.26571564164441	9.80392188526207	9.40476651617042
VP0860	NA	-0.175570758439002	0.929951463116446		10.7320044861269	10.740017025402	10.9123417211676	10.9099875387213
VP0861	NA	-0.326219972151105	0.884043979040614		15.7249673881122	14.9503233244247	15.7986100065323	15.6269797616874
VP0863	NA	-0.0886477604108926	0.965606076465361		9.94510405199282	9.77169979107086	9.82897417428679	10.0578602072288
VP0864	NA	0.369510282031417	0.663698293554102		11.944108876225	11.99802275279	11.5125046119632	11.684767331481
VP0865	NA	-0.128253495086026	0.953309967520926		13.3070315248941	12.8487187055275	13.2509218380966	13.1979837998491
VP0866	NA	-0.250435585732771	0.911952845838713		13.0142587000012	12.5150332182918	13.1501589560321	12.9147730124092
VP0867	NA	-0.516628364971674	0.475692856370329		10.3533469808651	9.99359404197897	10.7837055468424	10.6189637511479
VP0868	NA	-0.418228260736195	0.716180680402376		11.8826885000494	11.9137235720284	12.5671690983897	12.0146853778912
VP0869	NA	-0.46255597957564	0.502503039274548		10.892508331923	10.6648527888245	11.1791047567945	11.3087076967437
VP0870	NA	-0.736028472872304	0.175563236377475		12.889846275081	12.4415496513557	13.5048819350189	13.3286534246972
VP0871	NA	-0.183923644215535	0.927240891698257		13.2697924806752	13.0496404437253	13.3662940977944	13.3296236722309
VP0872	NA	0.330668991807386	0.774361139109198		12.9899192139738	12.7258740734606	12.6614205891131	12.3950484058975
VP0873	NA	0.300766336373772	0.778997217653529		14.4964843014374	14.4250122940098	14.2619765392994	14.051768065237
VP0874	NA	0.210170928028268	0.912917062445963		12.8124866986377	12.9677094098484	12.5825956225855	12.7740155387884
VP0875	NA	-0.00665532825943213	0.995762457871745		11.6212538681154	11.7303366892403	11.7637788586729	11.5993083485688
VP0876	NA	0.00851404741996431	0.993385234421891		12.9359665379193	12.9019885570845	12.951082223774	12.8693628218816
VP0877	NA	-0.0730411791201895	0.974544638055748		10.2152164183272	10.0991503243026	10.0721885676476	10.3701082998416
VP0878	NA	-1.43281883003653	0.274404767413682		8.75399485112858	8.96695744527343	8.64622667955968	11.0321756745681
VP0879	NA	-0.204520160911271	0.897758407900578		12.9524386945199	12.9182619105075	13.1297216710674	13.149984938322
VP0880	NA	0.370134412399979	0.697731591350523		11.9552938551506	11.6946350218998	11.3971919905507	11.5225962581743
VP0881	NA	-0.497315996571795	0.485950329489723		11.5302977473293	11.4174205245139	12.1399901859704	11.7845760867712
VP0882	NA	-0.557264889900051	0.38803471509886		11.4495470786047	11.3121217689062	12.1147460172183	11.7427326682301
VP0883	NA	-0.517774639978346	0.485950329489723		10.1351695521581	10.030512562952	10.7922229158342	10.3872509742512
VP0884	NA	-0.343965648463964	0.701423442589508		11.1792888668825	11.1076662906507	11.531706133802	11.4433688592016
VP0885	NA	-0.241913604704374	0.884043979040614		10.1190319296057	9.94192962126438	10.2832795632417	10.2691126565708
VP0886	NA	-0.451254712714857	0.725667798099823		11.7586412551184	11.2215175800748	12.1819168240861	11.716268516173
VP0887	NA	-0.316280684037949	0.827716751476461		10.1490793117534	9.8739080400537	10.4963485376108	10.1611340695908
VP0888	NA	-0.328984935104877	0.8372086541668		9.73231686500717	9.52052840702559	10.1961061198983	9.6893688783742
VP0889	NA	-0.545049814091458	0.610998760420997		11.897565867554	11.3801061286689	12.4556430319382	11.9095999223405
VP0890	NA	-0.459309431394753	0.735756930960721		12.1451340489671	11.4769066839445	12.4887713142884	12.1056915926619
VP0891	NA	-0.355383233816187	0.774361139109198		10.3631042090809	10.0331137988164	10.7226329999214	10.3915050033685
VP0892	NA	-0.446292098945411	0.663698293554102		11.6516086033153	11.1609655742867	11.9702250001744	11.7723946757722
VP0893	NA	-0.249033024891802	0.888358139057929		10.6039482283692	10.3450697449079	10.860636152993	10.5914925311208
VP0894	NA	-0.101169698268487	0.958550128888946		10.8305606059206	10.6101546256632	10.9162433625976	10.7344029023601
VP0895	NA	-0.0622694810565431	0.978346619012247		11.3125204129786	10.8635404806407	11.256548886847	11.0780954612691
VP0896	NA	0.252832189327779	0.867111440495431		10.7751646881244	10.6765465078008	10.3768547513241	10.5634880444717
VP0897	NA	0.163619228315806	0.937976204626558		10.2633763328679	10.4539098312587	10.1237148425611	10.2639014205461
VP0898	NA	0.246972035336721	0.870231577785726		10.1284241256643	10.131068613532	9.94045528363542	9.82843502057545
VP0899	NA	0.123289691549599	0.96299837930488		11.3390554116304	10.8369902985653	11.2854941620878	10.6189637511479
VP0900	NA	-0.0232708995639648	0.988806643577485		11.5577862350979	10.7931598655659	11.5021583364297	10.9487534050235
VP0901	NA	0.873349664268594	0.0864727546010544		10.1567493971504	10.2982607564377	9.58610805274924	9.10789688361189
VP0902	NA	1.08593126069627	0.0461726519341617		11.2968710924469	11.5845641941996	10.6750697667654	9.97736830365922
VP0903	NA	-0.0993089183974227	0.969232544490428		12.1771644321228	11.5331183403924	11.7518200463293	12.1944951484894
VP0904	NA	0.605209385442818	0.276975562178767		12.557987755491	12.355833341061	11.7142169994485	11.9834976927499
VP0905	NA	0.383861151374013	0.745160890949943		12.8517636990693	12.361536480731	12.1883843878138	12.2978290310068
VP0906	NA	0.20704633443108	0.937976204626558		7.14979133675039	6.7774036190224	6.76000301123816	6.81712433270105
VP0907	NA	-0.325704338380504	0.913797880290921		9.83404499376036	8.97238889218258	10.0439364200759	9.50534764184633
VP0908	NA	0.575957524698853	0.300398706455622		10.7523966941972	10.6377629191518	10.2309836454111	10.0116267270249
VP0909	NA	0.00343116083740602	0.997279440023649		9.70537451736336	9.66505276153535	9.57627814218616	9.77489484787398
VP0910	NA	0.510868722847205	0.796437535633128		8.7115761977219	7.54755301138114	7.78526298039108	7.72543191463394
VP0911	NA	-0.0728647254315098	0.980590852278192		6.333943979329	5.96605715813712	6.57494424110005	5.95049351276162
VP0912	NA	0.107413833392298	0.96226185733457		8.38056297948531	8.03663797961144	8.23598229760832	8.0145762743113
VP0913	NA	-0.106985366574929	0.965606076465361		7.26781664276141	7.00645015754868	7.17909194874786	7.31945512167059
VP0914	NA	0.00368507433090267	0.997088905958786		8.96324544142897	9.00984702383839	9.06001198343197	8.90860552788402
VP0915	NA	0.444918161926323	0.69637262218398		8.06339258979634	8.46427395741456	7.75071933197632	7.89382416943984
VP0916	NA	-0.13882767088509	0.953309967520926		16.5418559151781	15.8991469451989	16.5281046641089	16.2481378506115
VP0917	NA	-0.0577045127051945	0.975840776445073		13.8291457563441	13.6281525549969	13.7557451916623	13.8233089334402
VP0918	NA	-0.0696985681350149	0.969232544490428		15.6768029268419	15.57562631231	15.6990107925699	15.694626811577
VP0919	NA	0.0447657155488569	0.983928521389272		13.4783605248432	14.3306323758038	13.737944169761	14.0840774607238
VP0920	NA	0.567816596537189	0.66961575389861		15.5679525911876	15.4140073927246	15.3424245193621	14.3367387910711
VP0921	NA	-0.202357846341659	0.943913998656243		16.42541325476	15.9001269123249	16.7365750403889	15.9301539165
VP0922	NA	-0.298877089524635	0.888358139057929		7.90482458848426	7.47287754895737	8.14581091917597	7.8847996089081
VP0923	NA	-0.0293031685223693	0.985827047124979		9.41174204060825	9.22988371187363	9.29391339435615	9.41001806663653
VP0924	NA	-0.0167818146398252	0.989589735066416		9.91345966370096	9.49055853150808	9.86575534131053	9.60487735288926
VP0925	NA	-0.0888633819469476	0.964662318339178		11.5904355079335	11.7174562549484	11.6144838468758	11.8603840252393
VP0926	NA	-0.0786310067555363	0.969232544490428		10.2538721053985	10.6171063876777	10.4911264165109	10.5530819854089
VP0927	NA	-0.662386926569044	0.228652366674727		13.108102739664	12.7088920480715	13.5482694176045	13.6203441813952
VP0928	NA	-0.00135120456638063	0.999090312099142		13.1770442080539	13.1697517521338	13.0652959814987	13.2758421319626
VP0929	NA	-0.265691729070151	0.848767247503002		13.524492689327	13.2718438616272	13.7002557660842	13.6382988881847
VP0930	NA	-0.117635319531944	0.960469294053337		11.8439389591184	11.8196784364709	12.249968672219	11.5733302387689
VP0931	NA	0.22358174612196	0.942720308258143		13.9040462182228	13.6154074713106	14.0004947605517	12.8724096791143
VP0932	NA	0.184115923785969	0.953309967520926		13.5662226464079	13.3285320148974	13.7307618025228	12.585555167693
VP0933	NA	-0.0658371036979349	0.980401540112034		12.4098829872624	12.2691209475171	12.7998466229126	11.8691808672049
VP0934	NA	-0.129792073987902	0.958313384977144		8.85299890255137	8.87134968047764	9.29989887461312	8.62587400263095
VP0935	NA	-0.135743515059613	0.969232544490428		8.56710044200937	8.20296437942491	9.05294107191094	7.76859071993636
VP0936	NA	-0.0900931466117354	0.975520355574818		11.2676534993183	10.869374750013	11.5329771940962	10.6992299213083
VP0937	NA	-0.715319738301333	0.0999910115106931		11.6656540760736	11.890242838273	12.4959585617867	12.4966563186113
VP0938	NA	-0.184282756914402	0.931671641767307		11.2279146596716	11.5676185988355	11.6264412780441	11.5544838104543
VP0939	NA	-0.54727996990064	0.302317186549278		13.6459547087942	13.4681968497543	14.1568664363561	14.0557523020103
VP0940	NA	-0.655230834190041	0.213530024895482		10.7078434522281	11.0368523562	11.4969572406397	11.5698152357679
VP0941	NA	-0.922140831366616	0.0165924316179946		11.5716234599283	11.297050039602	12.3485490614651	12.3771945108472
VP0942	NA	-0.403680108480177	0.805109251780239		6.29740195478669	6.16890700495806	6.68880202861841	6.58424818300389
VP0944	NA	0.353440837614235	0.8372086541668		11.7658476958046	11.2850965096431	11.4343970567163	10.9088750894338
VP0945	NA	0.00417863298166878	0.997088905958786		10.828000883867	11.1526167540792	10.8847307283761	11.0928652253032
VP0946	NA	0.220542256049332	0.931671641767307		7.99201409300976	7.92902000703042	7.54435667993661	7.89382416943984
VP0947	NA	0.0760945678694301	0.973255528042633		8.84921697363315	8.59677887875913	8.66489863929414	8.65270426193156
VP0948	NA	-0.670742954311273	0.166522361321756		11.3257355189039	11.3760137200902	11.8732026872617	12.1529707304535
VP0949	NA	0.504323968698662	0.677714238806349		11.9840328463134	12.6212797087886	11.5767731761395	12.0487525928616
VP0950	NA	0.424629724659314	0.66358995156289		13.2438014654072	13.4868183217481	12.7482497544364	13.1184924405064
VP0951	NA	0.0877904572815174	0.96863709675769		9.10107628177063	8.96150547279698	8.75479688817018	9.10401376665848
VP0952	NA	0.23335551571602	0.888531500184627		9.24426296461804	9.20702824113873	9.03151799361657	8.96106811719784
VP0953	NA	0.712385329039482	0.102116675476716		10.7134017556896	10.5908627329513	9.89768060802566	9.98653685074878
VP0954	NA	0.0466006952181455	0.98173474305573		12.0839621103897	12.2975265434598	11.9560811211431	12.3151473389747
VP0955	NA	0.289682956642394	0.921489668397446		10.2989319345911	10.091683189739	9.39802707881386	10.2794789949822
VP0956	NA	-0.214978743240361	0.931671641767307		13.8901563995756	13.3835863525177	13.7277123114943	14.0068096164238
VP0957	NA	-0.480388036480135	0.884043979040614		5.30414199040654	4.63007106291727	5.24506504582843	5.64317045155781
VP0958	NA	0.546261930955138	0.69637262218398		10.9798466388829	11.2861872960743	10.0439364200759	10.9875590074618
VP0959	NA	-0.237800349991418	0.953309967520926		12.8807668420645	14.365236927509	13.5378608471235	14.4169853600886
VP0960	NA	-0.372164076448079	0.884043979040614		15.3472667793288	16.3455109069118	16.4649129772024	16.1209600570419
VP0961	NA	-0.35138834051403	0.920599861091708		8.02367757979132	9.2523827410355	9.23889634387513	8.96106811719784
VP0962	NA	0.239312660586488	0.951493976944094		10.4245431949885	11.9616183951109	10.9162433625976	11.3469961797986
VP0963	NA	0.983500567324065	0.305676647976975		13.6982665532009	12.8754183025595	12.7956166687909	11.7421081781822
VP0964	NA	0.0774378947684197	0.965606076465361		13.1503355788888	13.0678314708087	13.0234051745336	13.0412342048111
VP0965	NA	-0.00203657537686789	0.998794832669611		12.8336950176198	13.1001322957891	12.8378825891164	13.0990340079417
VP0966	NA	-0.26248085032931	0.888358139057929		12.05784721944	12.3993279964064	12.3340387934204	12.6483373807476
VP0967	NA	-0.241269006152596	0.89145547575638		14.0747224680112	13.9268340516488	14.40281175094	14.0659769460653
VP0968	NA	-0.351274055714009	0.695536026277951		12.8360058274176	12.8739680367303	13.2942911715618	13.112948115961
VP0969	NA	0.291440903515252	0.81141250771019		12.2271969178451	12.4830464338937	12.1147460172183	12.0225923738868
VP0970	NA	0.928233376186746	0.278318901597237		6.14943352536549	6.13055481093104	5.34107022655087	5.25215084069185
VP0971	NA	-1.21160022058684	0.0124294209555912		12.0566178141999	12.4672640604775	13.1686762294508	13.7467710923579
VP0972	NA	-1.66668683867071	0.00398492454639638		5.70096837547054	5.62350039128881	6.7943277014585	7.55765000310303
VP0973	NA	-0.484994433677357	0.488333677918517		8.65204084803528	8.79370866695738	9.14226533868275	9.25522716225753
VP0974	NA	0.038868913249331	0.98173474305573		12.5984449259347	12.6571342490127	12.6821913298266	12.4907203578125
VP0975	NA	-0.0940123379597575	0.960469294053337		13.7869348426495	13.664048581534	13.9578334209515	13.6701632754817
VP0976	NA	0.121822693461929	0.950238472578111		11.0280362588087	11.00540612323	10.8237225546741	10.9613280532869
VP0977	NA	-0.167879533858937	0.937976204626558		12.2200153266271	12.2975265434598	12.6033144376669	12.2278864697411
VP0978	NA	-0.431450643748959	0.653908303809141		11.3386058977912	11.3035286416597	11.9513355119211	11.524534358163
VP0979	NA	-0.340193045985313	0.793630818048462		12.308863475576	12.2260040657931	12.8244502162062	12.3555829058009
VP0980	NA	0.22121804896006	0.9013311088932		11.3106881028051	11.0714289279423	11.0340366395945	10.9177507575442
VP0981	NA	0.269115449311863	0.821783800641955		11.2303398009468	11.1786948525313	10.935594847297	10.9371598758511
VP0982	NA	-0.172468167499136	0.931671641767307		14.1819101755232	14.1081544702761	14.2564085295248	14.3768501414251
VP0983	NA	-0.47599476511586	0.57965700038027		13.4891341945831	13.0210977500336	13.7789647462569	13.7210155602658
VP0984	NA	-0.21286231346279	0.931705276331622		13.9118103154796	13.3723314656695	14.0347704171733	13.7075901531548
VP0985	NA	-0.328146254007167	0.781934433043718		10.2235178594595	10.0766319650387	10.3131790158052	10.6248475237926
VP0986	NA	-0.433933519805195	0.745160890949943		7.90967469951685	8.1367824425508	8.13245659305853	8.68771897804221
VP0987	NA	-0.165759338840449	0.965606076465361		4.97450461793671	5.92182533367218	5.59583306103771	5.62882816472481
VP0988	NA	-0.0364074874056564	0.985862151076533		8.3199150839564	8.55394868389632	8.00635577961032	8.80238553689986
VP0989	NA	-0.116868937346494	0.979523538038763		4.08003405993254	4.83477268528284	4.29701117340595	4.6586588655179
VP0990	NA	0.519130500116182	0.443975670453452		11.8943579806049	12.025062297596	11.2626910767039	11.5993083485688
VP0991	NA	-0.126476146168351	0.953309967520926		9.21026792624258	9.28766692664313	9.1017247775028	9.59014730901808
VP0992	NA	-0.094925946772424	0.965606076465361		13.6601450086761	13.9101270889409	13.6510587283728	14.0862113770206
VP0993	NA	-0.162757153134088	0.937976204626558		12.5649219910093	12.3947842608502	12.7961460917957	12.4782747690837
VP0994	NA	0.457276516032309	0.916888282365681		19.956142437484	18.4881245974846	19.4545604820949	18.1468309953899
VP0995	NA	0.0753222759973853	0.970276018763573		14.2208467448954	13.8898199486871	13.9315694613856	14.0453703110497
VP0996	NA	1.29824645565016	9.10255672659019e-05		13.3050771916759	13.4025707241117	12.1908022687139	11.9118228475238
VP0997	NA	-0.327447673667564	0.927803664371789		5.98453603824973	5.24696311363369	6.05810379328672	5.98468459312877
VP0998	NA	-0.445633833433297	0.711277632931435		9.11163846083401	8.71165042731539	9.13558719736724	9.5668262382023
VP0999	NA	-0.28271857391108	0.92040750360757		8.98982553287205	9.08196608699365	8.87192721390113	9.64105762169512
VP1000	NA	-0.128593240920236	0.965606076465361		7.82491971732486	7.97303512046643	7.48254640409674	8.3847316838753
VP1001	NA	-0.161172313440679	0.955536233331941		7.32339546762255	7.56203522689281	7.04297194977404	7.95833372204006
VP1002	NA	-0.330559904686183	0.931671641767307		12.798989724935	12.0191700484991	13.2818703985567	12.0467310889976
VP1003	NA	-0.267336916165356	0.850340064294674		12.4159678790645	12.1501510474706	12.6111583625492	12.5009692779085
VP1004	NA	-0.149759927192985	0.940090422294281		8.98868000283147	9.04119765045606	9.16867300422027	9.15744873024753
VP1005	NA	-0.167747381668647	0.931671641767307		11.2445657453931	11.3512124474258	11.4371151930895	11.4934553108501
VP1006	NA	-0.354311990969852	0.70841800955056		11.1101280079536	11.0014267086076	11.503455685868	11.3146001602196
VP1007	NA	-0.373947109118117	0.759185199882932		12.0898501712151	11.6030648386023	12.1408240979488	12.3347476033035
VP1008	NA	0.0825922822388528	0.975520355574818		9.770144042854	9.28766692664313	9.71712562699505	9.18834032659092
VP1009	NA	0.0873322931395662	0.969232544490428		9.64920688709816	10.0614220582773	9.70364377554925	9.84791444195915
VP1010	NA	-0.172356022765287	0.931671641767307		11.5857080918705	11.5118286068488	11.6311966380582	11.8052506256306
VP1011	NA	0.0371497893039039	0.98173474305573		14.2974960242704	14.2591067961353	14.3381166877498	14.1378861412296
VP1012	NA	0.117912000873566	0.953309967520926		11.5453740647323	11.6995557677426	11.3358844701066	11.6561032448584
VP1013	NA	0.285892819661014	0.877320182503755		13.3878431730337	13.8135716170558	13.1723513332772	13.4720685279118
VP1014	NA	0.316908027043879	0.860442794562173		15.61337051029	16.0787772752113	15.3247365386025	15.7408405817276
VP1015	NA	-0.352015724533284	0.718096927456767		9.67436145789023	9.55713591913402	10.0187536382287	9.92036278159317
VP1016	NA	-0.0117378751326311	0.994251813861239		12.3557104918006	11.5155538096987	12.0742867191602	11.9405949029748
VP1017	NA	0.0770678360567593	0.969232544490428		10.9996004313111	11.1927230570003	10.9064694030637	11.1254746984866
VP1018	NA	0.0690870038189082	0.973523342637298		11.2638705651962	11.4064275134029	11.1758537318424	11.3513703961506
VP1019	NA	0.141917288808615	0.942153929810515		10.2896598236316	10.4616546240263	10.1702003498841	10.2948901649133
VP1020	NA	-0.357744719239131	0.745160890949943		13.3421567105849	13.0611561697148	13.4229251694177	13.6962971265453
VP1021	NA	0.0288973057595801	0.985447278173672		10.12582130975	10.1237652825774	10.0187536382287	10.1654877993471
VP1022	NA	0.0910020159506511	0.969232544490428		14.4336824027732	14.0297331576119	14.3390252965965	13.9444783620086
VP1023	NA	1.61040309020663	0.107023468338194		16.0142640731264	15.0069130746785	14.6223077984607	12.8242479750372
VP1024	NA	1.29473008604689	0.276115331020901		15.8826722066365	14.8159225324189	14.7715087338496	13.0408957245869
VP1025	NA	0.274828054269467	0.888358139057929		12.6397154151881	12.3516713965592	12.4522879768756	11.9663111397705
VP1026	NA	0.0104873202747603	0.992348120478142		10.0926170367424	9.92522252667172	10.0439364200759	9.96243337375279
VP1027	NA	-0.276934440471797	0.841822090203202		8.78467993176046	8.79370866695738	9.00977199544114	9.11047983388338
VP1028	NA	-0.175733435509651	0.926334106426966		13.8011971916007	13.8263753732688	13.9416540261839	14.0356352301853
VP1029	NA	-0.402440164102261	0.613358358726359		11.8046081542633	11.8671027520262	12.1274233159595	12.3395719413167
VP1030	NA	-0.198498249017526	0.931671641767307		13.5445100588003	13.0898620093295	13.5919154342622	13.4735114369286
VP1031	NA	0.0249350975490684	0.986589257838176		10.4720413860265	10.7777317923992	10.5625700454334	10.6472563961367
VP1032	NA	0.387585538733152	0.644403173115681		12.5220160468771	12.3815769515811	11.9851605141296	12.1424395938641
VP1033	NA	0.490248242883727	0.489497402133568		12.0213420442519	11.688872858311	11.4371151930895	11.3131993741026
VP1034	NA	-0.147809171089039	0.938727296935892		12.4412059475426	12.3109865295809	12.4299467498429	12.6142765448927
VP1035	NA	-0.255503190199693	0.884043979040614		13.53693809891	13.1700472277747	13.5728860192924	13.6670960517464
VP1036	NA	-0.354493689763618	0.767367881807605		13.0181236137632	12.575170935111	13.2259902969817	13.1087556596719
VP1037	NA	-0.272169978814008	0.888358139057929		15.1700384661605	14.7782369268773	15.4274944727335	15.0698580892199
VP1038	NA	0.541318558949741	0.325764194331469		9.93502937769784	9.91961022206783	9.42566228620447	9.35444447133229
VP1040	NA	-0.138882178001238	0.946221125759426		14.5924779394189	14.3314251293475	14.7174726591606	14.4872379108455
VP1041	NA	-0.0901246274680131	0.959200968512569		15.4020471537064	15.2697528483781	15.4395747567481	15.4154832771987
VP1042	NA	0.148699548626966	0.937976204626558		11.0575621905549	11.0433182605929	10.878744704938	10.924371857212
VP1043	NA	0.0185160443005404	0.988381637217289		14.3169087963584	14.263128685465	14.2779843461271	14.2655910890974
VP1044	NA	-0.157975231302112	0.953309967520926		12.6148723377375	11.9602522836449	12.2391068977469	12.6903794409074
VP1045	NA	0.105682333869033	0.965606076465361		12.542262781879	12.2128710164244	11.9758439530105	12.5322498532635
VP1046	NA	-0.170681907141038	0.931705276331622		10.0024162259121	10.0639682045064	10.1404892754543	10.2598351828204
VP1047	NA	-0.0858249080351095	0.975520355574818		16.5052868440338	15.8401643565875	16.5060664265984	16.0515551924447
VP1048	NA	-0.225279331122053	0.917031012180381		9.71302472235875	9.70801106471918	9.74810181412244	10.0922417651006
VP1049	NA	-0.514601370602488	0.632530489989456		8.33080459547955	8.37686856912826	8.51858667828842	9.12076563763647
VP1050	NA	-0.444357454501729	0.888854829078908		6.01185842868819	6.59225413448695	6.00046395624005	7.15903832487777
VP1051	NA	-0.0961043072792455	0.958313384977144		12.1612381301184	11.9906811824167	12.2297312715192	12.1187403231349
VP1052	NA	-0.24108244738881	0.883554822487742		12.4273215477962	12.2254355427292	12.6302867197357	12.5102903996488
VP1053	NA	-0.0429809765902742	0.983762004370929		17.0610383756856	16.4369288187182	17.058747678603	16.5471750047445
VP1054	NA	-0.127935290199749	0.965606076465361		16.6218930399241	15.8189348866407	16.6511783624026	16.1045242826938
VP1055	NA	-0.0798029256185608	0.97837797989295		13.5056459563256	12.6186842475821	13.4450370034051	12.9286526190798
VP1056	NA	-0.114253300980071	0.953309967520926		11.6427147167896	11.528516788445	11.8580697309273	11.5281612929602
VP1057	NA	0.0135498746563463	0.989589735066416		13.2516420843694	13.4446989552078	13.4280580631662	13.2417887971162
VP1058	NA	-0.0974774163768865	0.954817944176738		12.9065471340138	12.9731380318231	13.080153342539	12.9940189950331
VP1059	NA	-0.200849749859383	0.920599861091708		13.942603397872	13.9398884414501	14.2606345031551	14.0132940208671
VP1060	NA	-0.197491380375249	0.937976204626558		15.2573053832637	14.9190217601147	15.5235773230123	15.0249980194334
VP1061	NA	-0.200793086392984	0.941050472432938		15.6523357132994	15.1469397196988	15.9386840997669	15.2172416991737
VP1062	NA	-0.231862305848354	0.931671641767307		14.9376419401984	14.5981506846901	15.3066432257014	14.6359731399653
VP1063	NA	0.120689150446524	0.953309967520926		14.1548774742299	14.0269626980908	13.8356869974952	14.0956529205696
VP1064	NA	-0.145630876892517	0.943913998656243		9.34169083208994	9.08698208156054	9.32359551723206	9.40896928472244
VP1065	NA	-0.126676672905874	0.953309967520926		8.24897116458333	8.12707508176333	8.41209216267056	8.23180151109433
VP1066	NA	-0.0904104601044602	0.965606076465361		9.17242882586246	8.95053932647575	9.17520007827029	9.14490447105505
VP1067	NA	-0.293282936939347	0.873236570490954		9.74661853697267	9.28330330828536	9.74371715666971	9.90779561507493
VP1068	NA	-0.195624402370999	0.920599861091708		12.5244883778643	12.3285635757507	12.6147643014995	12.6365129430473
VP1069	NA	0.00142635274485148	0.999090312099142		11.3611330873476	11.259778067184	11.2915146013396	11.328533720758
VP1070	NA	-0.00602142029805445	0.996835824637927		10.0776106716057	10.5295481030152	10.3042740637163	10.3434573522607
VP1071	NA	-0.660934713900682	0.722794102691195		8.27926855700449	8.38503698259199	8.04962567945853	9.53449219875604
VP1072	NA	0.322608119809133	0.735860352048173		13.9983420836131	14.0985623760802	13.6840424476885	13.767990538966
VP1073	NA	-0.0477362890092505	0.979890170850803		8.90735749444734	9.02037311091161	9.00977199544114	9.01030725950345
VP1074	NA	-0.00853908776039704	0.996835824637927		7.82748490716114	8.30119387750469	7.50344545663308	8.46967043578445
VP1075	NA	-0.175556841474324	0.935754128396145		10.803454295476	10.9637464242653	10.8867205628426	11.2116018948996
VP1076	NA	0.0842719735160115	0.978849107869995		15.948951402497	14.9149727343259	15.6885693197629	15.1359642178591
VP1077	NA	-0.0580177207750353	0.978346619012247		8.6920027979718	8.79370866695738	8.72841066801598	8.85877912533072
VP1078	NA	-0.422419140671399	0.62825897637136		8.97486222254439	9.21621392464767	9.50033803475006	9.53064010761548
VP1079	NA	-0.233308378948469	0.89145547575638		10.9261072660711	11.1597758396304	11.2016590862085	11.3516433448158
VP1080	NA	0.19664329142923	0.924730517577045		9.78539737596688	9.80556603720406	9.69003474806872	9.51024613808139
VP1081	NA	0.112715178867134	0.955536233331941		12.8012751941878	13.2347539637925	12.9895497055105	12.849786360521
VP1082	NA	0.0306047774038295	0.985862151076533		12.2586631486678	12.7659116547947	12.5572088457165	12.4475768728137
VP1083	NA	-0.307334705914499	0.839960530366057		13.9205844367317	14.3327454179901	14.5788162107529	14.3053777194978
VP1084	NA	-0.179713251546827	0.937976204626558		10.4724511945237	10.899623476108	10.9697865582797	10.7845945114716
VP1085	NA	-0.173664715277377	0.940090422294281		11.2517458328454	11.77297824346	11.6347528998843	11.7766698791032
VP1086	NA	-0.0771977836718864	0.975520355574818		9.92368555937851	10.4789298745739	10.3278995358974	10.2754564874204
VP1087	NA	0.114650395607072	0.959308924418733		11.824648348112	12.4267885773997	12.0326599509548	12.0500986901892
VP1088	NA	0.0449870981292629	0.98173474305573		10.7771564841305	11.3698532582486	10.9123417211676	11.1864216965336
VP1091	NA	-0.540293103353926	0.542176335452864		14.9046553584999	14.5782513090665	15.5333747970951	14.9997715840972
VP1092	NA	-0.539839647233908	0.625992057252007		15.8186000816307	15.2928647777075	16.3755018161268	15.8080085965482
VP1093	NA	-0.710457295290414	0.175202336451168		11.0953036177034	10.7699554414599	11.7691820844183	11.5276782281545
VP1094	NA	0.338611675750107	0.829599529250755		9.09576605227655	9.33902611140505	8.61775765605925	9.09099403582831
VP1095	NA	0.122556299270109	0.965606076465361		6.85518561514008	6.59225413448695	6.86062018126228	6.41904579626045
VP1096	NA	0.493013473087286	0.471238986624336		9.11689069347285	9.05149827259086	8.65559286675046	8.54416473287664
VP1097	NA	-0.120678045886798	0.96226185733457		6.7935473482823	6.89646763580053	6.72484172098672	7.11341027810091
VP1098	NA	-0.310550490827879	0.921489668397446		7.83770029789199	8.14642492241812	7.75071933197632	8.67206743337409
VP1099	NA	-0.0791185333199903	0.967276116330452		11.6966774917297	11.5155538096987	11.7231533556626	11.6538915705258
VP1100	NA	0.234381484464854	0.873243356544151		12.2469735324902	12.3125933214846	12.0191179357945	12.0716328704687
VP1101	NA	-0.172180034057898	0.937976204626558		11.6459882334358	11.966389623846	11.854007322832	12.1060152087006
VP1102	NA	-0.428067481831679	0.617646709870217		11.0805941546734	11.236266648381	11.4275792259473	11.728720919216
VP1103	NA	-0.593794292841054	0.276975562178767		12.5157669166188	12.7023697586343	13.0762353779013	13.3230270045302
VP1104	NA	-0.192131639663637	0.920599861091708		12.7121236624882	12.7378828607301	12.8547532217855	12.9762501722286
VP1105	NA	-0.328335481170243	0.75637793688938		13.7370703998446	13.455405245748	13.9483381188644	13.9146764389574
VP1106	NA	-0.223973705099629	0.931671641767307		12.5884601285909	12.6813809575117	13.160475658336	12.4806477072906
VP1107	NA	-0.104699319895567	0.959200968512569		13.2000540739809	13.0321926494452	13.408801361936	13.0117443548956
VP1108	NA	-0.0648357537321294	0.975520355574818		15.9796277761821	15.7112372068688	15.9036767518002	15.9292855257943
VP1109	NA	0.0350548912981476	0.983762004370929		9.85116418389059	9.68172690591943	9.53627471968759	9.90184356027735
VP1110	NA	0.256831277251326	0.884043979040614		9.98010971484218	10.2874071595168	9.80392188526207	9.95526679305564
VP1111	NA	0.171160801540114	0.937976204626558		8.54856275843878	8.69203222894174	8.28508635106647	8.58001738038553
VP1112	NA	-0.141894468437763	0.950513723285554		7.63590587368084	7.73816033140449	7.76809454213055	7.86657934621034
VP1113	NA	0.265049432701097	0.884043979040614		8.53920382076514	8.45654325091535	8.33257394974431	8.15381101123922
VP1114	NA	0.0634741630325029	0.978346619012247		8.15201829152259	7.98383223235239	7.91571657877246	8.08980487358622
VP1115	NA	0.944410744945611	0.190476085290494		9.95217346484437	9.15065097182761	8.87994074638233	8.44941012529153
VP1116	NA	1.38579238006671	0.00358114271314211		12.4724780131942	12.1284207493564	11.2332799284148	10.5454665184965
VP1117	NA	1.55043657016655	0.016705125757229		6.85014849090967	6.27820127681681	5.14221278070534	5.19488680704324
VP1118	NA	-0.0223743761177828	0.988381637217289		12.292942218026	12.7698159832661	12.4127882159486	12.7158348495966
VP1119	NA	0.586788792932584	0.668526785490301		6.42483584707273	6.56375227918954	5.59583306103771	6.12414130372527
VP1120	NA	0.121036297942105	0.960469294053337		6.94769377783336	7.20406575972896	6.82785467898834	7.03943440291158
VP1121	NA	-0.18538373976448	0.940432319943028		8.07423324374088	8.56836715882627	8.65559286675046	8.37617082794623
VP1122	NA	-0.0210864593102044	0.988381637217289		7.38390025325296	7.73816033140449	7.46134014977851	7.67047738288593
VP1123	NA	-0.303217809444116	0.884043979040614		7.92652282359006	8.44877089601688	8.53897374012455	8.46160042215729
VP1124	NA	-0.378246815206012	0.829599529250755		6.44502194197429	6.82621456129262	6.95467523047339	7.01758251275801
VP1125	NA	-0.0094604058238103	0.995762457871745		6.70703953547515	7.04819818386774	6.68880202861841	7.01206742986604
VP1126	NA	-0.233792519964398	0.931705276331622		7.55153356272103	7.73816033140449	7.52404608092331	8.11831801544717
VP1127	NA	-0.261234544754153	0.884043979040614		10.1153628320839	9.75603925071835	10.2434602006666	10.1778551162813
VP1128	NA	-0.342036805816111	0.829581231989705		14.7978305436457	14.1822389389406	14.9130750457232	14.8148930259452
VP1129	NA	-0.118257785971783	0.953309967520926		12.8071355438184	12.6958178485735	12.6497507507765	13.0613990530448
VP1130	NA	0.115298076392039	0.959200968512569		14.1174379698578	14.0127005777254	13.6333911695144	14.2101862784342
VP1131	NA	-0.541845306708413	0.380500455485395		10.3104388962859	10.2982607564377	10.6796677614676	10.9889634008978
VP1132	NA	-0.153021585749623	0.953341595054988		14.8574280364449	14.1611388057214	14.376502178227	14.9705239816275
VP1133	NA	0.628387397965631	0.325764194331469		14.0881217680325	13.5842632119148	13.2318724015249	13.2284743110056
VP1134	NA	0.0333324028173218	0.985093542259027		14.2515253047615	13.9596785257475	13.9008857883941	14.2385052137263
VP1135	NA	-0.188948333068078	0.931671641767307		9.45634561026412	9.67174556263732	9.65777203978901	9.83781797254956
VP1136	NA	-0.0923859420213319	0.967276116330452		7.86292673054885	7.97303512046643	8.10537127633048	7.91761726948439
VP1137	NA	0.162220024457909	0.942661851429367		9.80895303626948	10.0690470557583	9.5663807950454	9.95957101204996
VP1138	NA	0.140413855398269	0.954817944176738		10.3644296419692	10.7463716860061	10.0474983433256	10.7200982276487
VP1139	NA	0.0896616299033937	0.965606076465361		10.700515528538	10.869374750013	10.5475557248929	10.8283992738942
VP1140	NA	-0.143589384092119	0.942675018568413		10.8937327934905	11.0458965299791	10.9865832607098	11.2289404235702
VP1141	NA	-0.0810376238173937	0.97517846882205		9.98528806826939	10.5016463964819	10.2680942082733	10.4141579509031
VP1142	NA	-0.0231846403968441	0.988381637217289		10.126862999683	10.6748817683728	10.2862975476656	10.5882532129777
VP1143	NA	0.079097095783434	0.975520355574818		10.1531750979545	10.7094441459951	10.2558297820194	10.4845450103863
VP1144	NA	0.221974188762632	0.937976204626558		10.2929118453233	11.1162785451825	10.3796833840747	10.6793606967419
VP1145	NA	-0.225685035785703	0.884043979040614		11.9765404899179	11.9030978629506	12.1358133804044	12.1951036821592
VP1146	NA	-0.112026723484704	0.953309967520926		9.58925287446394	9.48296776389681	9.61039373891601	9.68590936539861
VP1147	NA	-0.276419546804084	0.807489737586962		12.5306999254507	12.5000689165001	12.718953009764	12.8604711917305
VP1148	NA	-0.220814773808809	0.909832880590344		12.0234411385453	11.7737561363302	12.0209308990259	12.2213294928281
VP1149	NA	-0.053315608916735	0.978346619012247		14.3573551250886	14.0823278021904	14.2583309613288	14.300967594689
VP1150	NA	-0.20528209954027	0.924730517577045		14.82058226357	14.5019059841682	14.9805412375072	14.7621736291322
VP1151	NA	-0.57703435306681	0.491861359677847		11.4325873334291	10.7977562975913	11.6652120676423	11.787201890258
VP1152	NA	-0.0494182926257573	0.979523538038763		10.0063837049494	10.1717700070073	10.0826420968871	10.1907276991173
VP1153	NA	-0.0868818205614938	0.961921683069867		10.3815503664548	10.3904075982303	10.511902434836	10.4338849994443
VP1154	NA	0.313643472203423	0.769665683586826		9.79066530516749	9.85638944112808	9.4688062302077	9.54884662392299
VP1155	NA	-0.359086139214639	0.745160890949943		9.40488801437284	9.66169468165424	9.77842686585407	9.9942495993947
VP1156	NA	0.677122765848364	0.326258359967322		9.07108405208547	9.62077595279511	8.70153285115499	8.68771897804221
VP1157	NA	0.250203191818198	0.924378500607891		14.0077029183536	13.3424938097057	13.5554797214848	13.3651392793584
VP1158	NA	-0.0814866851845598	0.978346619012247		7.42513148432262	6.67452934237469	7.01413600903714	7.34161056811105
VP1159	NA	0.19702631399866	0.937976204626558		9.01929446216401	8.63837412141408	8.42310239797876	8.83242329961422
VP1160	NA	0.339880297086468	0.778997217653529		8.8004341513998	9.08196608699365	8.65559286675046	8.56125867547315
VP1161	NA	0.525075656056217	0.442876678626487		11.8707684195335	12.2468834551047	11.531706133802	11.5594548782682
VP1162	NA	0.363832575723783	0.668156968535988		13.4376469981936	13.6195241242427	13.1849388415857	13.150141863094
VP1163	NA	0.631599975999687	0.662171714940811		14.2184666593112	13.6955881499805	13.7861781926643	12.72133725033
VP1164	NA	-0.177872813884521	0.953309967520926		7.85791660865533	7.37784491962012	8.15904276367966	7.43935952385512
VP1165	NA	-0.243797070494824	0.935754128396145		15.9849604587542	15.0103824595777	15.8521632734389	15.7918563969058
VP1166	NA	-0.554213750537504	0.613358358726359		11.6665497802523	10.8852983907416	11.8200486777606	11.943495124625
VP1167	NA	0.008908294347967	0.994251813861239		12.2412132632627	12.085206777977	12.343487051653	11.9445812063908
VP1168	NA	-0.0282572646370301	0.985832788451983		13.1581900710343	13.0295897506823	13.2742902807289	12.9566457246487
VP1169	NA	-0.12700998799904	0.953309967520926		12.4560981063721	12.1709684956233	12.5721235560531	12.3134668702019
VP1170	NA	0.0915349398587386	0.967276116330452		12.3987141612754	11.9123113243877	12.0976677825515	12.0729577976171
VP1171	NA	0.170574918080143	0.931671641767307		13.507546746332	13.3835863525177	13.3099463253371	13.2425249001642
VP1172	NA	0.294761804474072	0.804243483535284		11.1659221068697	11.4074303465842	10.9716625448829	11.0202061296534
VP1173	NA	0.371557192290308	0.677714238806349		12.5047904207037	12.7190244588572	12.3134760698845	12.1724152113328
VP1174	NA	0.317963723450708	0.770439200307842		10.2836008374062	10.4145496707924	10.1270853685394	9.93719302679621
VP1175	NA	0.360142809920038	0.725667798099823		11.4982560554189	11.7737561363302	11.3546955875603	11.2073853269101
VP1176	NA	0.220272545243295	0.908686489968585		8.94564297682829	8.97779996749411	8.72841066801598	8.7552976597062
VP1177	NA	0.123074723245753	0.953309967520926		8.92543038448583	9.21621392464767	8.95771914446787	8.94523932709717
VP1178	NA	-0.0515814284075158	0.981407118416548		10.9833015680933	11.0714289279423	11.331508388334	10.7797343447314
VP1179	NA	-0.0391820852502507	0.98173474305573		10.1382722203835	10.0095320861628	10.2862975476656	9.93063064130851
VP1180	NA	-0.379638844724757	0.797914100904907		6.76171168736662	7.00645015754868	7.17909194874786	7.2924114995748
VP1181	NA	-0.302712047360447	0.92058863256357		7.15796728947726	7.20406575972896	7.01413600903714	7.77836972666223
VP1182	NA	0.177644554652527	0.931671641767307		11.5229968559151	11.736734037624	11.3704233245598	11.5346668861488
VP1183	NA	-0.250577533573811	0.9013311088932		10.9056171449325	11.2237965050084	11.1211263182216	11.4961738380261
VP1184	NA	-0.762531265636045	0.49698584163351		8.4604110586776	8.46427395741456	8.50828408421614	9.67722411407795
VP1185	NA	-1.66044487273013	0.11604453466781		10.158278532983	10.8144856899302	10.7447425898219	12.8841558447612
VP1186	NA	-0.111264449144945	0.955536233331941		11.4139331223891	11.1430157073303	11.2441854960071	11.5325016129943
VP1187	NA	-0.325608048529942	0.83606045688782		11.3575877883665	10.9194425979775	11.2975100213647	11.6425589879132
VP1188	NA	0.39620391458651	0.877279197872126		10.7015646563697	11.5649246896006	10.4048945659716	11.1061917326245
VP1189	NA	0.70873368186467	0.555477726462433		12.8273812131637	13.6992778466228	12.1721607877976	12.9594243464288
VP1190	NA	1.12142016852144	0.00375005950554113		9.20731644707089	9.26571564164441	7.99163920065681	8.22942706011648
VP1191	NA	-0.204618670239512	0.957529424013612		4.95586795330467	4.63007106291727	5.24506504582843	4.84390389479718
VP1192	NA	-0.680028760718511	0.23060983580778		7.61823685244858	7.78829410034582	8.34420557274355	8.38899313706395
VP1193	NA	-0.364809322575327	0.735860352048173		8.462062849575	8.66545262382139	8.95012730604046	8.89967324321328
VP1194	NA	-0.363632655250173	0.735860352048173		8.68918479316315	8.78755956645116	8.98769319316646	9.19078331399787
VP1195	NA	-0.50451207665399	0.488333677918517		9.19147242829843	8.90582168043927	9.48465827636936	9.63029849168486
VP1196	NA	-0.180870295119073	0.931671641767307		9.94864308855652	9.96117980224503	10.2215549064238	10.0477882521009
VP1197	NA	0.106548167048754	0.969714091117705		8.95974208814353	8.09755483304604	8.53897374012455	8.45754842398818
VP1198	NA	0.151847614402492	0.947486741358109		9.10213598620343	8.76269767551062	8.94249530594035	8.65093101839556
VP1199	NA	0.532485139329736	0.668156968535988		10.309980375686	9.50562129039875	9.54133623009264	9.33027247555627
VP1200	NA	0.567527923612068	0.676868620487762		9.42958045014034	8.47961219403553	8.49790738761528	8.45754842398818
VP1201	NA	0.711572047678688	0.174304276869833		11.074398173409	10.7126930243036	10.2619750276735	10.1315566011759
VP1202	NA	0.78224030052931	0.0527262425198297		10.3403835202921	10.3133199085336	9.51069732601517	9.58179508615114
VP1203	NA	0.296428946124879	0.759185199882932		14.8220702848165	14.83747510847	14.5277699277565	14.5389985547601
VP1204	NA	0.194834740726176	0.931671641767307		8.9242325433415	9.11180374648824	8.73725980449743	8.89817913756512
VP1205	NA	0.202217137291626	0.931705276331622		9.78077210572203	9.41279137537222	9.5514062874181	9.26569339237936
VP1206	NA	-0.0335377871440107	0.988722430026032		6.84509371808137	5.92182533367218	7.01413600903714	5.87957998622129
VP1207	NA	0.670112613921232	0.77792566560047		15.4260872023597	15.2900129458524	15.3616877041137	13.3925242424833
VP1208	NA	-0.0112326753896338	0.99298104006631		8.7185028357852	9.06681260829915	8.74605499328634	9.04312544257619
VP1209	NA	-0.200245568444537	0.941050472432938		9.32635642457693	9.65832876712015	9.25746945787979	10.0253792846807
VP1210	NA	-0.295478894332368	0.931671641767307		16.5007738331184	15.3824802537033	16.1605923483918	16.5046914026437
VP1211	NA	-0.0222100109522337	0.988381637217289		13.1368904751407	12.9919789423028	13.2400672645128	12.9204880905932
VP1212	NA	-0.013351934410421	0.989589735066416		12.8776760545632	12.8630443225524	13.0134227590493	12.7424109713973
VP1213	NA	-0.0958922802628974	0.955536233331941		12.0362491992683	12.0902115373807	12.1835364352281	12.1346887555702
VP1214	NA	-0.214672905341935	0.89272030935911		11.1932789580156	11.2452686175465	11.3803433438378	11.48377540797
VP1215	NA	-0.195199918077035	0.92040750360757		13.0239365877523	12.9009208481866	13.1208734232466	13.1959330701238
VP1216	NA	-0.959416497957133	0.056319446408381		11.8475767731831	11.3110504229198	12.4313106569808	12.6844324446457
VP1217	NA	-1.134503205212	0.0231573439004118		11.8510478590458	11.1763434993373	12.5960358425775	12.7733025732397
VP1218	NA	-0.435104362239182	0.769967678572491		7.12498174168416	7.25843198885337	7.25499709313272	7.86045442855363
VP1219	NA	-0.499596856702017	0.743752697993535		5.77725422923153	6.09115516455944	6.4513248900339	6.34201125837117
VP1220	NA	-0.0206485423970886	0.988381637217289		7.39777533861708	7.44189038322232	7.35036490522266	7.50365222963015
VP1221	NA	0.757953022447296	0.402947207061259		6.88996148133521	7.14757030547446	5.9404250593413	6.49217464536649
VP1222	NA	-0.154355770326936	0.950238472578111		7.5700333561364	7.34472345125869	7.50344545663308	7.71188828028006
VP1223	NA	0.0813466261350745	0.969232544490428		10.0438161375029	10.0511922982601	9.79970388033055	10.1084841774947
VP1224	NA	-0.0669397823624695	0.975520355574818		10.8337538850205	11.1175046811244	10.9413500361923	11.1451333105624
VP1225	NA	-0.141137490957968	0.940414319362422		12.5646337289763	12.5639719840532	12.6117599786144	12.7924300407882
VP1226	NA	-0.801954978519395	0.166522361321756		12.4167133801585	11.8143955451853	12.9266294466734	12.9711075299635
VP1227	NA	-1.0209709902277	0.137904706329821		11.2794116374535	10.3450697449079	12.0487443436654	11.7537209854508
VP1228	NA	0.0386106121496552	0.983762004370929		9.26428201254012	9.5462508679855	9.09485586124283	9.59014730901808
VP1229	NA	-0.451902608287918	0.70723236677063		7.97591787827257	8.50980795630277	8.78070917175623	8.62767829380468
VP1230	NA	-0.423178586668728	0.558437568424229		10.4907731215292	10.6581278601525	10.9847265884739	11.0105584744264
VP1231	NA	0.667623502985605	0.161078034998633		15.9473215548716	15.9646112701169	15.1382447442709	15.4242364660529
VP1232	NA	0.013966069804072	0.990578810449134		14.7548267980308	14.266725009693	14.6127222798717	14.4157784821081
VP1233	NA	0.181096257193871	0.926334106426966		13.8678610249136	13.703570599919	13.5670038195563	13.6459974182672
VP1234	NA	0.25785263596081	0.924730517577045		7.56696648423952	7.41022301798516	7.50344545663308	6.99539454432928
VP1235	NA	1.39890234272705	1.4158032558679e-05		11.2073809048127	11.3397011255892	9.97827058055391	9.77977131777021
VP1236	NA	0.430591401436179	0.743752697993535		13.1757236007169	12.7694260255542	12.8140318430664	12.2456191306448
VP1237	NA	0.0756002249321294	0.969232544490428		14.201386206554	13.9516231788338	13.9466699966833	14.0636879173678
VP1238	NA	-0.252031037879918	0.931705276331622		12.7031597747166	12.4038574664868	13.1917953238096	12.3013658853096
VP1239	NA	0.0384067334831779	0.98173474305573		10.9970391368441	10.7962257801453	10.8195621284471	10.9036722871924
VP1240	NA	-0.166682302474576	0.931705276331622		11.4907907750736	11.3110504229198	11.5841493560355	11.5577997581251
VP1241	NA	0.698566824430822	0.75653542848007		11.7449677786848	11.0212149166915	11.3618658209756	9.59845145638729
VP1242	NA	0.963805157602135	0.487710518214551		9.49800210288278	9.06681260829915	8.97278401162274	7.27869717992592
VP1243	NA	0.453402905789559	0.478288201355993		14.5184053126431	14.3761629632276	14.0594570592334	13.9294715128804
VP1244	NA	0.947892573168513	0.0288266478304323		11.3591399287975	11.6954563126242	10.464728453337	10.7018015012769
VP1245	NA	1.13077343514188	0.00273517478468275		11.7434404729308	12.0618312153549	10.878744704938	10.6806648903712
VP1246	NA	-0.206113318844583	0.893608620047097		13.2345898265941	13.218561672767	13.4143295543759	13.4506321945775
VP1247	NA	0.458379911182278	0.538083120237431		14.2141848372668	14.4354964874115	13.7371172576264	13.9925280163711
VP1248	NA	-0.160181947005389	0.937976204626558		9.34974354020274	9.24342519027812	9.40359663136154	9.50730903666135
VP1249	NA	-0.264135315378608	0.884043979040614		12.6934369002342	12.2724272041364	12.8373682653437	12.6847574591405
VP1250	NA	-0.327013577730326	0.745160890949943		13.0267994372998	13.0344663399292	13.2404563374053	13.4651476326611
VP1251	NA	0.106520929355148	0.967276116330452		14.6054041789162	14.0801283605869	14.4894919106484	13.9879700239761
VP1252	NA	0.027890522643485	0.987914580819334		8.70322009378878	9.24791091771393	8.81455042993924	9.0949123071622
VP1253	NA	0.0716443567189463	0.978876071839256		9.90922784227433	10.5313891696732	9.87380313360173	10.425611727071
VP1254	NA	-0.185336937721903	0.924730517577045		12.4841086715926	12.4830464338937	12.5874974746192	12.7450106865993
VP1255	NA	0.118357663693278	0.95410830141783		10.5533209894628	10.8532733898782	10.4159596578888	10.7435838573207
VP1256	NA	-1.14495155410975	0.113652857579321		10.4346735950239	10.4978850623842	12.0725396206942	10.9287691021057
VP1257	NA	0.0208484062939628	0.988381637217289		11.1421636749262	11.3142620770831	11.090376187938	11.3165589786309
VP1258	NA	-0.107286694062065	0.96844846513008		15.1851029344608	14.6200520223254	15.2949844799655	14.7240470420133
VP1259	NA	-0.0498951168639185	0.979523538038763		12.0889150402138	11.8634533495808	12.1590492573354	11.8922551257331
VP1260	NA	0.638548989544913	0.183343726799477		10.2264364123581	10.3513367177078	9.61999468982414	9.68330927568224
VP1261	NA	1.03185383153811	0.123169029387502		10.2419030901605	10.8458947595195	9.13558719736724	9.85409271546232
VP1262	NA	0.574980050002958	0.319395856960904		8.95974208814353	8.92835375454026	8.38981635885741	8.36323353466997
VP1263	NA	0.271464761887003	0.937976204626558		13.5277003890045	12.8736052423653	13.3955863778881	12.3544937804242
VP1264	NA	-0.421259411367301	0.884043979040614		11.0193678922426	9.91115061525185	11.3227162008408	10.5663130821836
VP1265	NA	-0.315905772598516	0.781934433043718		9.38934635178712	9.39672194954665	9.59099800527535	9.80789349117173
VP1266	NA	-0.0628323918500761	0.976551555510737		11.2034363594827	11.3584902989326	11.1578409501705	11.507976918397
VP1267	NA	0.197311033916678	0.92518518280132		14.0221562189209	13.6990731108487	13.6363508286322	13.7078033874873
VP1268	NA	0.286807336741886	0.870732350256672		12.4087057498404	12.516428196257	11.9157242654305	12.3958426890757
VP1269	NA	0.0525187747812457	0.978346619012247		12.1407575276482	12.1797991180694	12.0933664471716	12.1219441451083
VP1270	NA	0.623970435415179	0.668156968535988		14.6800434750909	15.4473611864652	13.9547542973868	14.879448181413
VP1271	NA	0.53158867957097	0.471715028814493		11.0627425150964	11.3142620770831	10.4620618951695	10.8338802115756
VP1272	NA	1.18728402616961	0.00469571915545691		14.6705202475475	14.5232259224088	13.1255149871135	13.6497203478447
VP1273	NA	0.216079030680052	0.92040750360757		9.98815692010622	10.2318795107899	9.97453334418486	9.82135754093722
VP1274	NA	0.0979546588013071	0.96844846513008		10.1618402262439	10.5460337297766	10.483257620698	10.0212672650355
VP1275	NA	0.13643482637299	0.953197059654945		7.9782283618325	8.08757897581823	7.93122410747401	7.86657934621034
VP1276	NA	-0.0234826358415657	0.988381637217289		7.7592612439031	7.91780315936138	7.97677095302006	7.75214361751944
VP1277	NA	0.193694737887411	0.940090422294281		8.99325667563514	9.65157328726266	9.15552959266355	9.16616526164042
VP1278	NA	-0.0388273195826615	0.985832788451983		10.7503703953906	10.8280305368713	11.2112183223219	10.3151856038973
VP1279	NA	0.596000341303426	0.743752697993535		11.1187930067078	12.259711862236	10.7815683243417	11.5264698580229
VP1280	NA	-0.369188885277014	0.786452987933231		17.5185994442978	16.9149648520852	17.6085324369998	17.6260800230085
VP1281	NA	-0.304548140188737	0.898746979328347		17.2807522083021	16.4345942170216	17.2504874784036	17.1958315638314
VP1282	NA	-0.357739420959397	0.888358139057929		17.2332049172204	16.2081745409189	17.217863238752	17.1156156317832
VP1283	NA	-0.428800369622623	0.697731591350523		9.95393541860982	10.0226805956256	10.1270853685394	10.6490341591915
VP1284	NA	-0.344301833822051	0.767828219328197		9.65355036719627	9.79027076866117	9.88579126857809	10.2173320394608
VP1285	NA	0.0931405820320611	0.965606076465361		11.9511831553224	12.1465519848432	11.7309275163037	12.1532839141668
VP1286	NA	0.21135303705622	0.937976204626558		8.85802610178673	9.3845513175125	8.61775765605925	9.17235926918787
VP1287	NA	0.209239857881169	0.935754128396145		7.86542528197385	8.22132896182656	7.66055852142162	7.97543789759993
VP1288	NA	0.151712671355938	0.953309967520926		8.76741645648063	9.23892547199497	8.68333202321345	9.0158290623497
VP1289	NA	0.920197382194697	0.0820541427219194		9.77147684035935	10.1016308052122	8.77212335258918	9.23169339727786
VP1290	NA	-0.104319798480819	0.960224894644513		15.1275576710053	14.6734455899569	15.0556446086252	14.9890869432155
VP1291	NA	-0.21386103124184	0.937976204626558		16.1527476475883	15.4533821505052	16.2136221940218	15.8857748219616
VP1292	NA	-0.326466625272151	0.924115522526777		6.67321329022523	6.13055481093104	7.09897030264943	6.41904579626045
VP1293	NA	0.490081706313965	0.662171714940811		7.45197854550721	7.32787313101847	6.76000301123816	7.02854983010382
VP1294	NA	0.235955665809537	0.888358139057929		12.0277696125408	12.315267337591	11.9664668366244	11.9181025987116
VP1295	NA	-0.32985648561292	0.81141250771019		12.352708446242	12.8461323155631	12.9610317769822	12.9378623561229
VP1296	NA	0.0506786771372128	0.978346619012247		11.132342198682	11.122398830547	11.0358309634249	11.1155440183898
VP1297	NA	-0.0896946992058381	0.978346619012247		12.5673219373632	11.8406186509018	12.757522191456	11.751240383834
VP1298	NA	0.0391861006081156	0.985622745423955		13.8596603024681	14.3494088094082	14.376502178227	13.7223354240702
VP1299	NA	0.20222478831092	0.930146962021801		12.8018459962356	12.4901635596715	12.3060606296944	12.5847426819529
VP1300	NA	0.395867018651487	0.638154443219874		12.2480510272003	12.0361268663685	11.6984439308916	11.8008595194857
VP1301	NA	-0.448598536103682	0.485950329489723		12.2815281672001	12.1638648729298	12.6051283631415	12.7361524746994
VP1302	NA	0.187997742101371	0.969232544490428		14.5175616445532	13.0582858442096	14.435972560011	12.5316477062264
VP1303	NA	0.407682602769043	0.787563118837851		9.37976558518419	9.92802051287861	9.00244987403209	9.48558562064416
VP1304	NA	0.0621785883099369	0.975520355574818		12.057710670582	11.9609355010771	11.9560811211431	11.9405949029748
VP1305	NA	-0.145498049446242	0.937976204626558		11.2002234560702	11.1113635539291	11.2441854960071	11.356547610876
VP1306	NA	-0.17291437467483	0.931671641767307		10.8980102434392	10.7900874216412	11.0304412830578	11.0064039330712
VP1307	NA	-0.265279799621613	0.828307284619746		11.0396980254291	11.096517307658	11.3285836086934	11.337105430704
VP1308	NA	0.043951018470732	0.979890170850803		12.6583861625028	12.6793067003921	12.6821913298266	12.5659280953514
VP1309	NA	0.213322828277499	0.920599861091708		9.59528638397163	9.61384189296457	9.52098276225113	9.26221307871598
VP1310	NA	0.514473464357282	0.520837996253392		13.348979850549	13.1247306475492	12.9353072426082	12.4856306452822
VP1311	NA	0.0700946012780605	0.976875047699267		10.2591071770539	9.84162633376332	10.1799696075735	9.79911401991285
VP1312	NA	-0.453212141218729	0.721762146535075		9.56101490304062	8.90013324383728	9.75683135267431	9.69454264287339
VP1313	NA	-0.0999665281649305	0.957495423197605		13.1627680582368	12.9094404756006	13.0978684245105	13.1843335054368
VP1314	NA	-0.399957379347915	0.685332734289814		10.5377406109023	10.7431978545099	10.8646799642105	11.1964857938206
VP1315	NA	-0.0733882783926694	0.976748732766989		9.2210386484085	9.84162633376332	9.6007284666184	9.66145767066419
VP1316	NA	0.660524224585019	0.475421647637233		9.72751796104227	9.58221946939284	9.35842629384954	8.55747748657175
VP1317	NA	0.394220705800035	0.745160890949943		8.18439825702456	8.05723072105319	7.56438530665496	7.86657934621034
VP1318	NA	0.280900537230319	0.914902985075141		7.14568591913804	6.96345795377915	6.61390382352261	6.91493385616602
VP1319	NA	0.190016545191114	0.935754128396145		8.29973496278239	8.58264295845098	8.18514785297442	8.310292033849
VP1320	NA	0.140920264018542	0.950238472578111		8.05246986022987	8.23946271016662	8.03534609191288	7.97826898197812
VP1321	NA	0.119744751545154	0.956588656954948		8.49954124903753	8.81200026187216	8.70153285115499	8.37831580909427
VP1322	NA	0.157912287774329	0.946221125759426		8.77540989135589	9.21162839357188	8.75479688817018	8.92630588015285
VP1323	NA	0.00327845255428131	0.998294138354117		10.5679681069349	10.1503653219792	10.1270853685394	10.5775582369243
VP1324	NA	-0.409742991713742	0.660400915622236		11.0347116637273	10.7352325935144	11.2159742926636	11.383760990175
VP1325	NA	0.243340569583258	0.92040750360757		7.63004021118514	7.88361966595446	7.52404608092331	7.50757695955448
VP1326	NA	0.437524545351206	0.662171714940811		8.6920027979718	9.03601962814064	8.42310239797876	8.44532369527622
VP1327	NA	0.0337743710061985	0.985832788451983		8.35589829695961	8.65873049714111	8.66489863929414	8.28307446549495
VP1328	NA	0.21798269260879	0.920613881847472		10.0371828233752	10.3944594365426	10.0296001286134	9.98513009204361
VP1329	NA	0.0221764490755905	0.988381637217289		7.57309372232396	7.80055998351232	7.56438530665496	7.73550684949928
VP1330	NA	0.193926553499551	0.946259862397542		6.89974539650233	7.56203522689281	7.01413600903714	7.09265852114784
VP1331	NA	-0.520988401904307	0.585571506881558		6.85014849090967	6.87342797679786	7.27943654644123	7.43111767585043
VP1332	NA	-0.171360575678618	0.965606076465361		7.64174778429411	9.02037311091161	8.17215435289043	8.99640957607631
VP1333	NA	-0.686867106236844	0.520544715192246		7.51698858253882	8.34372441852453	8.41209216267056	8.84643633831981
VP1334	NA	-0.846998517820869	0.567274941660515		4.83869019115908	5.87619438953115	6.05810379328672	6.24190470288832
VP1335	NA	-0.531983846814684	0.699513228399786		7.27535203244429	8.05723072105319	8.09163551153504	8.33479827884625
VP1336	NA	-0.222468607381645	0.931671641767307		6.90461258424122	7.0274751760181	7.20483995960782	7.15403922301561
VP1337	NA	-0.0654883724769271	0.98040554864847		6.84509371808137	6.72688324369196	6.49371924308593	7.0874236045037
VP1338	NA	0.0358731599845788	0.98495229780101		7.96197672813397	8.25737135543244	7.97677095302006	8.15130455255003
VP1339	NA	0.054662923877898	0.980401540112034		8.69902382197192	9.10192626819119	8.68333202321345	8.99501241595784
VP1340	NA	0.165014193979004	0.937976204626558		9.0326951080053	9.27892645154631	9.00977199544114	8.97814009613377
VP1342	NA	0.167746667375328	0.947170428280702		6.9757160686799	7.24053658670363	6.95467523047339	6.92670664461781
VP1343	NA	-0.331170454169929	0.931671641767307		5.34768182261248	5.31694525806379	5.14221278070534	5.90360721150487
VP1344	NA	-0.201177284976547	0.950238472578111		6.18986756471239	6.00897311521423	5.9404250593413	6.5235232879665
VP1345	NA	-0.267353165813699	0.945687188788516		5.24396627917856	4.92717084850543	4.91149536924025	5.59970862727805
VP1347	NA	-0.887553951232342	0.14876049035826		6.24463644139659	6.24268194471408	7.17909194874786	7.02854983010382
VP1348	NA	0.469855999376323	0.793630818048462		13.7614636719055	13.8004623683904	13.7557451916623	12.6678684635648
VP1349	NA	-0.0734554808088577	0.978346619012247		6.78828995139341	7.34472345125869	7.12617493048943	7.15403922301561
VP1350	NA	0.0940297694005755	0.969232544490428		7.5700333561364	7.64600223890375	7.73313230854338	7.30599667699325
VP1351	NA	0.274398690448867	0.8924539197195		7.70170067795239	7.89510439374281	7.37325338758214	7.63862000958905
VP1352	NA	0.328792982564874	0.856247527464564		10.1940029268696	10.3617215530843	9.6007284666184	10.2245034241205
VP1353	NA	0.245657215354051	0.888358139057929		10.4096410034887	10.649677375936	10.1603644880714	10.401030952352
VP1354	NA	-0.0138495406074916	0.99298104006631		6.78301332566842	7.47287754895737	7.20483995960782	7.11855191083194
VP1355	NA	-0.597958102280743	0.704694553051655		8.90856942295611	8.91713170540726	8.78924419682285	9.97169702192314
VP1356	NA	-0.0727965580209776	0.976918134966731		7.4419693524969	7.88361966595446	7.6973017137135	7.76859071993636
VP1357	NA	0.252571001501694	0.937976204626558		6.77240182145065	7.39412479874449	6.53490329645286	7.06629189211446
VP1358	NA	0.239699464547347	0.937976204626558		7.00320442107089	7.2224164163694	6.36260523856217	7.19355525235343
VP1359	NA	-0.659090254824651	0.759185199882932		5.27436785786399	4.39144489834986	5.67165093851452	5.47697102107812
VP1360	NA	-0.364828277856604	0.931671641767307		4.64288163084913	4.63007106291727	5.14221278070534	4.81885262136629
VP1361	NA	-0.400489491735444	0.848884277463996		6.21359498034179	6.67452934237469	6.57494424110005	6.98979382034377
VP1363	NA	-0.043899234640669	0.98173474305573		8.52188647514025	8.80592879547127	8.60814175666755	8.79276850818514
VP1364	NA	0.23538118594687	0.931705276331622		7.56081311226611	8.18436301028814	7.58413968324343	7.72205790713558
VP1365	NA	-0.595894165898196	0.448736743879543		9.49719676358073	10.0537565465903	10.3012934898134	10.4740529677233
VP1366	NA	-0.922251554615607	0.0403187291258283		8.68918479316315	8.67880363694556	9.40359663136154	9.76263106875488
VP1367	NA	-0.0653868168904291	0.975520355574818		10.4455685122815	10.6274716231689	10.4753456711562	10.7171354584478
VP1368	NA	-0.100189893025544	0.959200968512569		9.26143909981646	9.27453627585607	9.25746945787979	9.4615082282042
VP1369	NA	0.0204369063442742	0.988381637217289		8.43708518547326	8.27506041779821	8.29710559327183	8.3804576058448
VP1370	NA	-0.067699129496536	0.979523538038763		7.38738155494456	7.56203522689281	7.23013648748507	7.75214361751944
VP1371	NA	-0.400491055745625	0.663698293554102		8.33080459547955	8.34372441852453	8.70153285115499	8.76024070809911
VP1372	NA	0.52112425679677	0.535212716750559		8.09567319466339	8.41725585718539	7.75071933197632	7.73884958656364
VP1373	NA	0.840564440556055	0.348729627673164		8.58540294721625	9.32635670476883	7.76809454213055	8.45348501318958
VP1374	NA	1.71622453660674	2.99728257076155e-07		11.9307503734315	11.7861457151345	9.94809805473462	10.3163048002618
VP1375	NA	1.02294131444994	0.00370653380550871		12.1367555658395	11.9568313347689	11.0955469407655	10.9602545105648
VP1376	NA	0.270917265335233	0.843747013519443		10.7841061941753	10.8008124700212	10.6377485323034	10.4015583319878
VP1377	NA	0.247309476368399	0.884043979040614		12.150009795075	12.0451755751094	11.6939054833669	11.9919272473137
VP1378	NA	0.0346465103990646	0.98173474305573		13.2347106203574	13.1969753240417	13.2042150447236	13.1583565340582
VP1379	NA	0.34156093239642	0.767367881807605		9.76814253511446	9.78101516133938	9.25746945787979	9.58179508615114
VP1380	NA	-1.0814885556591	0.390649896455118		14.275794782252	14.65572572991	16.202182646932	14.3717790445918
VP1381	NA	-0.941713205708474	0.536860510558164		11.9720553097838	12.3774887189877	13.7789647462569	11.9212322535434
VP1382	NA	-0.416791351770525	0.759185199882932		8.93972743639765	9.30067914624718	9.79547350705536	9.24937961287864
VP1383	NA	-0.763867425813539	0.114022804789689		10.8199723541519	11.112593872426	11.6024264805472	11.8548104955951
VP1384	NA	-1.00130753543188	0.0481470601690004		7.40122335924657	7.57637350913103	8.23598229760832	8.65093101839556
VP1385	NA	-0.805534541597893	0.228923242402894		9.46213488172448	9.51681604354437	9.88976527842928	10.5974891789305
VP1386	NA	-0.711515620600814	0.311095320126231		8.4184894174548	8.71165042731539	8.97278401162274	9.5082887350048
VP1387	NA	-0.204834974910427	0.924730517577045		12.762842735197	13.0757381952594	13.0274690651839	13.2291429617594
VP1388	NA	0.000469235552436851	0.999433260565379		11.5893023400344	11.5090283786957	11.6012151829938	11.4971611246663
VP1389	NA	-0.194808246609121	0.931671641767307		11.9436655798822	12.103267019392	12.4072541028249	12.0070813966074
VP1390	NA	-0.379491745073829	0.759185199882932		13.7877583478002	13.7111030827634	14.376325161143	13.832040647327
VP1391	NA	-0.0304591180002671	0.985862151076533		8.35234009465912	8.65873049714111	8.33257394974431	8.69977608279681
VP1392	NA	-0.152670205382749	0.943913998656243		8.28674452267554	8.24844482085478	8.54906024365606	8.29674743380483
VP1393	NA	0.894640986035782	0.0246431266409996		9.46130926390976	9.42075946206502	8.57890341865539	8.53265520199202
VP1394	NA	-0.115952317107597	0.953309967520926		10.3520113221724	10.4225080789547	10.3482591426344	10.6374393473633
VP1395	NA	-0.33707668619135	0.784606369523324		8.13555164008796	8.21217589159762	8.38981635885741	8.59853530187095
VP1396	NA	0.0205028931275568	0.988381637217289		8.55476849029947	8.58972823198712	8.65559286675046	8.45348501318958
VP1397	NA	0.0528266802178888	0.979523538038763		7.86542528197385	7.90649841771254	7.85196378709874	7.81683608319232
VP1398	NA	-0.0826608289869468	0.97330067289485		8.2679814652012	8.64519154403975	8.64622667955968	8.44327613150521
VP1399	NA	-0.123531618289606	0.953309967520926		8.22192875238457	8.36865364334645	8.4009972537816	8.4267901551388
VP1400	NA	0.135720172589294	0.950238472578111		8.45875737442034	8.37686856912826	8.23598229760832	8.32815593439074
VP1401	NA	-0.0171561937129424	0.989589735066416		8.52978377388942	8.36865364334645	8.68333202321345	8.25299752286514
VP1402	NA	0.461342772213204	0.711285709720309		9.11058571586716	8.65197690254861	8.65559286675046	8.23180151109433
VP1403	NA	0.327626587000484	0.891871847154188		10.6629479544842	10.0639682045064	10.3654844321057	9.70910167937475
VP1404	NA	0.0609892985828787	0.97837797989295		7.59734571510512	7.63234273939321	7.64182993876634	7.47987695663252
VP1405	NA	-0.0483674198732744	0.980174429223246		9.16230398852336	9.02037311091161	9.25130494935795	9.03770732693124
VP1406	NA	0.108014452554048	0.956651811603238		9.90194428615654	9.79640834876945	9.89768060802566	9.58179508615114
VP1407	NA	-0.0328947686756432	0.988381637217289		11.0227295702416	10.1764837825399	11.2096295083772	9.89811101742622
VP1408	NA	-0.411857015307182	0.8927866555748		11.9707505446611	11.2351374425262	12.5634420573629	11.2891755279487
VP1409	NA	-0.148473854821468	0.961029831691774		10.594942876147	9.87970061698156	10.8174774074969	9.91298359522299
VP1410	NA	-0.0577871960713586	0.983762004370929		7.22175858340633	6.80201550890787	7.60362721892564	6.41904579626045
VP1411	NA	-0.238841382377896	0.937976204626558		8.90856942295611	8.56836715882627	9.40359663136154	8.43711594604608
VP1412	NA	-0.233005982825042	0.947486741358109		6.92391877526744	6.85001439779694	7.62285502666794	6.45200595235229
VP1413	NA	-0.361640052516954	0.917031012180381		8.462062849575	8.07753365757487	9.12887799955663	7.95546320679606
VP1414	NA	-0.723745425681008	0.656696471637949		7.36283416452576	6.91914513047915	8.38981635885741	7.14398874986882
VP1415	NA	-0.267935143639988	0.829599529250755		11.4783981791276	11.5640256008569	11.8600966533427	11.7158445115498
VP1416	NA	-0.399050698645022	0.642802721532609		10.7147879919575	10.5569204131774	11.1245028900439	10.9469480460915
VP1417	NA	-0.483618217259905	0.52417133590232		11.0196483314533	10.6665291343594	11.4152253444927	11.2586447635094
VP1418	NA	-0.434809660112443	0.699513228399786		7.34861724935001	7.24053658670363	7.85196378709874	7.61334636697732
VP1419	NA	0.0527589272225595	0.979523538038763		10.2614804897527	10.5277046839141	10.2215549064238	10.456902392189
VP1420	NA	0.122773189329221	0.953309967520926		9.92188624833796	10.2982607564377	9.93661866123826	10.05249724958
VP1421	NA	0.0186509576050668	0.989589735066416		7.69890157073773	7.75085804424819	7.48254640409674	7.86657934621034
VP1422	NA	0.12644733154298	0.954817944176738		11.1699704213372	10.9389931387879	10.6282653937263	11.1809024533014
VP1423	NA	0.0416335613960296	0.985862151076533		10.8909762920839	10.4244908402793	11.0571905636368	10.0498082762471
VP1425	NA	0.245597799999028	0.937976204626558		8.16829911469123	8.04697109210623	8.27296613348081	7.37636644467092
VP1426	NA	0.113228256411813	0.953309967520926		12.8689864556705	13.0422347577921	12.7732036208555	12.9124621251352
VP1427	NA	0.765257012172844	0.189018776928363		10.8398017115417	11.2441464383816	10.0861098420016	10.4655031652892
VP1428	NA	0.289974106331018	0.924115522526777		8.3199150839564	9.05662113496648	8.18514785297442	8.64024554186802
VP1429	NA	0.230264134448978	0.931671641767307		7.80683453234315	8.07753365757487	7.48254640409674	7.8847996089081
VP1430	NA	0.351568463425654	0.738461009162856		12.332307805031	12.533982149173	11.9522858834058	12.2051076055163
VP1431	NA	-0.196778854592956	0.93461503101091		8.23937124495905	8.36039167251373	8.28508635106647	8.654475328616
VP1432	NA	-0.276506738464179	0.911552947277044		7.7592612439031	8.16551866847327	8.00635577961032	8.41847597874724
VP1434	NA	0.603136572184771	0.416761994100416		9.09576605227655	9.38861961351995	8.42310239797876	8.82457906026185
VP1435	NA	-0.612420910991022	0.548710763619607		6.37660665997949	6.75236456072386	6.95467523047339	7.28328312050548
VP1436	NA	0.258329598376421	0.884043979040614		11.5668338938796	11.8931094255951	11.3604346223593	11.5891583775731
VP1437	NA	-0.554383507795329	0.884043979040614		4.57122496516079	5.3836891873866	4.78064164433759	5.84277177047416
VP1438	NA	-0.38872584944056	0.688896424101272		12.5362969449449	12.8909172745684	13.1666304525658	13.0566353596109
VP1439	NA	-0.448923852708763	0.457179180462642		14.1410559970818	14.1001138081506	14.5239395637257	14.613728355731
VP1440	NA	-0.137240273249808	0.940090422294281		12.5681849416548	12.6337590314278	12.7245264250632	12.751954910278
VP1441	NA	-0.246280785157138	0.8924539197195		10.9168022596536	10.9853983683217	11.3803433438378	10.991768093086
VP1442	NA	-0.11796068662894	0.953309967520926		9.60951564416439	9.45995284433618	9.59587143949092	9.70995353496865
VP1443	NA	-0.226062947091374	0.930370008931507		9.3062668315568	9.85932402027137	9.76550838758657	9.88760822876494
VP1444	NA	-0.68731264229748	0.0974218634423152		11.3435428635273	11.2730431099953	11.9777120845718	12.012788136594
VP1445	NA	-0.150084663341475	0.940414319362422		10.3479969106466	10.4846426265837	10.440550118061	10.6784905788679
VP1446	NA	-0.135718674544718	0.950513723285554		11.897565867554	12.1733286183446	12.0145755352032	12.3215710633083
VP1447	NA	0.384553086332589	0.599178245305147		13.5827817176147	13.587142569933	13.1837254842629	13.2170595752604
VP1448	NA	0.190528432425736	0.927240891698257		11.7436102534379	11.8945405861513	11.7463512787586	11.506506803415
VP1449	NA	0.132702737934335	0.947486741358109		11.8532523915595	12.0580046375133	11.9389233716122	11.7058443600801
VP1450	NA	0.266130584215933	0.933640709427668		10.6658176249382	11.6697763440378	10.7600201366329	11.1793655755296
VP1451	NA	0.154469272212375	0.957529424013612		9.46213488172448	10.3025794350621	9.45277806799602	10.0484619077969
VP1452	NA	-0.0372158894613393	0.98173474305573		10.8783518174603	11.0484701999066	10.9278853737259	11.0708192817512
VP1453	NA	-0.577203145984573	0.450979776379037		15.0219477869688	14.4513851994229	15.3619559289734	15.3217341126135
VP1454	NA	0.850499629976866	0.124101583173125		15.157079339293	14.5815869909775	14.1485982669559	13.9393118071889
VP1455	NA	0.687183175185832	0.374064762418102		10.5044636585791	11.1985281216282	10.1135557587268	10.2892015014038
VP1456	NA	-0.0073325461599697	0.995762457871745		8.29046802800536	8.45654325091535	8.42310239797876	8.33920957900286
VP1457	NA	0.279829490231135	0.877279197872126		9.61843076960055	9.80556603720406	9.2326517879213	9.6012089174493
VP1458	NA	0.46672841700011	0.650161309380872		9.02377518874126	9.07188147355404	8.32084778488428	8.78632135488821
VP1459	NA	0.297366456111839	0.884043979040614		7.75387717059317	8.17497160703117	7.62285502666794	7.71867599039978
VP1461	NA	0.523866219328543	0.71034360945346		6.31213001828874	6.37979564058785	5.87777869160079	5.83029067468035
VP1462	NA	0.526246156918398	0.640517894190958		7.49779130249462	7.89510439374281	7.01413600903714	7.30599667699325
VP1463	NA	0.940608519416214	0.141517525249881		7.22565341691762	7.54755301138114	6.26807012441305	6.60637684419855
VP1464	NA	0.735904487108063	0.444114866520768		7.43189023183821	7.82478325855688	6.49371924308593	7.1837772523499
VP1465	NA	0.517771974514002	0.677714238806349		7.00320442107089	7.45746715986576	6.61390382352261	6.81078534521455
VP1466	NA	1.02242128344316	0.170239103957212		6.87516006323685	7.51814501465126	6.05810379328672	6.34201125837117
VP1467	NA	0.628613631667385	0.647987527507862		6.7935473482823	7.18547867764194	5.9404250593413	6.64964122429874
VP1468	NA	-0.114818811628849	0.967628293853586		6.11625001688032	6.24268194471408	6.26807012441305	6.28827042955529
VP1469	NA	-0.0445595951925693	0.98173474305573		7.04788554441925	7.12823592428935	7.15287604579878	7.10825025550334
VP1471	NA	0.162638691840932	0.96844846513008		4.93698738699582	5.31694525806379	4.63672467722689	5.13525554152769
VP1472	NA	-0.305284792479336	0.924378500607891		5.63220798307993	5.92182533367218	6.11352895178835	5.99590389143024
VP1473	NA	0.29042672331687	0.92518518280132		6.51671118368215	7.0274751760181	6.26807012441305	6.64251999481178
VP1474	NA	0.306508637508019	0.8924539197195		6.91429797402133	6.87342797679786	6.40764694234303	6.72573901556613
VP1475	NA	0.716330570961975	0.625992057252007		5.87967939410109	6.09115516455944	4.91149536924025	5.52422965688958
VP1476	NA	1.08283826866067	0.311204777544572		5.87967939410109	5.3836891873866	4.63672467722689	4.76740606393782
VP1477	NA	-0.115137887079031	0.968522920668214		6.48456606604184	6.34671944369851	6.26807012441305	6.70537994964429
VP1478	NA	-0.587398465055844	0.643778538327804		7.7937763169025	7.2224164163694	7.78526298039108	8.3804576058448
VP1479	NA	-0.579007464420474	0.40890708218398		12.1324831788883	11.6563411370539	12.419676137571	12.5631023029316
VP1480	NA	0.28528992683785	0.830719310383841		11.6073270795586	11.9137235720284	11.4786043093868	11.4870092641066
VP1481	NA	0.997276090744984	0.151489179438371		9.74865010849644	10.5277046839141	8.90371768609603	9.42669570954303
VP1482	NA	0.576061302118682	0.229232122228663		11.633582448164	11.6402226018585	11.0376230583719	11.0846784753995
VP1483	NA	0.548879169147253	0.304353583789427		11.0413563234974	11.1260585777711	10.4673900919505	10.59932929795
VP1484	NA	-0.00512147612518283	0.996835824637927		11.4934181155514	11.3002929772491	11.6192787186399	11.159547561276
VP1485	NA	0.203651167434762	0.931671641767307		10.2761085211511	10.6914433461088	10.274187543995	10.3112615650818
VP1486	NA	-0.459638407532677	0.759185199882932		7.478335124153	8.05723072105319	7.96174787793055	8.44532369527622
VP1487	NA	-0.300796910528452	0.935754128396145		5.48399860184006	6.05064924069464	6.36260523856217	5.73976216904457
VP1488	NA	0.176406721378986	0.953309967520926		6.37660665997949	6.98511419529371	6.49371924308593	6.53125515844235
VP1489	NA	-0.309175155563121	0.917031012180381		6.13293717598427	6.647622263247	6.61390382352261	6.72573901556613
VP1490	NA	0.539543321683008	0.542389430740927		8.31443934938192	8.08757897581823	7.86816804089297	7.50365222963015
VP1491	NA	0.512120020891133	0.543742594578516		7.72114382506722	7.73816033140449	7.25499709313272	7.20809910549976
VP1492	NA	0.259176676778065	0.927803664371789		8.17838211189813	8.82406707433643	8.07776771170514	8.4267901551388
VP1493	NA	-0.13888555623382	0.953309967520926		10.6035741255048	10.1527593633581	10.3511443443657	10.6966537493548
VP1494	NA	0.890799117347988	0.244961700619196		14.1126478921397	13.8012255861261	13.4634858997753	12.5435236911967
VP1495	NA	-0.28765029318236	0.888358139057929		10.2933758220219	9.74656067336435	10.4513461010439	10.2143334094385
VP1496	NA	-0.356746224752407	0.748983204755641		13.9915315929153	13.7977879222194	14.4228338426974	14.0648536948952
VP1497	NA	-0.182617548828522	0.931671641767307		12.7075181329581	12.6529122831594	12.9918624342295	12.7228150872844
VP1498	NA	-0.0913399608752894	0.967276116330452		12.6203376551577	12.3656701037152	12.7732036208555	12.3824136279855
VP1499	NA	0.00798928218829332	0.996835824637927		13.2882412086544	12.7410683934946	13.3338445256228	12.6534387395078
VP1500	NA	0.207931156077767	0.949509525873104		12.8852367549595	12.0795555926973	12.691327644119	11.851147162933
VP1501	NA	0.218287825072638	0.943913998656243		15.6773473886569	14.9937863356087	15.5343270955564	14.6463842961785
VP1502	NA	0.18638162180994	0.926334106426966		11.0945051387964	10.9500470648729	10.7643555987182	10.9073904881031
VP1503	NA	0.00436247948002592	0.996835824637927		10.4070708144053	10.0511922982601	10.2893092319226	10.1876732000596
VP1504	NA	-1.01497361930279	0.109895460507571		13.2584307140209	12.4556765485825	13.7176868503291	14.1099625967526
VP1505	NA	-0.967453531517639	0.107023468338194		7.34504102165737	6.75236456072386	8.00635577961032	8.08718460721496
VP1506	NA	-0.0355397275600348	0.985447278173672		12.4459088882324	12.3301509208086	12.692465625936	12.0987162317913
VP1507	NA	-0.073193746723636	0.979523538038763		10.2447847228506	9.97206566945852	10.604281194525	9.61855150228344
VP1508	NA	-0.0947021495539529	0.975520355574818		13.2650692805382	12.8750558727552	13.5479551072047	12.6811782662242
VP1509	NA	-0.0310296769990828	0.987990046442285		13.3223442867599	12.9581598897425	13.5359602852298	12.716258857059
VP1510	NA	-0.0554573957680023	0.98173474305573		15.2311317725489	14.8299215281298	15.3803440401148	14.7519736918631
VP1511	NA	0.0244166142979186	0.988381637217289		14.2925437197383	14.0517073651153	14.4315494770166	13.8078255042358
VP1512	NA	-0.173835183307178	0.940983346416609		13.9180668674971	13.6579520436023	14.2126607100151	13.6734969547754
VP1513	NA	-0.321512958380232	0.877279197872126		17.051452721748	16.7551497744264	17.523425488393	16.867572370408
VP1514	NA	-0.375781996173885	0.831494278439822		14.346161870514	13.9376341268199	14.8385768382083	14.1431779640139
VP1515	NA	-0.351105423918983	0.84562282787907		15.1300437205819	14.8306693233498	15.6368239277219	14.9642233701926
VP1516	NA	-0.322494888842315	0.884043979040614		14.2808925554011	13.8710414551144	14.7145349582056	14.0320633686016
VP1517	NA	-0.0271765286646652	0.986589257838176		12.1117188174107	12.5581139915958	12.3420374948741	12.4138608437429
VP1518	NA	0.216223158518482	0.931671641767307		12.8188658803818	13.3955124155044	12.8098433360732	13.0204401951832
VP1519	NA	-0.460593763555644	0.621117495398228		9.65427301089051	10.0791514323084	10.2680942082733	10.4015583319878
VP1520	NA	-0.414081606632032	0.785120053043123		8.52188647514025	9.126494310042	9.03151799361657	9.44625321448019
VP1521	NA	-0.468849246449444	0.60172690383798		10.3626621273796	10.7574254317683	10.9142938608378	11.1517316002998
VP1522	NA	-0.515058744451317	0.376309779710949		10.3331810874849	10.4865418613484	10.8646799642105	10.9801634287479
VP1523	NA	-0.282141961608601	0.92040750360757		8.3034251337453	8.78755956645116	8.52881622070063	9.07653530182237
VP1524	NA	0.236588152350684	0.937976204626558		10.3090628970702	10.8008124700212	9.89768060802566	10.6688844854347
VP1525	NA	0.0559550307529451	0.975604124445248		14.8234563827236	14.7093640045002	14.7052630465986	14.7179728713316
VP1526	NA	-0.618284011043939	0.709055587341432		15.9783298446862	14.6657133695854	16.163826627786	16.0011305312565
VP1527	NA	-0.948696238345406	0.291923842343351		13.2456007924988	12.0496787352318	13.5845789547822	13.8382384312472
VP1528	NA	-0.734752582541545	0.556122772876095		13.7594080970127	12.6191171488385	13.7338048612953	14.282117443527
VP1529	NA	-0.340089202489574	0.888854829078908		14.5366463279611	13.7147533624047	14.2461766518335	14.7560777897683
VP1530	NA	-0.0452742957036058	0.979677857565205		11.6231006568439	11.4949451256427	11.5569169751903	11.6527844606092
VP1531	NA	-0.357509096886448	0.759185199882932		12.2773124670111	11.8641839689579	12.522436309465	12.3607450526548
VP1532	NA	-0.475748678010999	0.662171714940811		12.1459049999585	11.5676185988355	12.4802308725251	12.2339696733115
VP1533	NA	-0.000236399104472465	0.999433260565379		13.1791797745443	12.7501878133432	12.7531661143909	13.1771131370587
VP1534	NA	-0.311604394766732	0.890383061311332		7.58223606118458	7.06862773474457	7.81899882568695	7.53090373293486
VP1535	NA	0.630023858082041	0.562643715760176		12.3724953050082	13.043847926442	11.7518200463293	12.4062601703647
VP1536	NA	-0.579861021456394	0.274404767413682		15.1453527017463	15.3699311694857	15.7729528681769	15.9073693074474
VP1537	NA	0.489790658297436	0.731093515669563		11.1248016184364	10.9123955541776	10.9005730846658	10.0538398591334
VP1538	NA	0.468517002774082	0.767367881807605		10.0131598159719	9.77791671629464	9.82482888682378	8.92483911707149
VP1539	NA	-0.357604437170106	0.862792864782415		12.6947546376137	12.3364828934939	13.2192947905515	12.4496183461005
VP1540	NA	-0.57444792152421	0.450979776379037		10.1552186388421	10.0068879428374	10.8926736521935	10.3824501497651
VP1541	NA	-0.482629888054176	0.769967678572491		12.9003164645571	12.4478995104098	13.5710310722053	12.6275242236206
VP1542	NA	-0.456973079774817	0.793630818048462		10.9601108684155	10.5405594253929	11.6132826347896	10.6923498803596
VP1543	NA	-0.553861219756219	0.699540214474708		12.8986402331996	12.3728755669515	13.5928298765329	12.6990933486237
VP1544	NA	-0.646615146697821	0.538889495316081		13.8540885162223	13.3451130257701	14.6140740978798	13.8141279649687
VP1545	NA	-0.0885182669997345	0.965606076465361		9.64775614957702	9.87970061698156	9.75683135267431	9.94010008834721
VP1546	NA	0.167005023864806	0.931705276331622		11.7784972838835	11.8743739788412	11.5878233517293	11.727669789201
VP1547	NA	-0.0787881168669078	0.968522920668214		11.8188588490131	11.5756702757783	11.8064484397364	11.7572278858823
VP1548	NA	0.0718336482492764	0.983762004370929		4.91785645028116	5.50857187428227	5.67165093851452	4.6010484031702
VP1549	NA	0.34184156008168	0.734419562465396		10.4270824716328	10.3781833545298	9.97078640152458	10.1442169487733
VP1551	NA	-0.183281308936872	0.965606076465361		4.81820072465187	5.01400583269871	5.51580864276272	4.6586588655179
VP1552	NA	0.665074298790737	0.81141250771019		5.16503553988394	5.09590966824827	3.85183523784728	4.86852758647958
VP1553	NA	-0.105653606988697	0.975520355574818		5.5476126587377	5.56718026516518	5.81228804637226	5.53964467193358
VP1554	NA	0.166231592923471	0.945194247970609		7.16609716892801	7.14757030547446	7.0712428068687	6.93838414096217
VP1555	NA	0.0911398607865226	0.979523538038763		5.96602934137633	5.31694525806379	5.51580864276272	5.71281807205201
VP1556	NA	-0.192788755735593	0.953309967520926		6.04750154126015	5.3836891873866	6.05810379328672	5.91547241173693
VP1558	NA	-0.263940188442054	0.931671641767307		6.02979005667407	6.13055481093104	6.26807012441305	6.3594890312214
VP1559	NA	0.05373800279875	0.985862151076533		5.1487176362568	4.63007106291727	4.78064164433759	4.98571069401988
VP1560	NA	-0.052660658911388	0.985862151076533		4.75492626056328	4.92717084850543	5.03146124209004	4.76740606393782
VP1561	NA	0.433321058799024	0.650161309380872		11.9100240410692	12.3354294927589	11.6767580049117	11.7316600155054
VP1562	NA	-0.10236101733542	0.967276116330452		8.7767378352411	8.96150547279698	8.64622667955968	9.21858430191934
VP1563	NA	0.259882961015995	0.888358139057929		9.3533081443901	9.47150619746981	8.95012730604046	9.31914987863962
VP1564	NA	0.452618777606962	0.668450649314851		15.207585680893	15.0573790949445	14.9381165139174	14.3707020822361
VP1565	NA	-0.0876619040458813	0.982706126966873		4.08003405993254	5.01400583269871	4.29701117340595	4.79335865376514
VP1566	NA	0.460013078830074	0.895677369422655		5.08153524195245	5.72994511441004	4.63672467722689	5.17528230950303
VP1567	NA	0.608540508229836	0.731093515669563		5.59655846495931	6.09115516455944	5.34107022655087	5.2333142544392
VP1568	NA	1.21266809774774	0.610986259526081		4.81820072465187	5.3836891873866	2.72456092556818	4.57135685677987
VP1577	NA	0.266993287765248	0.953309967520926		5.16503553988394	5.44748137234773	4.29701117340595	5.41145055804723
VP1578	NA	0.953757850818648	0.480870521310673		5.24396627917856	5.82907291379395	4.47684401381195	4.79335865376514
VP1579	NA	-0.244683323090144	0.94712527195152		5.41744964417094	5.24696311363369	5.14221278070534	5.80499980564255
VP1580	NA	-0.180526494257913	0.962135030559516		4.73320268014262	4.83477268528284	4.91149536924025	4.93997317941008
VP1583	NA	0.557845772633028	0.785120053043123		5.75586675225223	6.20626600109918	5.03146124209004	5.68536116856687
VP1584	NA	0.112883383410489	0.978346619012247		4.91785645028116	5.01400583269871	4.47684401381195	5.0517080245912
VP1585	NA	0.191618678411307	0.947039456750658		6.22141818522263	6.44375645476623	6.05810379328672	6.19399924048361
VP1586	NA	-0.000608135057295014	0.999433260565379		8.02591288637971	7.7634449739828	8.00635577961032	7.82314859826674
VP1587	NA	-0.0384869683307334	0.983762004370929		7.1332991016914	7.24053658670363	7.15287604579878	7.26948133328107
VP1588	NA	0.0676225138321541	0.975520355574818		10.7265175293119	11.0638165420978	10.7815683243417	10.8868207676091
VP1589	NA	0.036875857328738	0.98173474305573		11.5299040477171	11.5595217331906	11.4152253444927	11.593088426879
VP1590	NA	-0.12347496148681	0.950238472578111		12.8328973276723	12.6333305021071	12.8311820355554	12.8885831449897
VP1591	NA	0.926560852793912	0.0745853263453471		15.3974281086559	15.1949180530097	14.0583540868526	14.6312592797071
VP1592	NA	0.231541598252433	0.920599861091708		9.94155631256017	9.69492884268952	9.40359663136154	9.75522244752166
VP1593	NA	0.161299892504092	0.953309967520926		12.7008882143066	13.4775376299395	12.7860536814656	13.1488859867253
VP1594	NA	-0.107669811443564	0.965606076465361		15.7655687920439	15.4118852422006	15.9488977930395	15.4170490823227
VP1595	NA	-0.130973858001855	0.953309967520926		15.2090311607141	14.7782369268773	15.3255619297819	14.9288979078531
VP1596	NA	-0.212625106587169	0.932969092616243		11.5220074091233	10.909567070093	11.5643951128041	11.3532799532522
VP1597	NA	-0.181108727316783	0.932564897033696		15.3183070771494	14.9416098184797	15.3373409365964	15.3093513026154
VP1599	NA	0.698821881345098	0.109522866570658		12.0388802347324	11.8765482198397	11.3212456127475	11.2028538578648
VP1600	NA	-0.516949882690244	0.663698293554102		7.4848497144631	7.532923943552	8.30902552868776	7.69477795905926
VP1601	NA	-0.469662082208326	0.469723849904393		14.2028070359887	14.0128653137118	14.6582792536812	14.4988059871261
VP1602	NA	-0.511457161021643	0.888358139057929		15.0788173680233	14.2799266221538	15.8830797557459	14.0753448349059
VP1603	NA	0.187973892871148	0.931705276331622		8.29603532877354	8.38503698259199	8.09163551153504	8.20304687151971
VP1604	NA	0.0959160148610888	0.965606076465361		13.9097313629045	13.8427780316018	14.0187554274383	13.4966506949837
VP1605	NA	-1.14429049540345	0.00877706528750018		7.05665808102728	7.00645015754868	8.02092375295823	8.25999421802475
VP1606	NA	-0.74908598432751	0.0766504503123237		15.2249733949157	14.9762369429962	15.8513356396675	15.8587602309454
VP1607	NA	-0.414359235377068	0.656696471637949		15.5114811917022	15.1293453090302	15.7477209550865	15.7471566254902
VP1608	NA	-0.323781139766923	0.770959105969222		10.392852339703	10.2830427541991	10.5221793135669	10.7866147585704
VP1609	NA	-0.329050816952088	0.775107095263899		11.3928712330465	11.1490238450068	11.4680111339426	11.7291411568803
VP1610	NA	-0.101133186883272	0.959200968512569		11.6465330981332	11.2741430443954	11.5468854430566	11.6011461502246
VP1611	NA	-0.437934783812827	0.714092719288198		12.976474562519	12.4158669874827	13.3002750879403	13.0086321330609
VP1612	NA	-0.203769436120733	0.922564747382497		13.1031491989466	12.9478576267551	13.0918437974348	13.3580242450523
VP1613	NA	-0.308283713943813	0.759185199882932		14.0029946350987	14.0823278021904	14.2751388051311	14.4235565184736
VP1614	NA	-0.0740214577331759	0.97517846882205		12.2847985496359	12.5567587625815	12.336952545772	12.6465587583495
VP1615	NA	-0.781406931088039	0.238602303410755		6.46492948731836	6.75236456072386	7.37325338758214	7.33720661451318
VP1616	NA	0.0789844778105074	0.969232544490428		13.7433242384795	13.3879114240962	13.5184208004488	13.4770811343201
VP1617	NA	-0.0118095104061991	0.991230206230995		12.9972713923093	12.6663793108323	12.9381882805854	12.7642068728178
VP1618	NA	0.0180129025600344	0.988381637217289		9.32816895512925	9.1838048529057	9.32945935727018	9.15744873024753
VP1619	NA	0.255579808591088	0.877279197872126		11.9525057294703	12.2345051361713	11.7777853734813	11.9071878819474
VP1620	NA	0.490029311020553	0.865930691865786		6.37660665997949	7.14757030547446	5.67165093851452	6.69852924462174
VP1621	NA	0.310598118314761	0.926334106426966		5.86975797444106	6.44375645476623	5.81228804637226	5.891643618173
VP1622	NA	0.214449546009645	0.937976204626558		6.65021365061117	6.94147167069657	6.36260523856217	6.72573901556613
VP1623	NA	0.156690755841916	0.96430597998059		7.56696648423952	8.03663797961144	6.92399984723008	8.1080146838598
VP1624	NA	0.125897520658034	0.953309967520926		12.9700314968426	13.3340802195831	12.8471092000762	13.2045719470427
VP1625	NA	0.254980340930747	0.92040750360757		9.45219614676262	9.53894827164351	8.91155704153857	9.49550046847502
VP1626	NA	0.0597099389187373	0.978346619012247		11.4601240497382	11.629089445907	11.2441854960071	11.6916835411304
VP1627	NA	-0.0213559345826917	0.988381637217289		9.05256554054366	8.78755956645116	8.72841066801598	9.12970595000639
VP1628	NA	-0.00444160552936927	0.996835824637927		12.9262764368575	12.7643469600629	13.0019946254336	12.6863814342181
VP1629	NA	-0.0581590974654666	0.981137911269309		12.6214467158963	12.1537411539262	12.1358133804044	12.7315455935116
VP1630	NA	0.0603578122151448	0.975520355574818		11.2584151600884	11.1466235916245	11.0782385357163	11.2049703147887
VP1631	NA	0.289033349658123	0.916456119817723		7.5943364175393	8.16551866847327	7.4398175274615	7.74218459637755
VP1632	NA	-0.102593953338085	0.968522920668214		7.1291464155378	7.48812506758871	7.23013648748507	7.53475512118133
VP1633	NA	0.0866532936426224	0.96844846513008		13.19217603838	13.6128014146377	13.3602203849027	13.3009354796353
VP1634	NA	0.20731530673177	0.937976204626558		10.9143911935527	11.5052862663561	10.7447425898219	11.267351299238
VP1635	NA	0.176988275928216	0.944916732955802		10.0103403031492	10.5128719159384	9.83310758523546	10.3263386878071
VP1636	NA	-0.0405376323312029	0.98173474305573		13.3321433899095	13.0308917870798	13.4146743640641	13.0195815549867
VP1637	NA	-0.553455552370945	0.38803471509886		12.0985047062297	11.7753106648942	12.3856066317801	12.6044607729331
VP1638	NA	-0.286467752328844	0.888358139057929		11.9001575142451	11.3428496970238	11.7777853734813	12.076429953258
VP1639	NA	-0.0677126066113032	0.978346619012247		11.8434637846517	11.2586671217436	11.4626852345534	11.812803925218
VP1640	NA	0.251459916570716	0.850340064294674		11.8637562667449	11.7486531384726	11.5291606487385	11.582894446331
VP1641	NA	0.0607343526161164	0.979523538038763		8.93021182832873	9.24791091771393	8.78070917175623	9.23406412420715
VP1642	NA	-0.11733718837176	0.954817944176738		9.33539639106999	9.10192626819119	9.16867300422027	9.4885672361669
VP1643	NA	-0.0142916489631033	0.989589735066416		10.360892444667	10.2982607564377	10.3626277948913	10.3274492686426
VP1644	NA	-0.0367841112447712	0.983762004370929		8.94564297682829	9.42075946206502	9.26360773803281	9.20414629594623
VP1645	NA	0.0580566161923405	0.979890170850803		7.87785354109228	8.3268623573089	8.17215435289043	7.9381191309766
VP1646	NA	0.199380740986655	0.937976204626558		8.17637114218371	8.67214357447512	8.15904276367966	8.30579128152103
VP1647	NA	-0.166435663514849	0.940414319362422		7.92412796156559	8.19369367421177	8.26074322951299	8.18600479628793
VP1648	NA	-0.461440730574874	0.75637793688938		7.8926274919486	8.16551866847327	8.81455042993924	8.09763723909596
VP1649	NA	-0.342909238089638	0.778997217653529		8.13762027925133	8.12707508176333	8.5984613347625	8.35017917631776
VP1650	NA	1.1015250607628	0.00474396594282045		9.92966710709002	9.70801106471918	8.84761603439189	8.61863418774064
VP1651	NA	0.255753423628547	0.935754128396145		6.60308426427261	7.27610813075407	6.53490329645286	6.82971935693781
VP1652	NA	-0.290352856068868	0.888358139057929		6.9986592466215	7.04819818386774	7.17909194874786	7.39343535558809
VP1653	NA	-0.267536765526527	0.935754128396145		5.52250262175693	5.62350039128881	5.87777869160079	5.76621226402017
VP1654	NA	-0.108927465643343	0.969232544490428		6.50393895559047	6.62020379913894	6.89265803123508	6.46012966216648
VP1655	NA	1.7288841914991	0.000427044098914917		7.04788554441925	7.34472345125869	5.67165093851452	5.47697102107812
VP1656	NA	4.97682306548495	1.89721388701694e-41		15.600480617222	16.2677138895025	10.8422974120973	11.1366052093441
VP1657	NA	5.16984085335605	1.91728633253729e-40		15.8411382129487	16.5618965699069	10.8626594754296	11.2641650003695
VP1658	NA	5.04231147647869	2.90240708951973e-47		13.618167312166	14.2046222579236	8.83942040914697	8.97247185349424
VP1659	NA	4.12957796734982	1.91728633253729e-40		13.1012955082128	13.4922636940437	9.14891270969641	9.22574947992765
VP1660	NA	4.14464190055865	1.85233016824911e-26		10.609920718624	11.0225245299416	6.36260523856217	6.96717093149059
VP1661	NA	3.71000159457933	1.23167802567804e-14		10.0640789434713	10.1764837825399	5.67165093851452	6.89109609178546
VP1662	NA	3.58978358280159	1.09718808943669e-32		12.0764332908318	12.1768615788903	8.37854813469014	8.68771897804221
VP1663	NA	4.32073965585769	3.49144807153691e-29		10.1964856987348	10.6947329688121	6.00046395624005	6.35077661181349
VP1664	NA	4.28552024977286	1.09544320709539e-21		10.8615540860579	11.4104346704174	6.36260523856217	7.26020623769682
VP1665	NA	4.5733492277195	3.30502298479373e-17		10.832796643216	11.5774534512056	5.87777869160079	7.19841951238489
VP1666	NA	4.38871006514629	9.436051268116e-22		11.6013438201452	12.3682476165995	7.20483995960782	7.9923416646617
VP1667	NA	4.49674296028779	8.0449372022761e-21		12.6018203298297	13.5650690109366	8.24841588430053	8.99501241595784
VP1668	NA	3.85841237047972	2.09602159552166e-18		11.4942255663391	12.2735276080344	7.73313230854338	8.36323353466997
VP1669	NA	3.47509807467529	2.71301239867475e-14		9.34885101129638	10.2205128326622	6.26807012441305	6.54659568608552
VP1670	NA	3.35276740871242	3.67407531005611e-16		11.1557513405255	11.7415135010738	7.78526298039108	8.40380987032469
VP1671	NA	3.68092754022251	8.13023253567783e-30		11.0681754672798	11.4450305054589	7.64182993876634	7.59132516751195
VP1672	NA	3.77529614481526	3.52571462432643e-33		10.2370875414114	10.3133199085336	6.57494424110005	6.54659568608552
VP1673	NA	3.75827763212778	2.70260812601173e-23		8.77408072402448	8.84790207260342	5.14221278070534	5.2333142544392
VP1674	NA	2.63316478842881	1.67091350557169e-12		8.99781887572356	9.16495317123263	6.21837332192016	6.67079640611214
VP1675	NA	1.77490297860739	7.75977411017556e-07		9.01141954785768	8.99924357228416	7.0712428068687	7.3849261433386
VP1676	NA	-0.0330786186061367	0.983762004370929		10.3131869638047	10.157535560795	10.3337459436476	10.2101248289444
VP1677	NA	0.12505982735379	0.959200968512569		8.50435873324686	9.1313581093585	8.70153285115499	8.73535434331334
VP1678	NA	0.0599426394950358	0.975604124445248		9.26806386936026	9.22078492701822	9.20739971335225	9.16616526164042
VP1679	NA	0.0910513879819516	0.965606076465361		8.01695080433868	8.04697109210623	7.93122410747401	7.94970498497564
VP1680	NA	4.88237682302526	3.27689341116988e-40		12.8628255529925	13.5288952009054	8.28508635106647	8.43917226519194
VP1682	NA	4.9191668540954	7.23553627725928e-46		11.328228233415	11.7667399545303	6.68880202861841	6.70537994964429
VP1683	NA	4.25383507161601	1.24848883598957e-28		11.5697095411766	12.0165435266067	7.23013648748507	7.82943361320189
VP1684	NA	3.60791849301152	5.81414955185258e-20		10.8615540860579	11.1466235916245	6.9847119331022	7.72543191463394
VP1685	NA	3.4099391822519	3.68790581295136e-15		7.88525942805961	8.16551866847327	4.91149536924025	4.76740606393782
VP1686	NA	5.17890428400136	2.72934469606093e-33		14.0456869135403	14.8561419185079	8.99509040095124	9.60304430116543
VP1687	NA	5.49304645863645	1.91728633253729e-40		12.4626105206769	13.1044673953591	6.9847119331022	7.61698410790242
VP1688	NA	3.03391575487871	2.72406711960826e-17		10.3479969106466	9.91397599944753	7.01413600903714	7.25087112641478
VP1689	NA	3.22798993121874	1.02488245630602e-21		10.3127293159089	9.96935189353525	7.01413600903714	6.93255720779115
VP1690	NA	3.57221002668976	1.06994794715108e-31		10.6775950469674	10.5659303124913	7.04297194977404	7.1236752843108
VP1691	NA	3.64765082944409	4.14566771368805e-27		9.81994425003426	9.68172690591943	6.05810379328672	6.25129782398016
VP1692	NA	3.97242457361142	7.05079016078264e-31		11.2626863611489	11.1585851230363	6.95467523047339	7.48386681096668
VP1693	NA	4.22812932745759	1.71777328623449e-45		11.1770277514535	11.2215175800748	6.9847119331022	7.03400238146676
VP1694	NA	4.2285232158489	7.03587848004479e-44		11.3341030393015	11.3993880947806	7.30346887914005	7.07689643850902
VP1695	NA	3.73199353555958	1.43791413751421e-34		11.7461545663251	11.6546529046822	7.81899882568695	8.11831801544717
VP1696	NA	3.95769938197041	6.16196686678893e-28		12.0597575476568	12.3174029876961	7.90004054676602	8.50935696049699
VP1697	NA	4.24921973804619	2.5529228287558e-19		10.7268610761696	11.3636663777265	6.26807012441305	7.24147521769527
VP1698	NA	3.87931869768051	2.72953991894461e-20		13.0517642346293	13.7364631877037	9.20101702311219	9.84093211102485
VP1699	NA	1.68125904792904	0.00255152021868052		9.33359292366713	9.61384189296457	7.17909194874786	8.21749582942077
VP1700	NA	1.31479593733495	0.0372573575595345		8.81730929494214	9.74020684697681	7.81899882568695	8.22228016889253
VP1701	NA	3.65704020978621	1.38027282125802e-16		10.0449187307183	10.9278538631781	7.0712428068687	6.81712433270105
VP1702	NA	3.58785166928115	6.03001091032863e-15		9.40316940781875	10.334563911736	6.40764694234303	6.41904579626045
VP1703	NA	0.964106002552034	0.16924072640666		7.63004021118514	8.21217589159762	6.72484172098672	7.1837772523499
VP1704	NA	0.00395103499904249	0.997444828321017		7.98972559965802	8.46427395741456	8.14581091917597	8.30353562903618
VP1705	NA	0.5968264218346	0.522416750698513		9.2288217013684	9.85638944112808	8.80616424404496	9.12332567093566
VP1706	NA	0.414667056854476	0.741525893743757		9.54239835138096	10.091683189739	9.35267924842013	9.49253316218734
VP1707	NA	0.524414430746546	0.722283841431818		8.96906552444724	9.86809211151099	8.83117796028182	9.07389080147315
VP1708	NA	-0.0721827917207097	0.975520355574818		15.1725470238685	14.9469649377245	15.320050381158	14.9261972634846
VP1709	NA	-0.552525896610915	0.403810586337469		13.6408592385402	13.3058544560271	14.1554229230956	13.9055029348463
VP1710	NA	-0.413324202520086	0.599054857056103		14.6894381534268	14.4660183233454	15.0598392842103	14.9280973965016
VP1711	NA	0.155224769091025	0.947486741358109		7.50742187345428	7.65953362174386	7.54435667993661	7.32835817059704
VP1712	NA	0.276785642057129	0.884043979040614		8.11889486929829	8.16551866847327	8.02092375295823	7.72879804980297
VP1713	NA	-0.336089183025181	0.759185199882932		10.6456090189152	10.3924349398447	10.9470823577207	10.7732285479839
VP1714	NA	-1.29058591587901	0.000277628473418634		9.8385028451637	9.49433899054583	10.9508912907853	10.9822803225785
VP1715	NA	-1.79897680051331	6.10278786562338e-08		9.17242882586246	8.83006284249832	10.8747401795305	10.74025208428
VP1716	NA	-1.50352149310932	0.0242166693641774		5.16503553988394	4.63007106291727	6.31611186531931	6.39382190952265
VP1717	NA	-2.27946147977668	5.41059731902557e-07		9.47528091111778	9.02037311091161	11.8941256433711	11.0780954612691
VP1718	NA	0.49630437305159	0.411119569953727		11.0781728083377	11.2675308235978	10.6865373930951	10.6732588222457
VP1719	NA	0.180857236882585	0.934180639029596		8.75803445960606	8.85379979802346	8.72841066801598	8.52879819625802
VP1720	NA	-0.0488974036022957	0.98173474305573		7.28284826819395	7.34472345125869	7.25499709313272	7.43524448536255
VP1721	NA	-0.182719735207567	0.940432319943028		7.30142020018031	7.00645015754868	7.37325338758214	7.33720661451318
VP1722	NA	-0.0365709125786761	0.988381637217289		5.27436785786399	5.7803602324803	5.03146124209004	5.83029067468035
VP1723	NA	-0.129514137886506	0.949509525873104		13.5385046009816	13.5314272069098	13.8036606978192	13.5110792446401
VP1724	NA	0.0936362529295114	0.967276116330452		10.7591305427058	10.899623476108	10.9622581221805	10.4775588003041
VP1725	NA	0.320170400039076	0.774361139109198		12.2736723833696	12.5038245686508	12.1770470526659	11.9623845094803
VP1726	NA	0.330795112693664	0.940090422294281		5.5476126587377	5.96605715813712	4.47684401381195	5.90360721150487
VP1727	NA	0.191476631988969	0.960469294053337		5.04673322817469	5.72994511441004	4.78064164433759	5.44458271173541
VP1728	NA	0.0190454496858071	0.990578810449134		6.0736676274071	6.59225413448695	6.4513248900339	6.19399924048361
VP1729	NA	-0.459018052983281	0.7975392906572		6.02085210210424	5.6777042414587	6.4513248900339	6.21335272744014
VP1730	NA	-0.353554703109899	0.8372086541668		6.57892935653644	6.67452934237469	6.89265803123508	7.01206742986604
VP1731	NA	-0.822106313430253	0.403810586337469		5.88953304986515	5.3836891873866	6.65183891852758	6.31539106227325
VP1732	NA	-1.04227150132684	0.106462849505484		5.62042241916026	5.6777042414587	6.68880202861841	6.57679588802778
VP1733	NA	0.546215157157626	0.640517894190958		6.87019231797945	7.06862773474457	6.26807012441305	6.54659568608552
VP1734	NA	0.861100431736167	0.0874161940036057		8.15610575430062	8.22132896182656	7.23013648748507	7.4228284730448
VP1735	NA	0.401078244712386	0.722705842797907		8.77540989135589	8.76895343008235	8.5590767174143	8.19333320703897
VP1736	NA	0.28906321461743	0.877279197872126		13.7676546236289	13.6429163764688	13.6548583478454	13.1350779908258
VP1737	NA	-0.222247675011394	0.937976204626558		6.13293717598427	5.96605715813712	6.26807012441305	6.27911572758269
VP1738	NA	-0.0549259662829856	0.98173474305573		9.76546953136961	9.42472706287321	9.27580649939717	9.95598505524696
VP1739	NA	0.115204329084395	0.953309967520926		11.7109877871406	11.9711451253448	11.6859286829598	11.7742284572838
VP1740	NA	0.0734277771150742	0.969232544490428		10.1273835627303	10.2296133283218	10.1603644880714	10.0511533893953
VP1741	NA	-2.22271789238552	0.000111817065986529		11.0918403462096	11.2850965096431	12.5893313837461	13.932166040701
VP1742	NA	0.233033906118679	0.920599861091708		9.82893338238434	10.2720736255189	9.90162204690451	9.76263106875488
VP1743	NA	0.10316629047203	0.959200968512569		9.83276878781461	10.1694073310665	9.88579126857809	9.92330392028794
VP1744	NA	0.0348842600334359	0.98173474305573		11.7132435134269	11.7182646599316	11.7086035363032	11.6532274065313
VP1745	NA	-0.471143462760454	0.488597106105812		8.75668917984211	8.7181309881718	9.20101702311219	9.21017970109762
VP1747	NA	0.0453871236772546	0.985832788451983		12.3135600462045	12.8308896330399	11.9302673647204	12.9801392952406
VP1748	NA	0.938246220468942	0.0573519727219332		8.23937124495905	8.47196345948495	7.30346887914005	7.52704203557645
VP1749	NA	0.717559449802124	0.423701326393367		6.96177295880974	6.62020379913894	6.21837332192016	6.07208705276971
VP1750	NA	0.351890081123775	0.941050472432938		4.49582234547634	5.01400583269871	3.85183523784728	4.71405686300556
VP1751	NA	0.0392185850655291	0.985268246855533		8.5578613746513	8.50980795630277	8.11897749660362	8.770076284689
VP1752	NA	0.539940535479283	0.780590794329106		7.08266010426664	6.31286709018833	6.57494424110005	5.95049351276162
VP1753	NA	0.468802187504328	0.661262329626308		10.0646226564947	10.2852266072437	9.42017743132052	9.9422765467783
VP1754	NA	0.127455608624815	0.953309967520926		10.7140950403219	10.5184520902714	10.2403511627363	10.7026576769855
VP1755	NA	0.120385473015744	0.965606076465361		8.3199150839564	8.78755956645116	8.10537127633048	8.70149032995228
VP1756	NA	0.268606817279389	0.942675018568413		5.77725422923153	6.47470399223757	5.34107022655087	6.19399924048361
VP1757	NA	-0.256650857548429	0.931671641767307		9.11689069347285	8.94502483582339	9.64372120095219	8.84643633831981
VP1758	NA	0.0592503039525743	0.983712983003136		11.4094456733924	11.5358722430901	11.9379641537767	10.5933403097163
VP1759	NA	0.147968637135423	0.965606076465361		10.4300393232982	10.6411771018216	10.9201344808352	9.56400220614083
VP1760	NA	0.510629984446243	0.597307917144654		9.65427301089051	9.65157328726266	9.40914476520302	8.84643633831981
VP1761	NA	0.341428533155852	0.759185199882932		9.27653697352415	9.50187031868004	8.98769319316646	9.10660367224513
VP1762	NA	0.0112604867880067	0.991219052874315		10.2024269765138	10.2498819501958	10.1471448160489	10.2760318184779
VP1763	NA	0.00843756430390095	0.994061469033372		10.940693860969	11.0777420430438	10.9902894522036	11.0126312672493
VP1764	NA	0.15407291924504	0.942675018568413		8.61242857534438	8.88293210862486	8.5590767174143	8.62767829380468
VP1765	NA	0.799553662328065	0.114022804789689		8.76741645648063	9.03082295425883	8.02092375295823	8.18109842602141
VP1766	NA	0.730481541256121	0.251208992153203		8.85802610178673	9.20241337380699	8.10537127633048	8.47368857749807
VP1767	NA	1.58941037708716	3.13614284282434e-05		13.6152011785288	13.0895496443185	11.8832038519562	11.6877972537525
VP1768	NA	0.90039736541139	0.0779745144257424		10.7631558165965	11.2553291432887	10.0114770746143	10.2363770790889
VP1770	NA	0.141005501754927	0.967276116330452		8.99211386783459	8.98856161059876	9.36415053645181	8.08980487358622
VP1771	NA	0.684918386742843	0.360303452564592		7.92412796156559	8.40123635870804	7.60362721892564	7.40610580422805
VP1772	NA	0.516467680363305	0.663698293554102		7.69890157073773	8.07753365757487	7.62285502666794	7.15403922301561
VP1773	NA	-0.141365941123396	0.960469294053337		7.14568591913804	7.10863890830314	7.64182993876634	6.84840809314981
VP1774	NA	-0.088582044749893	0.978346619012247		6.54815564946611	6.09115516455944	6.68880202861841	6.23245002390807
VP1775	NA	0.126310177221071	0.959200968512569		7.1291464155378	6.98511419529371	7.15287604579878	6.7590450673168
VP1776	NA	1.02115061310426	0.573354951402174		5.02901225057061	4.63007106291727	4.29701117340595	3.89492441996165
VP1777	NA	0.0869689978940184	0.979523538038763		9.51957805139267	9.03082295425883	9.69003474806872	8.52299328421703
VP1778	NA	0.113217258558545	0.975520355574818		10.5377406109023	9.8997934186989	10.5823491237602	9.52193511168885
VP1781	NA	-0.413372630408952	0.908686489968585		4.77632758162898	5.3836891873866	5.51580864276272	5.36028043481061
VP1782	NA	-0.00721898144438238	0.996835824637927		6.0736676274071	6.82621456129262	6.26807012441305	6.61367827558278
VP1783	NA	0.044052043925459	0.98173474305573		8.47847756919224	8.80592879547127	8.4009972537816	8.76188463445401
VP1784	NA	0.630863972560767	0.661262329626308		6.32670924532739	6.67452934237469	5.51580864276272	6.11387962460117
VP1785	NA	0.510548953385501	0.888038953990128		5.04673322817469	6.16890700495806	5.14221278070534	5.2333142544392
VP1786	NA	0.602931870917929	0.661059370674439		6.34830550782374	6.87342797679786	6.16690334119888	5.93891401493822
VP1787	NA	-0.620321855321091	0.541389309012152		6.25229355894408	5.96605715813712	6.72484172098672	6.73246202230279
VP1788	NA	-0.000405454563873879	0.999433260565379		6.4043632968442	6.56375227918954	6.16690334119888	6.67079640611214
VP1789	NA	-0.191218637751125	0.942587334727162		8.47357273368819	9.20241337380699	9.02430568647599	9.10141920334748
VP1790	NA	-0.220011000756862	0.920599861091708		8.00566933993582	8.04697109210623	8.27296613348081	8.21509769672365
VP1791	NA	0.117232292914282	0.954817944176738		8.35055769716349	8.61077763434734	8.26074322951299	8.44941012529153
VP1792	NA	0.229422565673202	0.937976204626558		8.35234009465912	8.87134968047764	8.00635577961032	8.68944760317563
VP1793	NA	-0.483736383611564	0.769967678572491		5.74505292821665	5.56718026516518	6.11352895178835	6.13433050822249
VP1794	NA	0.0605670335403871	0.979523538038763		8.19833912724649	8.61077763434734	8.15904276367966	8.50347313331222
VP1795	NA	-0.152821063988809	0.940983346416609		9.08615810419285	9.28766692664313	9.23889634387513	9.42565898613639
VP1796	NA	-0.227045736499009	0.921489668397446		8.82503174351054	9.22078492701822	9.25746945787979	9.25405954695355
VP1797	NA	-0.241194217526402	0.920599861091708		7.60633612780432	7.90649841771254	7.93122410747401	8.03918732132573
VP1798	NA	0.087112855311042	0.975520355574818		6.52937133034078	6.80201550890787	6.53490329645286	6.59903827246838
VP1799	NA	-0.875399976411014	0.140260096802507		6.47805019187449	6.34671944369851	7.23013648748507	7.29695412079488
VP1800	NA	-0.712576366434511	0.186097094405728		7.63297602348337	7.80055998351232	8.38981635885741	8.43505669177909
VP1801	NA	-0.527218021434315	0.332323442326552		9.79394801952308	9.73382491363586	10.3012934898134	10.2794789949822
VP1802	NA	-0.430127326883446	0.587917417253611		11.126104533527	10.9773169217014	11.6024264805472	11.3570915016485
VP1804	NA	-0.446407204317336	0.709055587341432		7.32339546762255	7.54755301138114	8.04962567945853	7.69477795905926
VP1805	NA	-0.0934594053555127	0.970993314300326		9.13045767916931	9.68834297542785	9.30585962476268	9.70568921819398
VP1806	NA	-0.256408560022687	0.92040750360757		7.64174778429411	8.04697109210623	8.2234406222508	7.98109452163375
VP1807	NA	-0.260193116126602	0.888358139057929		8.04367174155203	8.31835684044615	8.41209216267056	8.45754842398818
VP1808	NA	0.00161483684757698	0.999090312099142		9.2423418207001	9.58930681794619	9.28790297793484	9.53449219875604
VP1809	NA	-0.286138146868881	0.931671641767307		6.04750154126015	6.80201550890787	6.61390382352261	6.78514714309444
VP1810	NA	-0.156609502765954	0.953309967520926		6.45168835943611	6.91914513047915	6.68880202861841	6.93255720779115
VP1811	NA	-0.357795117147938	0.931671641767307		5.08153524195245	6.13055481093104	5.9404250593413	5.99590389143024
VP1812	NA	-0.170474456046975	0.953309967520926		10.1454859354509	11.0484701999066	10.6018606979327	11.0314943692449
VP1813	NA	-0.0423835855009113	0.98173474305573		9.46130926390976	9.32210872362854	9.37553133199382	9.49253316218734
VP1814	NA	-0.043815301774913	0.98173474305573		9.58546907716619	9.17440980369209	9.45814059874315	9.42876692405528
VP1815	NA	-0.549408614602626	0.680299513345329		6.41804389209095	5.92182533367218	6.68880202861841	6.79159953415414
VP1816	NA	-0.169353894847676	0.937976204626558		9.7932920739402	10.058871410526	10.2152346712745	9.97736830365922
VP1817	NA	-0.365767285281177	0.742844944717614		9.01367391301816	8.96150547279698	9.18816629901374	9.4885672361669
VP1818	NA	-0.436085749790604	0.686946894297861		8.23551331918486	7.83674406535647	8.46632182733261	8.51326622279168
VP1819	NA	-0.157208938279265	0.937976204626558		11.2431254298092	11.4184157479963	11.3746831164044	11.5942422892209
VP1820	NA	-0.0383249717491405	0.98173474305573		10.9146927972669	10.8084246962327	10.9045066399751	10.898450654115
VP1821	NA	-0.131326863873783	0.950238472578111		11.0204893221533	10.6864948048254	10.9939861471188	10.9977100213336
VP1822	NA	-0.0101308821141776	0.995528732738165		7.94080910697611	7.90649841771254	8.28508635106647	7.53090373293486
VP1823	NA	-0.647601361402623	0.540305003089336		9.66506945329703	9.75918498800676	10.7513099299415	9.82765034634944
VP1824	NA	-0.321127091174597	0.8775101399908		9.00916165449683	9.20702824113873	9.72159172504993	9.08049298554455
VP1825	NA	-0.0220692114267258	0.988381637217289		9.81284185696157	10.0068879428374	10.1504611077203	9.6902324619603
VP1826	NA	0.619516049382216	0.305081408760397		9.21223222981687	9.22534149245774	8.76348613112317	8.44736835713371
VP1827	NA	0.00583047661788023	0.996835824637927		7.50100864120858	7.57637350913103	7.73313230854338	7.34161056811105
VP1828	NA	0.0164328242931597	0.989589735066416		8.00793270128234	7.87204277862888	7.88419230930953	7.96691115744197
VP1829	NA	0.558188217546025	0.625720048519694		7.26403413695964	6.87342797679786	6.49371924308593	6.60637684419855
VP1830	NA	0.401057462508275	0.796712274520716		7.24880415578994	7.51814501465126	7.20483995960782	6.7980231956186
VP1831	NA	0.367171759573325	0.861472861536217		7.5882989255318	8.19369367421177	7.32710743318124	7.71528612725825
VP1832	NA	0.451282386485642	0.765198230666209		8.66930311473672	9.43262967949989	8.50828408421614	8.7635266897148
VP1833	NA	0.235962473075123	0.931671641767307		7.86042384446476	8.09755483304604	7.4398175274615	7.9640576748371
VP1834	NA	0.495325627730026	0.725667798099823		6.97108332204601	7.5032131225005	6.65183891852758	6.84220537498432
VP1835	NA	0.024919011752277	0.987631015968073		8.18439825702456	8.46427395741456	8.27296613348081	8.32148286625869
VP1836	NA	0.0611309573021125	0.980502308428523		6.65021365061117	6.98511419529371	6.89265803123508	6.63536344006813
VP1837	NA	-0.461850139535758	0.805109251780239		5.70096837547054	5.82907291379395	5.9404250593413	6.34201125837117
VP1838	NA	-0.166316964640696	0.953309967520926		5.98453603824973	5.92182533367218	5.9404250593413	6.22293297487381
VP1839	NA	-0.145737933338446	0.950238472578111		8.66930311473672	9.10687346064968	9.06001198343197	9.02544165311254
VP1840	NA	-0.321498306291015	0.802870418495794		8.60197868254251	8.64519154403975	9.08101913101905	8.80238553689986
VP1841	NA	-0.290671082225114	0.877320182503755		8.93497747763109	8.79370866695738	9.3698521564638	8.92630588015285
VP1842	NA	0.267728515093849	0.89272030935911		10.1994593960285	9.72419876579195	9.84133904844813	9.59014730901808
VP1843	NA	0.237103895648299	0.926325728271479		9.54707505908369	9.06681260829915	9.26360773803281	8.92042985914959
VP1844	NA	0.123160359543697	0.953309967520926		8.56863455052311	8.48722059106282	8.434029242339	8.3868639839117
VP1845	NA	-0.265022857302625	0.917971382567038		8.24513885884562	8.20296437942491	8.75479688817018	8.19333320703897
VP1846	NA	-0.144560782792655	0.965606076465361		5.73415743585224	6.05064924069464	6.31611186531931	5.7530478320563
VP1847	NA	0.221672994750047	0.931671641767307		8.51394570860245	8.85379979802346	8.66489863929414	8.26695714473763
VP1848	NA	0.00090797398955898	0.999433260565379		9.1704095349075	9.22078492701822	9.32359551723206	9.06459668901435
VP1849	NA	0.36636707904795	0.791194877334635		7.58527067822193	7.45746715986576	7.25499709313272	7.10307171101833
VP1850	NA	0.173526182599639	0.953309967520926		9.90316076862455	9.75603925071835	10.1203364236785	9.00198472510952
VP1851	NA	0.18041451304165	0.959200968512569		13.3476959868136	13.1106378849009	13.6190996703116	12.1137602956512
VP1852	NA	-0.259502455745918	0.89272030935911		9.24426296461804	9.35989763819936	9.76982741280267	9.32916406672329
VP1853	NA	-0.0264351155333683	0.986855350017035		10.7956151625156	10.8737350205851	11.0764962192244	10.6148762675851
VP1854	NA	0.0213492292213476	0.988381637217289		10.043264524734	10.1811822067088	10.3796833840747	9.74528473037889
VP1855	NA	0.190408915071084	0.935754128396145		10.053709271165	10.2296133283218	10.1537697937838	9.73192705202632
VP1856	NA	0.205447912409035	0.931671641767307		8.20821505501807	8.09755483304604	8.03534609191288	7.8847996089081
VP1857	NA	0.292823564422569	0.888358139057929		7.44531347190664	7.2224164163694	7.17909194874786	6.96717093149059
VP1858	NA	0.360700384819898	0.924115522526777		6.4043632968442	6.44375645476623	6.57494424110005	5.53964467193358
VP1859	NA	0.262028076341268	0.931671641767307		6.14120892877461	6.41213047555673	6.11352895178835	5.95049351276162
VP1860	NA	0.0991093233362496	0.960469294053337		9.8385028451637	9.81163902722689	9.87781025722636	9.56870585982386
VP1861	NA	0.224775492364155	0.89272030935911		10.2784540524422	10.4402555882882	10.2025105254654	10.0705178973897
VP1862	NA	0.332603285713265	0.741525893743757		10.3524566791467	10.4997669552318	10.0826420968871	10.1071914926986
VP1863	NA	0.163755640340659	0.953309967520926		6.44502194197429	6.53467597390779	6.61390382352261	6.08264924244829
VP1864	NA	0.36945473469926	0.794432378964254		9.52432919996422	10.0866835417975	9.52098276225113	9.40160638557376
VP1865	NA	-0.0522502062041013	0.979523538038763		8.99781887572356	8.92275364132939	8.96527124169432	9.0565823722419
VP1866	NA	-0.532549361132081	0.332323442326552		11.5324611768466	11.3333832928851	11.9971827895424	11.9407763377365
VP1867	NA	-0.0990237182333599	0.954817944176738		11.0864959490591	10.9947698610692	11.1312324175639	11.1498494520193
VP1868	NA	0.121311355321552	0.953309967520926		10.608802758427	10.26323787557	10.324967423413	10.3302219862021
VP1869	NA	0.150508155478379	0.937976204626558		13.0838338627667	12.8623131256535	12.8213325964213	12.8329740245004
VP1870	NA	-0.0119022296215504	0.990578810449134		12.4809552191495	12.5028865717892	12.5522028133278	12.4543282181334
VP1871	NA	0.0192718694165538	0.988381637217289		13.3144796572905	13.2288095058379	13.382249225611	13.112142819986
VP1872	NA	0.610780949164235	0.265362340579427		10.9222124707606	10.7416083165854	10.3366602869189	10.1129994746217
VP1873	NA	0.43175763988386	0.599010688218845		15.013225046133	15.0048439965436	14.7364922376102	14.3988743696755
VP1874	NA	0.561293367862363	0.305676647976975		12.3698580195503	12.4405702645871	11.9626988576324	11.7183866720914
VP1875	NA	-0.220380056170692	0.888038953990128		12.4978622964223	12.4901635596715	12.6776013837228	12.7496784011678
VP1876	NA	-0.147832249371083	0.953309967520926		8.1622153164279	8.5246720973178	8.70153285115499	8.27618907833089
VP1877	NA	0.384735295412394	0.750981248721197		7.74576319752702	7.94015031692734	7.4398175274615	7.47987695663252
VP1878	NA	0.00836429006198064	0.995762457871745		8.83271307539825	9.32210872362854	9.1621162659736	9.00615199361659
VP1879	NA	0.281588148130153	0.93461503101091		15.2206956235378	15.1605352677549	15.401113277099	14.1582749642296
VP1880	NA	0.176804744144999	0.952859813815581		15.2491816939055	14.8724838406787	15.2542395669418	14.4198842625584
VP1881	NA	0.348756037990222	0.933640709427668		9.65065616725982	8.65873049714111	9.44739553020865	8.02830087717227
VP1882	NA	-0.145037360047428	0.940090422294281		11.5896801615704	11.4213973058141	11.6180814938716	11.6873647971142
VP1883	NA	-0.264935671609056	0.850340064294674		12.9976985218654	12.7246676786072	13.1588299355933	13.1064931267254
VP1884	NA	0.47110213633133	0.695536026277951		7.56081311226611	7.90649841771254	7.09897030264943	7.39767121473298
VP1885	NA	0.285466731894843	0.888358139057929		7.83770029789199	8.24844482085478	7.75071933197632	7.77836972666223
VP1886	NA	0.428725913492498	0.759185199882932		9.21223222981687	9.63111495143071	8.69246113936413	9.25055102040034
VP1887	NA	-0.16504867370219	0.975520355574818		4.97450461793671	5.09590966824827	3.85183523784728	5.72635302138591
VP1888	NA	-1.07038909147481	0.0543778426138122		8.36298848188953	8.39315940747247	9.03151799361657	9.74278956819792
VP1889	NA	-1.53174538565495	0.0385066628119996		9.42619961953304	8.67880363694556	9.88579126857809	11.1129701270395
VP1890	NA	-2.69927310503675	0.000623223420887249		9.89094953767037	10.5110070511753	11.5099249908459	13.628702059092
VP1891	NA	-0.363968895876405	0.802753935832389		9.1824831019795	9.53160852307284	9.4688062302077	9.93500887999058
VP1892	NA	0.0231440305410248	0.988381637217289		8.37180249145869	8.44877089601688	8.48745551477743	8.29220416071588
VP1893	NA	0.104421474016591	0.968522920668214		17.1663317954581	16.5120122948228	16.967803367858	16.5444465251054
VP1894	NA	0.0548810312182555	0.98173474305573		7.85540500797558	7.2224164163694	7.66055852142162	7.4228284730448
VP1896	NA	0.348776479402654	0.747340162384826		10.1480535457665	10.131068613532	9.93661866123826	9.64195060448945
VP1897	NA	1.29714402232152	0.305903487195486		13.8205201501785	15.4562318153102	12.7032319180707	14.0959380656102
VP1898	NA	1.15373094503731	0.217466132105017		13.8364869372338	15.0469596544873	12.9110721835641	13.7818810157091
VP1899	NA	0.981162170947656	0.294310657924601		7.55463338251599	8.69203222894174	7.27943654644123	7.23675421580998
VP1900	NA	-0.0463868975249224	0.98173474305573		14.7601234183818	15.2182504179746	14.8361333427399	15.2422990777867
VP1901	NA	0.35735471093462	0.677714238806349		11.2397590908902	11.368823952235	10.9432633418709	10.9534367925071
VP1902	NA	-0.325193769263464	0.74959143128323		10.5036619191728	10.6648527888245	10.8586099889413	10.9577464665422
VP1903	NA	-0.699930362065011	0.143186310923188		9.05037118150343	8.88293210862486	9.72159172504993	9.61582702125658
VP1904	NA	-0.59274859570953	0.410794938958484		15.8689243043418	15.322805753597	16.246486679744	16.1814896345094
VP1905	NA	0.238213048319484	0.924730517577045		8.8004341513998	8.30980088113633	8.32084778488428	8.37402265291753
VP1906	NA	0.27580916314114	0.848884277463996		11.8091577535044	11.522049858477	11.319773524104	11.4710182750913
VP1907	NA	0.50330444156652	0.662171714940811		9.23463155973425	9.61384189296457	8.61775765605925	9.17606294908673
VP1908	NA	0.895727649454467	0.0425369677158994		9.74932666376478	10.0614220582773	8.96527124169432	9.06858721386675
VP1909	NA	0.0323550815104857	0.988381637217289		6.11625001688032	6.13055481093104	5.67165093851452	6.33319232373802
VP1911	NA	0.160701520120954	0.954817944176738		6.1246177231291	6.62020379913894	6.05810379328672	6.31539106227325
VP1912	NA	-0.131850481797196	0.943687966184379		11.3622392089589	11.2430233856667	11.4666815012042	11.4054835844935
VP1913	NA	0.42825052524634	0.925302740279272		9.70048499828468	11.3418009365288	9.58610805274924	10.7918541994545
VP1914	NA	0.396616412815668	0.63248715905881		12.2979220601243	12.5247698565552	12.0469660187934	11.9910514632293
VP1915	NA	1.10771719131885	0.00279536385758442		11.0859604188345	11.175166384059	9.85766240403287	10.1698284300445
VP1916	NA	0.608152896368877	0.401104361219724		8.47357273368819	8.87715251796071	8.02092375295823	8.13109455743026
VP1917	NA	-0.386553293869599	0.856247527464564		8.58236860867831	8.01574703992458	9.03151799361657	8.34360743192095
VP1918	NA	-0.336048871954927	0.856247527464564		7.8016254207705	8.00518702224698	8.48745551477743	7.96119853718943
VP1919	NA	-0.917409010411946	0.0399026302126559		8.25470060311977	7.98383223235239	9.08795408438799	8.99780538444138
VP1920	NA	-1.51533200344596	0.000977726448830252		9.20040608945508	8.44877089601688	10.3683354241543	10.4094459793985
VP1921	NA	0.110612580175797	0.953309967520926		12.7466702830798	12.7659116547947	12.7111138779631	12.5779929965562
VP1922	NA	0.397735187197523	0.884043979040614		11.525171253149	10.9610169393964	11.2990049914412	10.2789050372533
VP1923	NA	0.0648379243329628	0.98173474305573		6.49751018738879	7.3108236750711	6.82785467898834	6.9030642075742
VP1924	NA	-0.0348270339475091	0.986589257838176		7.36283416452576	8.16551866847327	7.81899882568695	7.85121801843995
VP1925	NA	0.135758234682764	0.953309967520926		8.99895717509567	9.40477903596044	8.91935402939334	9.20776936602234
VP1926	NA	0.523704959824227	0.676868620487762		8.27175364941156	9.02037311091161	8.21078896244504	8.12599751050518
VP1927	NA	0.576136024556399	0.532832724837835		8.16627403117532	8.54668504638433	8.00635577961032	7.58390943333228
VP1928	NA	0.868134951432423	0.107023468338194		7.98743347038632	8.30980088113633	7.32710743318124	7.27409661537325
VP1929	NA	0.643710084434613	0.229983050473407		9.59603880156559	9.84162633376332	9.11536526954449	9.04986959751458
VP1930	NA	0.315350997104261	0.787563118837851		8.95388419425121	8.92275364132939	8.57890341865539	8.66681228950469
VP1931	NA	0.205858984831931	0.924115522526777		9.67720853756395	9.67508035587755	9.6007284666184	9.34021001940667
VP1932	NA	-0.0851770938154293	0.975520355574818		17.0430062422308	16.4027016503706	17.0701471147058	16.5740773526511
VP1933	NA	0.246493178671285	0.854316117370248		12.8545174733491	12.9105019001902	12.5813675527978	12.6887599624944
VP1934	NA	-0.0945786583122191	0.975520355574818		16.4646673735539	15.8667022958125	16.6146145298075	15.8734717337953
VP1935	NA	-0.0793066826078964	0.978346619012247		15.4171739456793	14.9509252851234	15.6030323448432	14.8692609884353
VP1936	NA	-0.0159480798185381	0.990578810449134		12.8731826181893	12.4410600410796	12.9496552410308	12.373973336617
VP1937	NA	0.260934377219584	0.859700612386031		12.9891318109343	13.1575848496142	12.9232406014552	12.6985569745742
VP1938	NA	-0.0338709712215293	0.98173474305573		14.2429636310782	14.270312391356	14.2237226604763	14.3542120597927
VP1939	NA	0.606798906612926	0.570501535405519		10.5828476266681	11.2927147521411	10.1033246296385	10.5970287822193
VP1940	NA	-0.177545621324436	0.965606076465361		14.8828737000667	13.0751072495125	14.6352368141609	14.1743733519575
VP1941	NA	0.0545109167844951	0.985622745423955		16.0124510328462	14.5403550545666	15.6507954224956	15.1016070288743
VP1942	NA	-0.227508471217071	0.940414319362422		16.8461924470536	15.7800712530131	16.5751732200881	16.6962726922808
VP1943	NA	-0.329675294316313	0.725667798099823		12.6327657009439	12.5330635625266	12.9586690520226	12.8671689118421
VP1944	NA	-0.0874259332497719	0.965606076465361		14.6621692232126	14.5269218495477	14.826317763846	14.5255436234271
VP1945	NA	0.176667315095199	0.92518518280132		15.3759851858632	15.3603824683085	15.2225875042148	15.1599106174065
VP1946	NA	-0.331846231466153	0.732021367912241		12.5510200299127	12.4297528992679	12.7548011850156	12.8885831449897
VP1947	NA	0.0120604874154976	0.990578810449134		11.682755179666	11.7651761583714	11.6240577071732	11.7938460065064
VP1948	NA	-0.471407857896651	0.663698293554102		14.6836317243962	14.0772955710891	14.7889028499237	14.9723666576413
VP1949	NA	-0.60124648186126	0.510817760667295		13.548791357458	12.7960888385139	13.7676716457781	13.8751610204742
VP1950	NA	-0.19497406015367	0.945194247970609		7.32702568802092	6.72688324369196	7.09897030264943	7.39767121473298
VP1951	NA	0.223438194866157	0.924115522526777		14.3720632799915	14.0632066700892	13.8044503455704	14.1763778936144
VP1952	NA	1.15693184099524	0.381678243547541		10.0316316680643	11.9711451253448	9.79970388033055	10.4287197666902
VP1953	NA	-0.0308357430469322	0.985862151076533		12.7922756617795	12.2663599338478	12.6014982286408	12.5676914090696
VP1954	NA	-0.15815231306285	0.938727296935892		11.7383377446052	11.4104346704174	11.6836414727747	11.7984587254644
VP1955	NA	0.25499312648839	0.940983346416609		5.79832927006025	6.34671944369851	5.43108334656823	6.0614469650411
VP1956	NA	0.228374672428197	0.888854829078908		11.059745647437	10.9264553867712	10.8504767562187	10.6824019832518
VP1957	NA	0.293195064112815	0.803553622475273		9.51162453372723	9.56434725984019	9.2200809995903	9.26916533044084
VP1958	NA	0.101594151872082	0.953341595054988		10.7147879919575	10.649677375936	10.606697636905	10.5573480856339
VP1959	NA	0.246184472424529	0.877320182503755		11.6815150526772	11.8383895392834	11.6048460288733	11.4227331198168
VP1960	NA	0.272218008978705	0.884043979040614		12.3637959947959	12.5467813253619	12.396121780681	11.9424082246251
VP1961	NA	0.298168189434407	0.884043979040614		11.9950563164823	12.1363056104477	12.0505204791999	11.4240315371256
VP1962	NA	0.507067572219114	0.443886517758688		9.48749746265682	9.37227713941044	9.00244987403209	8.86031457529622
VP1963	NA	-0.293580228028902	0.953309967520926		4.57122496516079	4.63007106291727	5.43108334656823	4.2350411639271
VP1964	NA	-0.19091548487933	0.931671641767307		8.23164504922365	8.44095644153427	8.51858667828842	8.52686581963662
VP1966	NA	-0.877089705195588	0.0447583318489923		11.5513995463244	11.7869165423691	12.3877158017104	12.6939359072233
VP1967	NA	0.767789710207814	0.214179800965534		12.7950633345421	12.4425283737097	12.0985265128555	11.5840564873606
VP1968	NA	0.710712055216275	0.374399233561443		14.0033846253815	13.3573600435443	13.2255973026595	12.7481241737063
VP1969	NA	0.699583837537641	0.32382265225163		11.5160564353943	11.2043099216251	10.9394341897131	10.3494832187308
VP1970	NA	-0.0106843206239892	0.992434747327306		11.2940917396781	11.3238543633887	11.1295529762302	11.484273396359
VP1971	NA	0.131444024538977	0.950238472578111		12.3567097870709	12.090835913325	11.9758439530105	12.2112874126435
VP1972	NA	0.235383240177641	0.884043979040614		12.6070553112195	12.3825972021319	12.2978593795011	12.2305603036051
VP1973	NA	0.32202333772526	0.745160890949943		12.7176655315109	12.5621720569456	12.2668736519516	12.3715527273493
VP1974	NA	0.33109089585825	0.877320182503755		9.1774647225516	9.74656067336435	8.91155704153857	9.35444447133229
VP1975	NA	0.661367904277609	0.667184976586944		5.99370111584565	6.56375227918954	5.34107022655087	5.84277177047416
VP1976	NA	0.392782730919069	0.74151133950669		9.47528091111778	9.50936253496788	8.84761603439189	9.3023035289311
VP1977	NA	0.0803569111582186	0.975520355574818		9.25478376933826	8.99391247780358	8.79772902525658	9.25639383334042
VP1978	NA	0.174071674859054	0.942181040475269		10.826078107473	10.7159346027337	10.2619750276735	10.8655713077756
VP1979	NA	0.302829000205795	0.804243483535284		9.3586385909888	9.43262967949989	9.00244987403209	9.17235926918787
VP1980	NA	-0.516989024929861	0.663698293554102		13.4313895847084	12.8772290871088	13.380838115615	13.9570901645239
VP1981	NA	0.665348893445637	0.543336050400188		12.4272158513043	12.1602999019253	12.0451854991799	11.0668349345987
VP1982	NA	0.238294880380402	0.953309967520926		5.30414199040654	5.72994511441004	5.67165093851452	4.96302318020234
VP1983	NA	0.197950930313068	0.926325728271479		10.2553017371869	10.5313891696732	10.1504611077203	10.2469804524193
VP1984	NA	-0.198864567373535	0.920599861091708		10.1989642052717	10.2067535395944	10.3337459436476	10.4624734497446
VP1985	NA	-0.350527360479205	0.877279197872126		10.1418835866344	9.66169468165424	9.87380313360173	10.5794239371945
VP1986	NA	0.2464072235329	0.931671641767307		9.91225183797629	9.61731308879312	9.12213745504621	9.83391582271103
VP1987	NA	0.631572678581157	0.367368447859474		9.28961923430821	9.73701940920874	8.77212335258918	9.00615199361659
VP1988	NA	0.0255743768922776	0.987631015968073		8.4235848080282	8.67214357447512	8.35574416617923	8.65624422378698
VP1989	NA	-0.733903502110408	0.533000579645466		6.44502194197429	5.62350039128881	6.95467523047339	6.73246202230279
VP1990	NA	-0.171137811242256	0.942661851429367		7.06537759706909	7.12823592428935	7.20483995960782	7.30148248352443
VP1991	NA	0.103015904025513	0.956588656954948		9.08829874026306	9.06172587092839	8.91935402939334	9.01995658920651
VP1992	NA	0.112964276797105	0.953309967520926		9.6899513204962	9.78410696617897	9.59587143949092	9.64996267394522
VP1993	NA	0.121664266663778	0.951726804551716		10.5436029885252	10.5996637680083	10.5298392144312	10.3695692951956
VP1994	NA	0.123831790394869	0.954817944176738		10.7223885732809	10.3534196735793	10.6235003460372	10.2089201189414
VP1995	NA	0.101476028716295	0.968650005810188		11.9283625246357	11.8098519044175	12.0847251114176	11.3692751466362
VP1996	NA	0.0646649435886056	0.979523538038763		11.8434637846517	11.9038086835069	12.1155946450072	11.4242910804181
VP1997	NA	0.0613283654826581	0.981137911269309		11.6127280575988	11.5413643280385	11.8881785548145	11.0202061296534
VP1998	NA	0.463837297096419	0.585571506881558		12.5482040504264	12.5558545687961	12.2896112412081	11.8576960439451
VP1999	NA	0.631246419487906	0.275040231666517		12.7768464266666	12.6966384664112	12.2933662417728	11.8946922406552
VP2000	NA	-0.118026801290001	0.969232544490428		5.78783023260522	6.27820127681681	6.31611186531931	5.98468459312877
VP2001	NA	-0.123552250567704	0.965606076465361		6.10783349422488	6.24268194471408	6.4513248900339	6.15449553829833
VP2002	NA	0.360770125682561	0.839703688952974		6.85014849090967	6.96345795377915	6.68880202861841	6.45200595235229
VP2003	NA	0.723652706840482	0.555477726462433		6.4043632968442	6.34671944369851	5.24506504582843	5.93891401493822
VP2004	NA	0.0344071085270643	0.987631015968073		6.47805019187449	6.62020379913894	6.11352895178835	6.75244508533831
VP2005	NA	-0.0457120054504775	0.982715065441268		8.40309437051798	8.06741790422763	8.5590767174143	8.01181561615572
VP2006	NA	0.169521911056446	0.937976204626558		11.2586527810686	10.9759656017682	11.0938254148309	10.8078572318712
VP2007	NA	0.551083500207028	0.323604745244982		9.76212129714368	9.66840304315139	9.16867300422027	9.16988485642501
VP2008	NA	0.185945266455798	0.924730517577045		10.5767617616556	10.6326264476101	10.4378384517025	10.401030952352
VP2009	NA	0.131988856745954	0.944593109982851		10.0754541060452	10.13349486433	9.97827058055391	9.96742888209153
VP2010	NA	-0.105282708094952	0.953309967520926		10.2807957765612	10.4323947474245	10.4673900919505	10.45740974187
VP2011	NA	-0.3014820176691	0.920599861091708		9.46048317334433	10.3090333095529	10.0041636238536	10.4431360705571
VP2012	NA	-0.414067728546586	0.833172867272428		6.17382967910772	6.647622263247	6.57494424110005	6.9557250501939
VP2013	NA	-0.0556622810397824	0.98173474305573		9.91587228579791	10.5873272305145	10.0474983433256	10.5831481151003
VP2014	NA	-0.543647374959265	0.796437535633128		10.168431561115	10.9840546003404	10.4753456711562	11.6396559963037
VP2015	NA	-1.95477433599346	4.4777059152292e-08		10.2807957765612	10.8038621820081	12.5727416686428	12.4558524480321
VP2016	NA	-1.68102601245778	1.21787878947146e-07		10.7401959904724	11.0497553151958	12.6279094989412	12.5322498532635
VP2017	NA	0.124322345451569	0.950238472578111		12.5563456302425	12.7647382928694	12.4881161491787	12.5890320760561
VP2018	NA	-0.21095137905902	0.89272030935911		13.6527057268839	13.5601175707345	13.7819079128733	13.8533041889192
VP2019	NA	0.151542356900274	0.937976204626558		13.0399926374447	13.2811744094467	13.0595745439128	12.9670158076956
VP2020	NA	0.409761530541153	0.602208870905497		10.1623483225274	10.300421711734	9.79547350705536	9.84946149255784
VP2021	NA	0.617287279416357	0.270895743604052		8.8692736571776	8.80592879547127	8.21078896244504	8.24361549772273
VP2022	NA	0.723830989079866	0.125600576753955		9.23366487333106	9.11671724086737	8.45563774498509	8.46564107162518
VP2023	NA	1.01974754093594	0.00707121399444325		9.37976558518419	9.32635670476883	8.28508635106647	8.3911191526068
VP2024	NA	1.53063643193891	0.00122744082440126		10.6949072585789	10.0991503243026	9.14891270969641	8.63666605633123
VP2025	NA	0.227268167821068	0.931671641767307		10.4359349079984	10.7854664522173	10.0791659964128	10.6445856373229
VP2026	NA	-0.945184974757765	0.0808989707323613		11.4879559702369	11.6402226018585	12.7950870514334	12.1570368253397
VP2027	NA	-0.0847817218143975	0.96226185733457		13.3332719541047	13.3487719578616	13.4957849196964	13.3526478009573
VP2028	NA	0.236361327769191	0.884043979040614		12.0195203554558	12.215163629865	11.8661603899821	11.9014197668816
VP2029	NA	0.0885394864147198	0.960469294053337		11.2612640320211	11.2686349670838	11.1006992273004	11.2466602138983
VP2030	NA	-0.443569494977753	0.829599529250755		19.4286759929045	18.2970911101007	19.4697084469554	19.3574576205052
VP2031	NA	-0.0650413269921795	0.975840776445073		14.6558684401549	14.226379496566	14.5406228368585	14.5036653017375
VP2032	NA	-0.0382179325632803	0.98173474305573		13.0660903977832	12.890200072324	13.0129673675996	13.0254957966307
VP2033	NA	0.0508048855652424	0.978346619012247		12.0408158267323	11.909482674999	11.8990628920132	11.9525209210153
VP2034	NA	-0.680396515475014	0.585571506881558		9.95803829496455	8.95053932647575	10.456713947193	9.95022892006103
VP2035	NA	-0.640586989589152	0.478472994105051		10.9389156509189	10.2364012244585	11.4465885427861	11.0754538218084
VP2036	NA	-0.591288765866528	0.547833217603398		11.6229160843178	11.0510392867565	12.2028312605664	11.6629379674114
VP2037	NA	0.0546704029255359	0.976748732766989		13.2062271201885	13.1198444155138	13.1559453957429	13.0611487240984
VP2038	NA	0.20229831370466	0.947486741358109		12.5161644925675	12.2111491623007	12.5996797303066	11.5587457735602
[truncated: 2,748 more rows]
