# Supplementary material for: Direct RNA Sequencing Unfolds the Complex Transcriptome of Vibrio parahaemolyticus
Source: mSystems. 2021 Nov 9;6(6):e00996-21. doi: 10.1128/mSystems.00996-21 (PMC8577284; doi:10.1128/mSystems.00996-21)
Supplement: DATA SET S4 [file msystems.00996-21-sd004.xlsx]

## Sheet: Bile2
Chromosome	Site	Count	Strand	Gene
NC_004603.1	74	11	+	unaware
NC_004603.1	865	38	-	gene-VP_RS00005
NC_004603.1	913	34	-	gene-VP_RS00005
NC_004603.1	2311	145	-	gene-VP_RS00010
NC_004603.1	4088	561	-	gene-VP_RS00015
NC_004603.1	4330	82	-	gene-VP_RS00020
NC_004603.1	4742	80	-	gene-VP_RS00025
NC_004603.1	4914	2548	-	gene-VP_RS00030
NC_004603.1	5169	115	-	unaware
NC_004603.1	6537	17	-	gene-VP_RS00040
NC_004603.1	7279	308	-	gene-VP_RS00045
NC_004603.1	7332	4	-	unaware
NC_004603.1	7651	385	+	gene-VP_RS00050
NC_004603.1	11252	248	+	gene-VP_RS00065
NC_004603.1	12667	6	-	unaware
NC_004603.1	14004	6	+	gene-VP_RS00070
NC_004603.1	14831	75	+	gene-VP_RS00075
NC_004603.1	16915	85	-	gene-VP_RS00080
NC_004603.1	19162	3	-	gene-VP_RS00085
NC_004603.1	22471	684	-	gene-VP_RS00095
NC_004603.1	22657	147	+	gene-VP_RS00105
NC_004603.1	24177	138	-	gene-VP_RS00110
NC_004603.1	24272	6	+	gene-VP_RS00115
NC_004603.1	24608	14	-	unaware
NC_004603.1	24621	52	+	gene-VP_RS00120
NC_004603.1	26706	146	-	gene-VP_RS00125
NC_004603.1	30359	4	-	gene-VP_RS00135
NC_004603.1	30497	40	+	gene-VP_RS00145
NC_004603.1	30965	20	+	gene-VP_RS00145
NC_004603.1	33470	11490	+	unaware
NC_004603.1	33473	220	+	gene-VP_RS00155
NC_004603.1	35227	1788	+	gene-VP_RS00170
NC_004603.1	35629	138	+	gene-VP_RS00175
NC_004603.1	35857	429	+	unaware
NC_004603.1	37170	939	+	unaware
NC_004603.1	37244	4	-	unaware
NC_004603.1	38567	84	-	unaware
NC_004603.1	38603	11	-	unaware
NC_004603.1	38724	5	-	unaware
NC_004603.1	39563	6	+	unaware
NC_004603.1	39980	21	-	gene-VP_RS00185
NC_004603.1	40051	55	+	gene-VP_RS00190
NC_004603.1	42040	98	-	gene-VP_RS00195
NC_004603.1	47003	83	-	unaware
NC_004603.1	47023	2	-	gene-VP_RS00210
NC_004603.1	47138	129	+	gene-VP_RS00215
NC_004603.1	49821	347	-	gene-VP_RS00220
NC_004603.1	50009	1587	+	gene-VP_RS00245
NC_004603.1	51577	95	-	gene-VP_RS00250
NC_004603.1	51833	7	+	unaware
NC_004603.1	52114	189	+	gene-VP_RS00255
NC_004603.1	57793	68	+	gene-VP_RS00275
NC_004603.1	59369	22	-	unaware
NC_004603.1	61547	4	-	gene-VP_RS00280
NC_004603.1	61673	5	+	unaware
NC_004603.1	65588	31	-	gene-VP_RS00295
NC_004603.1	66685	106	-	gene-VP_RS00300
NC_004603.1	66868	31	+	gene-VP_RS00305
NC_004603.1	69044	668	+	gene-VP_RS00320
NC_004603.1	72330	3	-	gene-VP_RS00330
NC_004603.1	72351	3	-	gene-VP_RS00330
NC_004603.1	72390	4	+	gene-VP_RS00335
NC_004603.1	75378	23	-	gene-VP_RS00345
NC_004603.1	75451	5	+	gene-VP_RS00350
NC_004603.1	77906	329	-	gene-VP_RS00355
NC_004603.1	78988	268	-	gene-VP_RS00360
NC_004603.1	78995	12	+	unaware
NC_004603.1	79117	21	+	gene-VP_RS00365
NC_004603.1	81618	26	+	gene-VP_RS00375
NC_004603.1	81917	30	-	gene-VP_RS00370
NC_004603.1	85221	113	+	gene-VP_RS00385
NC_004603.1	86156	16	+	gene-VP_RS00385
NC_004603.1	87749	23	-	gene-VP_RS00390
NC_004603.1	88307	526	-	gene-VP_RS00395
NC_004603.1	88408	215	+	gene-VP_RS00405
NC_004603.1	89481	52	+	gene-VP_RS00410
NC_004603.1	91680	1	+	gene-VP_RS00435
NC_004603.1	91821	13	-	unaware
NC_004603.1	92182	8	-	gene-VP_RS00415
NC_004603.1	93323	1	+	gene-VP_RS00440
NC_004603.1	97049	4	-	gene-VP_RS00450
NC_004603.1	97403	1	+	gene-VP_RS00460
NC_004603.1	102068	5	-	gene-VP_RS00475
NC_004603.1	102177	4	-	gene-VP_RS00475
NC_004603.1	103184	20	-	gene-VP_RS00480
NC_004603.1	103280	15	+	gene-VP_RS00485
NC_004603.1	104856	288	+	gene-VP_RS00500
NC_004603.1	110732	81	-	gene-VP_RS00520
NC_004603.1	110855	721	+	gene-VP_RS00525
NC_004603.1	111940	860	+	gene-VP_RS00530
NC_004603.1	112996	28	+	unaware
NC_004603.1	113125	140	+	gene-VP_RS00535
NC_004603.1	116129	10	+	unaware
NC_004603.1	117438	418	+	gene-VP_RS00545
NC_004603.1	117490	723	-	gene-VP_RS00540
NC_004603.1	117798	4	-	unaware
NC_004603.1	118422	674	+	unaware
NC_004603.1	118923	320	+	gene-VP_RS00560
NC_004603.1	123329	348	-	gene-VP_RS00570
NC_004603.1	125973	9	-	gene-VP_RS00575
NC_004603.1	127537	18	-	gene-VP_RS00580
NC_004603.1	127989	8	+	unaware
NC_004603.1	128748	87	-	gene-VP_RS00585
NC_004603.1	130983	1659	-	gene-VP_RS00595
NC_004603.1	131144	81	-	unaware
NC_004603.1	131338	1059	+	gene-VP_RS00600
NC_004603.1	131345	23	+	gene-VP_RS00605
NC_004603.1	134551	66	-	gene-VP_RS00610
NC_004603.1	134556	12	+	gene-VP_RS00615
NC_004603.1	135446	68	+	gene-VP_RS00620
NC_004603.1	135460	23	+	gene-VP_RS00625
NC_004603.1	139045	12	-	gene-VP_RS00630
NC_004603.1	140861	160	-	gene-VP_RS00635
NC_004603.1	140958	27	-	unaware
NC_004603.1	142063	38	-	gene-VP_RS00640
NC_004603.1	142129	41	-	gene-VP_RS00640
NC_004603.1	142312	142	-	unaware
NC_004603.1	142484	15	-	gene-VP_RS00645
NC_004603.1	142597	57	+	gene-VP_RS00650
NC_004603.1	148407	296	+	gene-VP_RS00675
NC_004603.1	148410	22	+	gene-VP_RS00680
NC_004603.1	149841	52	+	gene-VP_RS00685
NC_004603.1	151363	47	+	gene-VP_RS00695
NC_004603.1	155775	20	-	gene-VP_RS00715
NC_004603.1	156571	191	-	gene-VP_RS00720
NC_004603.1	156668	257	-	gene-VP_RS00720
NC_004603.1	157376	1	-	gene-VP_RS00725
NC_004603.1	157384	65	+	gene-VP_RS00730
NC_004603.1	157385	31	+	gene-VP_RS00735
NC_004603.1	161197	4	+	unaware
NC_004603.1	161347	14	-	gene-VP_RS00740
NC_004603.1	161425	24	+	unaware
NC_004603.1	161464	54	+	gene-VP_RS00745
NC_004603.1	163437	52	+	gene-VP_RS00755
NC_004603.1	164073	33	+	gene-VP_RS00755
NC_004603.1	164707	177	+	gene-VP_RS00760
NC_004603.1	164714	31	+	gene-VP_RS00765
NC_004603.1	168437	29	-	gene-VP_RS00770
NC_004603.1	170636	73	-	gene-VP_RS00775
NC_004603.1	171459	9	-	gene-VP_RS00780
NC_004603.1	173731	61	-	gene-VP_RS00785
NC_004603.1	173938	1291	-	gene-VP_RS00790
NC_004603.1	174062	426	-	unaware
NC_004603.1	174841	289	-	gene-VP_RS00795
NC_004603.1	177022	3	-	gene-VP_RS00805
NC_004603.1	177471	2	-	gene-VP_RS00810
NC_004603.1	178531	3	-	gene-VP_RS00815
NC_004603.1	180032	1	-	gene-VP_RS00825
NC_004603.1	180046	1	-	gene-VP_RS00825
NC_004603.1	180479	10	-	unaware
NC_004603.1	182934	2	-	gene-VP_RS00830
NC_004603.1	183331	7	+	gene-VP_RS00835
NC_004603.1	185530	18	-	unaware
NC_004603.1	189260	60	+	gene-VP_RS00860
NC_004603.1	190656	115	-	gene-VP_RS00865
NC_004603.1	190813	718	+	gene-VP_RS00870
NC_004603.1	191569	93	+	gene-VP_RS00875
NC_004603.1	193561	24	-	gene-VP_RS00880
NC_004603.1	193944	133	-	gene-VP_RS00885
NC_004603.1	195288	58	-	gene-VP_RS00890
NC_004603.1	195393	4	-	unaware
NC_004603.1	195434	14	+	gene-VP_RS00895
NC_004603.1	196193	1	+	gene-VP_RS00900
NC_004603.1	196538	1	+	gene-VP_RS00900
NC_004603.1	197960	6	-	unaware
NC_004603.1	197982	11356	+	gene-VP_RS00915
NC_004603.1	204871	33	-	gene-VP_RS00945
NC_004603.1	205936	97	-	gene-VP_RS00950
NC_004603.1	205996	96	+	gene-VP_RS00960
NC_004603.1	207249	18	-	unaware
NC_004603.1	211966	7	-	unaware
NC_004603.1	218452	4	-	unaware
NC_004603.1	221378	49	-	gene-VP_RS01030
NC_004603.1	223651	69	-	gene-VP_RS01040
NC_004603.1	224594	46	-	gene-VP_RS01045
NC_004603.1	225630	670	-	gene-VP_RS01050
NC_004603.1	229474	8	+	unaware
NC_004603.1	229474	26	-	gene-VP_RS01065
NC_004603.1	229771	1194	-	gene-VP_RS01070
NC_004603.1	230092	716	+	gene-VP_RS01080
NC_004603.1	234292	8	-	unaware
NC_004603.1	234893	296	+	gene-VP_RS01095
NC_004603.1	234941	11	-	unaware
NC_004603.1	236027	5	-	unaware
NC_004603.1	236811	8	-	unaware
NC_004603.1	237069	7	-	unaware
NC_004603.1	238789	8	-	unaware
NC_004603.1	242146	12	-	unaware
NC_004603.1	246191	8	-	unaware
NC_004603.1	248625	36	-	unaware
NC_004603.1	249561	9	-	unaware
NC_004603.1	250806	134	+	gene-VP_RS01165
NC_004603.1	253295	5	-	gene-VP_RS01170
NC_004603.1	254397	1879	-	gene-VP_RS01175
NC_004603.1	254462	3	+	gene-VP_RS01180
NC_004603.1	254515	20	-	unaware
NC_004603.1	254646	7	-	unaware
NC_004603.1	255038	150	+	gene-VP_RS01185
NC_004603.1	256612	132	-	gene-VP_RS01195
NC_004603.1	257779	117	-	gene-VP_RS01200
NC_004603.1	257888	21	+	unaware
NC_004603.1	258036	502	+	gene-VP_RS01205
NC_004603.1	258989	175	-	gene-VP_RS01210
NC_004603.1	259964	37	-	gene-VP_RS01215
NC_004603.1	261620	27	-	gene-VP_RS01220
NC_004603.1	262066	74	-	gene-VP_RS01225
NC_004603.1	262771	152	-	gene-VP_RS01230
NC_004603.1	263132	7	+	unaware
NC_004603.1	264143	56	-	gene-VP_RS01235
NC_004603.1	264173	65	-	unaware
NC_004603.1	266497	60	-	gene-VP_RS01240
NC_004603.1	266657	1745	+	gene-VP_RS01245
NC_004603.1	266877	11	-	unaware
NC_004603.1	267157	19516	+	gene-VP_RS01285
NC_004603.1	267363	5255	+	gene-VP_RS01275
NC_004603.1	267403	5337	+	gene-VP_RS01280
NC_004603.1	269231	5000	+	gene-VP_RS01300
NC_004603.1	272394	34734	+	gene-VP_RS01315
NC_004603.1	272442	9229	+	gene-VP_RS01340
NC_004603.1	272453	8459	+	gene-VP_RS01350
NC_004603.1	274480	4738	+	gene-VP_RS01355
NC_004603.1	275680	4562	+	gene-VP_RS01360
NC_004603.1	277395	5445	+	gene-VP_RS01365
NC_004603.1	277406	6156	+	gene-VP_RS01370
NC_004603.1	277835	7109	+	gene-VP_RS01380
NC_004603.1	278132	7091	+	gene-VP_RS01385
NC_004603.1	281791	189	-	gene-VP_RS01390
NC_004603.1	282512	726	-	gene-VP_RS01395
NC_004603.1	282637	4	+	unaware
NC_004603.1	282679	135	+	gene-VP_RS01400
NC_004603.1	283859	30	-	gene-VP_RS01405
NC_004603.1	283965	65	+	gene-VP_RS01410
NC_004603.1	286018	40	-	gene-VP_RS01415
NC_004603.1	288102	42	-	gene-VP_RS01420
NC_004603.1	288144	62	-	gene-VP_RS01420
NC_004603.1	288317	6	+	gene-VP_RS01425
NC_004603.1	289228	25	+	gene-VP_RS01435
NC_004603.1	295246	95	-	gene-VP_RS01450
NC_004603.1	298059	1	-	gene-VP_RS01465
NC_004603.1	298121	1	-	gene-VP_RS01465
NC_004603.1	299156	14	-	gene-VP_RS01475
NC_004603.1	299873	47	-	gene-VP_RS01480
NC_004603.1	300009	3	+	gene-VP_RS01485
NC_004603.1	300982	7	+	unaware
NC_004603.1	301070	31	-	gene-VP_RS01490
NC_004603.1	301134	69	+	gene-VP_RS01495
NC_004603.1	301330	12	-	unaware
NC_004603.1	307608	4	+	unaware
NC_004603.1	308156	112	-	gene-VP_RS01515
NC_004603.1	309301	232	-	gene-VP_RS01520
NC_004603.1	309525	67	+	gene-VP_RS01530
NC_004603.1	311598	16	+	gene-VP_RS01535
NC_004603.1	315693	45	-	gene-VP_RS01550
NC_004603.1	315752	34	-	gene-VP_RS01550
NC_004603.1	315987	122	-	unaware
NC_004603.1	319192	4	+	unaware
NC_004603.1	319625	310	-	gene-VP_RS01560
NC_004603.1	320418	291	-	gene-VP_RS01565
NC_004603.1	320596	94	+	gene-VP_RS01570
NC_004603.1	320602	6	+	gene-VP_RS01575
NC_004603.1	320692	109	+	gene-VP_RS01570
NC_004603.1	323093	586	-	gene-VP_RS01580
NC_004603.1	323161	10721	+	gene-VP_RS01585
NC_004603.1	323167	10103	+	gene-VP_RS01590
NC_004603.1	324045	357	+	gene-VP_RS01595
NC_004603.1	325405	29	+	gene-VP_RS01600
NC_004603.1	326738	61	+	gene-VP_RS01610
NC_004603.1	329622	79	-	gene-VP_RS01625
NC_004603.1	330615	47	-	gene-VP_RS01630
NC_004603.1	331736	60	-	gene-VP_RS01635
NC_004603.1	333998	13	+	unaware
NC_004603.1	334246	218	-	gene-VP_RS01640
NC_004603.1	334278	34	-	unaware
NC_004603.1	336101	4	-	gene-VP_RS01650
NC_004603.1	336874	30	-	gene-VP_RS01655
NC_004603.1	338373	74	-	gene-VP_RS01660
NC_004603.1	339464	66	-	gene-VP_RS01665
NC_004603.1	341158	69	-	gene-VP_RS01670
NC_004603.1	341271	50	-	gene-VP_RS01670
NC_004603.1	341575	7	+	gene-VP_RS01675
NC_004603.1	341576	2	+	gene-VP_RS01680
NC_004603.1	344619	957	+	gene-VP_RS01690
NC_004603.1	345980	188	+	gene-VP_RS01695
NC_004603.1	348145	34	+	gene-VP_RS01700
NC_004603.1	350589	102	+	gene-VP_RS01710
NC_004603.1	353300	370	-	gene-VP_RS01715
NC_004603.1	354867	1974	-	gene-VP_RS01720
NC_004603.1	355080	916	-	gene-VP_RS01720
NC_004603.1	355085	1054	-	unaware
NC_004603.1	355136	5	-	unaware
NC_004603.1	355237	276	+	gene-VP_RS01725
NC_004603.1	356043	133	+	gene-VP_RS01730
NC_004603.1	358054	55	+	gene-VP_RS01740
NC_004603.1	361877	1	-	gene-VP_RS01750
NC_004603.1	361898	1	-	gene-VP_RS01750
NC_004603.1	368343	10	-	gene-VP_RS01770
NC_004603.1	369251	18	-	gene-VP_RS01775
NC_004603.1	370496	14	-	gene-VP_RS01780
NC_004603.1	372288	7	-	gene-VP_RS01785
NC_004603.1	372289	58	+	unaware
NC_004603.1	375051	5	-	gene-VP_RS01795
NC_004603.1	375174	14	+	gene-VP_RS01800
NC_004603.1	377045	34	-	gene-VP_RS01805
NC_004603.1	377249	31	+	gene-VP_RS01810
NC_004603.1	377256	10	+	gene-VP_RS01815
NC_004603.1	379264	171	+	gene-VP_RS01820
NC_004603.1	380500	35	-	gene-VP_RS01825
NC_004603.1	383686	18	-	gene-VP_RS01840
NC_004603.1	384572	19	+	unaware
NC_004603.1	384697	9	-	gene-VP_RS01845
NC_004603.1	385261	33	+	gene-VP_RS01850
NC_004603.1	385827	9	-	unaware
NC_004603.1	388673	7	+	unaware
NC_004603.1	390766	175	-	gene-VP_RS01865
NC_004603.1	390861	15	+	gene-VP_RS01870
NC_004603.1	390878	6	+	gene-VP_RS01880
NC_004603.1	391628	6	+	gene-VP_RS01880
NC_004603.1	392415	67	+	gene-VP_RS01885
NC_004603.1	395913	87	-	gene-VP_RS01890
NC_004603.1	396503	61	-	unaware
NC_004603.1	397045	1	+	gene-VP_RS01900
NC_004603.1	397264	1	+	gene-VP_RS01900
NC_004603.1	397861	46	-	gene-VP_RS01895
NC_004603.1	400569	8	+	unaware
NC_004603.1	401386	15	+	unaware
NC_004603.1	401430	34	-	gene-VP_RS01910
NC_004603.1	403477	7	-	gene-VP_RS01915
NC_004603.1	403586	19	-	gene-VP_RS01920
NC_004603.1	403668	7	+	unaware
NC_004603.1	405931	279	-	gene-VP_RS01930
NC_004603.1	407616	349	-	unaware
NC_004603.1	407809	8	-	gene-VP_RS01935
NC_004603.1	408533	516	-	gene-VP_RS01940
NC_004603.1	408636	12148	-	gene-VP_RS01945
NC_004603.1	408748	219	+	gene-VP_RS01950
NC_004603.1	408749	15	+	gene-VP_RS01955
NC_004603.1	409935	20	+	gene-VP_RS01955
NC_004603.1	411432	22	-	gene-VP_RS01960
NC_004603.1	411554	4	+	unaware
NC_004603.1	411571	15	-	gene-VP_RS01960
NC_004603.1	411592	128	+	gene-VP_RS01970
NC_004603.1	411593	39	+	gene-VP_RS01975
NC_004603.1	412478	29	+	gene-VP_RS01975
NC_004603.1	414596	28	-	gene-VP_RS01980
NC_004603.1	414645	7	-	unaware
NC_004603.1	414648	40	+	gene-VP_RS01985
NC_004603.1	417785	175	-	gene-VP_RS01995
NC_004603.1	419379	133	-	gene-VP_RS02000
NC_004603.1	420055	577	-	gene-VP_RS02005
NC_004603.1	420168	144	+	gene-VP_RS02010
NC_004603.1	422561	11	+	gene-VP_RS02020
NC_004603.1	422601	5	-	gene-VP_RS02015
NC_004603.1	423995	24	+	gene-VP_RS02025
NC_004603.1	426921	186	+	gene-VP_RS02030
NC_004603.1	429976	864	-	gene-VP_RS02035
NC_004603.1	430122	154	+	gene-VP_RS02050
NC_004603.1	430147	5	-	unaware
NC_004603.1	432836	56	+	gene-VP_RS02060
NC_004603.1	438293	89	-	gene-VP_RS02070
NC_004603.1	440057	265	-	gene-VP_RS02075
NC_004603.1	440654	267	-	gene-VP_RS02080
NC_004603.1	440692	87	+	gene-VP_RS02085
NC_004603.1	440884	4	-	unaware
NC_004603.1	441981	15352	+	gene-VP_RS02095
NC_004603.1	443449	387	+	gene-VP_RS02105
NC_004603.1	446154	1463	+	gene-VP_RS02115
NC_004603.1	446155	1101	+	gene-VP_RS02120
NC_004603.1	448974	61	-	gene-VP_RS02130
NC_004603.1	449458	17	-	gene-VP_RS02135
NC_004603.1	450603	10	+	unaware
NC_004603.1	450892	122	+	gene-VP_RS02145
NC_004603.1	450934	157	-	gene-VP_RS02140
NC_004603.1	451254	77	-	unaware
NC_004603.1	451490	4	-	unaware
NC_004603.1	452006	552	+	unaware
NC_004603.1	452575	86	+	gene-VP_RS02155
NC_004603.1	458364	57	+	gene-VP_RS02180
NC_004603.1	464382	5	-	unaware
NC_004603.1	464878	362	+	gene-VP_RS02210
NC_004603.1	468180	1392	+	gene-VP_RS02220
NC_004603.1	469814	111	-	gene-VP_RS02225
NC_004603.1	469874	115	+	gene-VP_RS02230
NC_004603.1	470067	79	+	gene-VP_RS02230
NC_004603.1	473469	94	+	gene-VP_RS02240
NC_004603.1	474715	279	+	gene-VP_RS02245
NC_004603.1	474720	105	+	gene-VP_RS02250
NC_004603.1	481170	33	+	gene-VP_RS02265
NC_004603.1	482782	10	-	gene-VP_RS02270
NC_004603.1	483549	74	-	gene-VP_RS02275
NC_004603.1	486103	289	-	gene-VP_RS02290
NC_004603.1	486599	12	-	gene-VP_RS02295
NC_004603.1	488210	14	-	gene-VP_RS02300
NC_004603.1	492680	8	-	gene-VP_RS02305
NC_004603.1	492719	119	-	unaware
NC_004603.1	499311	56	-	gene-VP_RS02315
NC_004603.1	499516	4	+	gene-VP_RS02320
NC_004603.1	500564	39	+	gene-VP_RS02325
NC_004603.1	502407	21	+	gene-VP_RS02330
NC_004603.1	506197	13	+	gene-VP_RS02345
NC_004603.1	506225	425	-	gene-VP_RS02340
NC_004603.1	506334	111	-	unaware
NC_004603.1	506385	71	-	unaware
NC_004603.1	507960	4	-	gene-VP_RS02355
NC_004603.1	508326	28	+	gene-VP_RS02360
NC_004603.1	511746	56	+	gene-VP_RS02370
NC_004603.1	513840	1914	-	gene-VP_RS02375
NC_004603.1	513971	25	+	gene-VP_RS02380
NC_004603.1	515244	82	+	gene-VP_RS02385
NC_004603.1	515247	30	+	gene-VP_RS02390
NC_004603.1	516042	27	+	gene-VP_RS02390
NC_004603.1	516768	4	-	unaware
NC_004603.1	517060	2	-	gene-VP_RS02395
NC_004603.1	517134	12	+	unaware
NC_004603.1	517587	266	+	gene-VP_RS02400
NC_004603.1	519257	267	+	gene-VP_RS02405
NC_004603.1	521447	266	-	gene-VP_RS02410
NC_004603.1	522327	7	+	unaware
NC_004603.1	522426	22	-	gene-VP_RS02415
NC_004603.1	522447	196	+	gene-VP_RS02420
NC_004603.1	522545	7	-	unaware
NC_004603.1	524490	179	-	gene-VP_RS02425
NC_004603.1	524619	55	+	gene-VP_RS02430
NC_004603.1	525517	130	+	gene-VP_RS02435
NC_004603.1	528340	1386	+	gene-VP_RS02445
NC_004603.1	528341	555	+	gene-VP_RS02450
NC_004603.1	529187	640	+	gene-VP_RS02450
NC_004603.1	531096	71	+	gene-VP_RS02455
NC_004603.1	532840	3	+	gene-VP_RS02460
NC_004603.1	533528	4	+	unaware
NC_004603.1	534556	56	-	gene-VP_RS02465
NC_004603.1	535715	73	-	gene-VP_RS02475
NC_004603.1	536278	255	+	gene-VP_RS02485
NC_004603.1	540624	123	+	gene-VP_RS02500
NC_004603.1	543012	113	-	gene-VP_RS02505
NC_004603.1	544363	71	-	gene-VP_RS02510
NC_004603.1	544425	9	+	unaware
NC_004603.1	544693	43	+	gene-VP_RS02515
NC_004603.1	545628	112	+	gene-VP_RS02520
NC_004603.1	546780	509	-	gene-VP_RS02525
NC_004603.1	546804	22	+	gene-VP_RS02530
NC_004603.1	548527	400	+	gene-VP_RS02535
NC_004603.1	549461	370	+	gene-VP_RS02540
NC_004603.1	553077	43	+	gene-VP_RS02550
NC_004603.1	553583	69	+	gene-VP_RS02555
NC_004603.1	553973	4	-	unaware
NC_004603.1	555408	17	-	gene-VP_RS02560
NC_004603.1	556365	6	+	unaware
NC_004603.1	557086	21	-	gene-VP_RS02565
NC_004603.1	558729	55	-	gene-VP_RS02570
NC_004603.1	558788	4	+	unaware
NC_004603.1	558956	19	+	gene-VP_RS02580
NC_004603.1	560829	18	-	gene-VP_RS02585
NC_004603.1	561955	63	-	gene-VP_RS02590
NC_004603.1	562015	117	+	gene-VP_RS02595
NC_004603.1	563176	75	+	gene-VP_RS02600
NC_004603.1	563177	44	+	gene-VP_RS02605
NC_004603.1	566622	7	-	gene-VP_RS02610
NC_004603.1	566936	68	-	gene-VP_RS02615
NC_004603.1	567137	87	-	gene-VP_RS02615
NC_004603.1	568923	519	-	gene-VP_RS02620
NC_004603.1	569051	15	+	gene-VP_RS02625
NC_004603.1	569109	8	-	unaware
NC_004603.1	571019	116	+	gene-VP_RS02630
NC_004603.1	572068	4	+	unaware
NC_004603.1	573357	51	-	gene-VP_RS02640
NC_004603.1	573907	2562	-	gene-VP_RS02645
NC_004603.1	576644	688	+	gene-VP_RS02665
NC_004603.1	576657	381	-	gene-VP_RS02655
NC_004603.1	576733	24	-	unaware
NC_004603.1	578516	435	+	gene-VP_RS02670
NC_004603.1	579887	1247	+	unaware
NC_004603.1	581458	220	+	gene-VP_RS02675
NC_004603.1	581612	9099	+	unaware
NC_004603.1	583220	64	+	gene-VP_RS02685
NC_004603.1	583464	160	+	unaware
NC_004603.1	583467	144	+	gene-VP_RS02690
NC_004603.1	583678	640	+	unaware
NC_004603.1	585044	5	-	unaware
NC_004603.1	586397	70	-	unaware
NC_004603.1	586418	25	-	unaware
NC_004603.1	586575	8	-	unaware
NC_004603.1	587374	77	+	gene-VP_RS02715
NC_004603.1	590949	618	-	gene-VP_RS02730
NC_004603.1	591994	165	-	gene-VP_RS02735
NC_004603.1	592060	9	-	unaware
NC_004603.1	592138	136	+	gene-VP_RS02740
NC_004603.1	592140	77	+	gene-VP_RS02745
NC_004603.1	597891	4	+	unaware
NC_004603.1	598871	10	-	gene-VP_RS02760
NC_004603.1	598971	24	+	gene-VP_RS02765
NC_004603.1	605282	39	-	unaware
NC_004603.1	605311	6	-	gene-VP_RS02785
NC_004603.1	606140	20	-	gene-VP_RS02790
NC_004603.1	606999	7	+	unaware
NC_004603.1	607084	17724	-	gene-VP_RS02795
NC_004603.1	607121	20	+	gene-VP_RS02800
NC_004603.1	608261	12	-	unaware
NC_004603.1	608560	4	+	gene-VP_RS02805
NC_004603.1	612338	72	-	gene-VP_RS02815
NC_004603.1	614030	193	+	gene-VP_RS02825
NC_004603.1	615127	114	+	gene-VP_RS02830
NC_004603.1	616424	193	+	gene-VP_RS02840
NC_004603.1	620813	1431	-	gene-VP_RS02850
NC_004603.1	620954	4	-	unaware
NC_004603.1	620996	311	+	gene-VP_RS02860
NC_004603.1	621841	181	+	gene-VP_RS02860
NC_004603.1	622270	223	+	gene-VP_RS02865
NC_004603.1	623624	13	-	unaware
NC_004603.1	627589	146	+	gene-VP_RS02905
NC_004603.1	629641	375	+	gene-VP_RS02910
NC_004603.1	630985	69	+	gene-VP_RS02915
NC_004603.1	632133	157	+	gene-VP_RS02920
NC_004603.1	636628	564	+	gene-VP_RS02940
NC_004603.1	638548	7	-	unaware
NC_004603.1	639461	16	+	gene-VP_RS02950
NC_004603.1	641165	507	-	gene-VP_RS02955
NC_004603.1	641273	652	+	gene-VP_RS02960
NC_004603.1	641274	170	+	gene-VP_RS02965
NC_004603.1	644637	5	+	gene-VP_RS02970
NC_004603.1	646344	4	-	unaware
NC_004603.1	646381	3	+	gene-VP_RS02975
NC_004603.1	648258	2343	+	gene-VP_RS02980
NC_004603.1	648260	23	+	gene-VP_RS02985
NC_004603.1	650438	4	-	unaware
NC_004603.1	653272	4	-	gene-VP_RS02995
NC_004603.1	653347	10	+	gene-VP_RS03000
NC_004603.1	654422	4	+	gene-VP_RS03010
NC_004603.1	658114	2	-	gene-VP_RS03015
NC_004603.1	658129	2	-	gene-VP_RS03015
NC_004603.1	658325	7	+	gene-VP_RS03020
NC_004603.1	659709	4	+	gene-VP_RS03025
NC_004603.1	662788	4	+	unaware
NC_004603.1	663125	6	+	unaware
NC_004603.1	663446	58	-	gene-VP_RS03035
NC_004603.1	664226	43	-	gene-VP_RS03040
NC_004603.1	665957	11	-	gene-VP_RS03045
NC_004603.1	665963	7	+	unaware
NC_004603.1	666976	6	-	gene-VP_RS03050
NC_004603.1	669092	6	+	unaware
NC_004603.1	669450	4	+	gene-VP_RS03065
NC_004603.1	669675	3	-	gene-VP_RS03060
NC_004603.1	670574	1	+	gene-VP_RS03080
NC_004603.1	670773	1	+	gene-VP_RS03075
NC_004603.1	674390	15	-	gene-VP_RS03085
NC_004603.1	674768	3373	-	unaware
NC_004603.1	674930	91	-	gene-VP_RS03090
NC_004603.1	675039	76	-	gene-VP_RS03090
NC_004603.1	675320	1060	-	unaware
NC_004603.1	675342	14	+	unaware
NC_004603.1	675348	1	-	gene-VP_RS03095
NC_004603.1	675402	1	-	gene-VP_RS03095
NC_004603.1	675411	290	+	gene-VP_RS03105
NC_004603.1	676761	200	-	gene-VP_RS03110
NC_004603.1	678612	197	-	gene-VP_RS03115
NC_004603.1	679813	5	+	unaware
NC_004603.1	679979	32	-	unaware
NC_004603.1	681116	32	-	gene-VP_RS03125
NC_004603.1	681124	5	+	unaware
NC_004603.1	681145	299	+	gene-VP_RS03135
NC_004603.1	682174	5	-	unaware
NC_004603.1	683753	619	+	gene-VP_RS03140
NC_004603.1	683805	343	+	gene-VP_RS03140
NC_004603.1	685922	34	+	gene-VP_RS03145
NC_004603.1	687370	5	+	gene-VP_RS03155
NC_004603.1	687373	3	+	gene-VP_RS03160
NC_004603.1	687629	1	-	gene-VP_RS03150
NC_004603.1	687639	1	-	gene-VP_RS03150
NC_004603.1	690818	30	+	gene-VP_RS03175
NC_004603.1	692573	88	+	gene-VP_RS03180
NC_004603.1	693549	381	-	unaware
NC_004603.1	695217	29	-	gene-VP_RS03185
NC_004603.1	695472	117	+	gene-VP_RS03190
NC_004603.1	699523	10	+	unaware
NC_004603.1	699593	337	+	gene-VP_RS03195
NC_004603.1	700529	7	-	gene-VP_RS03200
NC_004603.1	701806	217	-	gene-VP_RS03205
NC_004603.1	702090	1400	+	gene-VP_RS03210
NC_004603.1	704294	449	-	gene-VP_RS03215
NC_004603.1	704568	259	+	unaware
NC_004603.1	705124	12	-	unaware
NC_004603.1	705198	114	+	gene-VP_RS03220
NC_004603.1	706681	411	+	gene-VP_RS03225
NC_004603.1	707329	114	+	gene-VP_RS03230
NC_004603.1	707332	47	+	gene-VP_RS03235
NC_004603.1	709203	348	+	gene-VP_RS03245
NC_004603.1	711727	200	+	gene-VP_RS03255
NC_004603.1	715369	2397	+	gene-VP_RS03275
NC_004603.1	715410	48	+	gene-VP_RS03280
NC_004603.1	719988	36	-	gene-VP_RS03290
NC_004603.1	720868	22	-	gene-VP_RS03295
NC_004603.1	721121	215	-	gene-VP_RS03300
NC_004603.1	721317	15	+	gene-VP_RS03305
NC_004603.1	723262	390	+	gene-VP_RS03315
NC_004603.1	725275	1602	-	unaware
NC_004603.1	725350	53	+	gene-VP_RS03330
NC_004603.1	726715	4	-	unaware
NC_004603.1	727145	73	+	gene-VP_RS03335
NC_004603.1	730214	29	-	gene-VP_RS03345
NC_004603.1	731745	56	-	gene-VP_RS03350
NC_004603.1	733520	151	-	gene-VP_RS03355
NC_004603.1	735940	57	-	gene-VP_RS03360
NC_004603.1	736892	270	-	gene-VP_RS03365
NC_004603.1	736897	208	+	gene-VP_RS03370
NC_004603.1	736903	183	+	gene-VP_RS03375
NC_004603.1	739301	52	-	gene-VP_RS03380
NC_004603.1	740213	13	-	gene-VP_RS03385
NC_004603.1	741028	56	-	gene-VP_RS03390
NC_004603.1	741270	315	+	gene-VP_RS03395
NC_004603.1	741927	104	+	gene-VP_RS03400
NC_004603.1	743004	300	+	gene-VP_RS03405
NC_004603.1	747324	17	-	gene-VP_RS03415
NC_004603.1	748941	37	-	gene-VP_RS03420
NC_004603.1	749501	62	+	unaware
NC_004603.1	749638	7	-	gene-VP_RS03425
NC_004603.1	749694	209	+	gene-VP_RS03430
NC_004603.1	749882	281	+	gene-VP_RS03430
NC_004603.1	752519	230	-	gene-VP_RS03435
NC_004603.1	752763	170	-	gene-VP_RS03435
NC_004603.1	753125	378	-	gene-VP_RS03440
NC_004603.1	753630	125	-	gene-VP_RS03445
NC_004603.1	754909	168	-	gene-VP_RS03450
NC_004603.1	756057	57	-	gene-VP_RS03455
NC_004603.1	759621	13	-	gene-VP_RS03470
NC_004603.1	759723	155	-	gene-VP_RS03475
NC_004603.1	761331	178	-	gene-VP_RS03485
NC_004603.1	763881	4	+	unaware
NC_004603.1	764098	703	-	gene-VP_RS03490
NC_004603.1	764114	359	+	gene-VP_RS03495
NC_004603.1	766513	13	-	gene-VP_RS03500
NC_004603.1	767393	329	-	gene-VP_RS03505
NC_004603.1	767909	59	-	gene-VP_RS03510
NC_004603.1	769057	334	-	gene-VP_RS03515
NC_004603.1	769162	208	-	gene-VP_RS03515
NC_004603.1	770464	893	-	gene-VP_RS03520
NC_004603.1	770524	4	-	unaware
NC_004603.1	770631	114	+	gene-VP_RS03525
NC_004603.1	772180	42	-	gene-VP_RS03530
NC_004603.1	772225	48	-	gene-VP_RS03535
NC_004603.1	772307	28	-	gene-VP_RS03535
NC_004603.1	772354	48	-	gene-VP_RS03540
NC_004603.1	772462	55	-	gene-VP_RS03545
NC_004603.1	772551	55	-	gene-VP_RS03545
NC_004603.1	772656	75	-	gene-VP_RS03550
NC_004603.1	772787	275	-	gene-VP_RS03555
NC_004603.1	772901	325	-	gene-VP_RS03560
NC_004603.1	772995	274	-	gene-VP_RS03565
NC_004603.1	773102	77	-	gene-VP_RS03570
NC_004603.1	773267	354	-	gene-VP_RS03575
NC_004603.1	773381	267	-	gene-VP_RS03580
NC_004603.1	773432	233	-	gene-VP_RS03585
NC_004603.1	773510	206	-	gene-VP_RS03585
NC_004603.1	773555	206	-	gene-VP_RS03590
NC_004603.1	773624	122	-	gene-VP_RS03590
NC_004603.1	773725	310	-	gene-VP_RS03595
NC_004603.1	773861	249	-	gene-VP_RS03600
NC_004603.1	773913	108	-	gene-VP_RS03605
NC_004603.1	773978	92	-	gene-VP_RS03605
NC_004603.1	774100	346	-	gene-VP_RS03610
NC_004603.1	774204	162	-	gene-VP_RS03615
NC_004603.1	774288	81	-	gene-VP_RS03615
NC_004603.1	774401	780	-	gene-VP_RS03620
NC_004603.1	774429	893	-	gene-VP_RS03625
NC_004603.1	774558	25	-	gene-VP_RS03630
NC_004603.1	775294	5	+	unaware
NC_004603.1	776124	48	-	gene-VP_RS03640
NC_004603.1	776515	260	-	gene-VP_RS03645
NC_004603.1	776553	5	+	unaware
NC_004603.1	777348	9	+	unaware
NC_004603.1	777789	1262	-	gene-VP_RS03650
NC_004603.1	777795	1875	-	unaware
NC_004603.1	778578	38	-	gene-VP_RS03655
NC_004603.1	779128	91	-	unaware
NC_004603.1	779146	2	-	gene-VP_RS03660
NC_004603.1	779235	423	+	gene-VP_RS03665
NC_004603.1	780482	212	+	gene-VP_RS03670
NC_004603.1	784790	25	+	gene-VP_RS03695
NC_004603.1	786614	379	+	gene-VP_RS03700
NC_004603.1	788370	150	-	gene-VP_RS03705
NC_004603.1	789006	76	-	gene-VP_RS03710
NC_004603.1	789271	3	-	gene-VP_RS03715
NC_004603.1	789363	2	-	gene-VP_RS03715
NC_004603.1	789497	9	+	gene-VP_RS03720
NC_004603.1	790825	19	-	gene-VP_RS03725
NC_004603.1	794341	5	+	gene-VP_RS03735
NC_004603.1	798396	35	-	gene-VP_RS03745
NC_004603.1	798785	19	+	gene-VP_RS03750
NC_004603.1	800089	27	+	gene-VP_RS03755
NC_004603.1	800809	780	+	gene-VP_RS03760
NC_004603.1	802730	605	+	gene-VP_RS03765
NC_004603.1	804672	22	-	gene-VP_RS03770
NC_004603.1	806358	125	+	gene-VP_RS03790
NC_004603.1	806382	62	-	gene-VP_RS03780
NC_004603.1	808418	11	-	gene-VP_RS03795
NC_004603.1	808606	157	-	gene-VP_RS03800
NC_004603.1	809241	68	+	gene-VP_RS03810
NC_004603.1	809314	104	+	gene-VP_RS03810
NC_004603.1	809331	33	-	gene-VP_RS03805
NC_004603.1	811325	31	+	unaware
NC_004603.1	811382	269	+	gene-VP_RS03830
NC_004603.1	811439	307	+	gene-VP_RS03830
NC_004603.1	814630	176	+	gene-VP_RS03845
NC_004603.1	817021	50	+	gene-VP_RS03855
NC_004603.1	819220	78	+	gene-VP_RS03865
NC_004603.1	822711	415	+	gene-VP_RS03875
NC_004603.1	823974	4	-	unaware
NC_004603.1	824600	21	+	gene-VP_RS03880
NC_004603.1	824640	1	+	gene-VP_RS03885
NC_004603.1	827689	2121	-	gene-VP_RS03890
NC_004603.1	829564	61	-	gene-VP_RS03895
NC_004603.1	830090	916	-	gene-VP_RS03900
NC_004603.1	831226	100	-	gene-VP_RS03905
NC_004603.1	832079	65	-	gene-VP_RS03910
NC_004603.1	832219	10	+	unaware
NC_004603.1	832244	279	+	gene-VP_RS03915
NC_004603.1	833283	31	+	gene-VP_RS03920
NC_004603.1	834413	5	-	unaware
NC_004603.1	836408	7	+	unaware
NC_004603.1	837765	1	-	gene-VP_RS03930
NC_004603.1	839459	198	-	gene-VP_RS03940
NC_004603.1	840479	64	-	gene-VP_RS03945
NC_004603.1	841306	1	+	gene-VP_RS03965
NC_004603.1	841748	22	-	gene-VP_RS03950
NC_004603.1	842702	28	-	gene-VP_RS03955
NC_004603.1	842973	1	+	gene-VP_RS03965
NC_004603.1	844422	2	+	gene-VP_RS03975
NC_004603.1	845361	21	+	gene-VP_RS23530
NC_004603.1	845647	86	+	gene-VP_RS03980
NC_004603.1	846978	24	-	unaware
NC_004603.1	847348	1	-	gene-VP_RS03990
NC_004603.1	847989	60	-	gene-VP_RS03995
NC_004603.1	848868	125	-	gene-VP_RS04000
NC_004603.1	848969	178	+	gene-VP_RS04005
NC_004603.1	851129	28	+	unaware
NC_004603.1	851167	331	+	gene-VP_RS04010
NC_004603.1	851973	61	+	gene-VP_RS04015
NC_004603.1	854474	85	-	gene-VP_RS04020
NC_004603.1	854748	95	+	gene-VP_RS04025
NC_004603.1	856769	11	+	unaware
NC_004603.1	857087	14	-	gene-VP_RS04030
NC_004603.1	858931	83	-	gene-VP_RS04035
NC_004603.1	860441	63	-	gene-VP_RS04040
NC_004603.1	861542	38	-	gene-VP_RS04045
NC_004603.1	861623	34	-	unaware
NC_004603.1	861759	136	+	gene-VP_RS04050
NC_004603.1	862247	22	-	unaware
NC_004603.1	863546	1395	+	gene-VP_RS04055
NC_004603.1	865931	822	-	gene-VP_RS04060
NC_004603.1	866295	9	-	unaware
NC_004603.1	867199	76	-	gene-VP_RS04070
NC_004603.1	867320	74	-	gene-VP_RS04070
NC_004603.1	867445	617	-	gene-VP_RS04075
NC_004603.1	868355	101	-	gene-VP_RS04080
NC_004603.1	868377	704	+	gene-VP_RS04085
NC_004603.1	868378	201	+	gene-VP_RS04090
NC_004603.1	871541	7	-	gene-VP_RS04095
NC_004603.1	871640	151	+	gene-VP_RS04100
NC_004603.1	873850	170	-	gene-VP_RS04105
NC_004603.1	873919	13	-	unaware
NC_004603.1	873981	227	+	gene-VP_RS04115
NC_004603.1	873983	135	+	gene-VP_RS04120
NC_004603.1	881686	75	+	gene-VP_RS04140
NC_004603.1	884929	11	-	gene-VP_RS04150
NC_004603.1	885061	8	+	unaware
NC_004603.1	885596	89	-	gene-VP_RS04155
NC_004603.1	885630	24	+	gene-VP_RS04165
NC_004603.1	890633	4	-	unaware
NC_004603.1	890947	76	+	gene-VP_RS04175
NC_004603.1	894285	70	-	gene-VP_RS04185
NC_004603.1	896198	600	-	gene-VP_RS04190
NC_004603.1	896323	31	+	gene-VP_RS04195
NC_004603.1	897928	78	-	gene-VP_RS04200
NC_004603.1	898057	95	+	gene-VP_RS04205
NC_004603.1	899987	120	+	gene-VP_RS04215
NC_004603.1	902099	4	-	unaware
NC_004603.1	904406	178	+	gene-VP_RS04235
NC_004603.1	906805	352	-	gene-VP_RS04245
NC_004603.1	907370	29	+	unaware
NC_004603.1	907430	212	-	gene-VP_RS04250
NC_004603.1	907463	106	+	gene-VP_RS04260
NC_004603.1	910196	37	+	gene-VP_RS04270
NC_004603.1	911510	5	+	unaware
NC_004603.1	912048	10	+	gene-VP_RS04280
NC_004603.1	912372	346	-	gene-VP_RS04275
NC_004603.1	912556	14	+	unaware
NC_004603.1	912775	25	+	gene-VP_RS04285
NC_004603.1	916890	14	-	gene-VP_RS04295
NC_004603.1	918832	9	-	gene-VP_RS04310
NC_004603.1	925819	4	-	gene-VP_RS04340
NC_004603.1	928161	19	-	gene-VP_RS04355
NC_004603.1	928358	154	-	gene-VP_RS04360
NC_004603.1	929830	25	+	gene-VP_RS04380
NC_004603.1	929938	53	-	gene-VP_RS04370
NC_004603.1	932721	9	-	unaware
NC_004603.1	932838	4	+	unaware
NC_004603.1	934875	19	-	unaware
NC_004603.1	935062	89	+	gene-VP_RS04400
NC_004603.1	936545	118	+	gene-VP_RS04410
NC_004603.1	942020	30	+	gene-VP_RS04420
NC_004603.1	943021	5	+	gene-VP_RS04425
NC_004603.1	944660	3	+	gene-VP_RS04430
NC_004603.1	944662	1	+	gene-VP_RS04435
NC_004603.1	944697	1	+	gene-VP_RS04435
NC_004603.1	945794	1	+	gene-VP_RS04440
NC_004603.1	948079	2	-	gene-VP_RS04445
NC_004603.1	951471	5	+	unaware
NC_004603.1	951608	1301	+	gene-VP_RS04465
NC_004603.1	953161	130	+	gene-VP_RS04470
NC_004603.1	953892	273	+	gene-VP_RS04475
NC_004603.1	955300	91	+	gene-VP_RS04480
NC_004603.1	957775	852	+	gene-VP_RS04485
NC_004603.1	958296	374	+	gene-VP_RS04490
NC_004603.1	961179	20	+	gene-VP_RS04505
NC_004603.1	961349	12	-	gene-VP_RS04500
NC_004603.1	963876	46	-	gene-VP_RS04515
NC_004603.1	965165	4	+	unaware
NC_004603.1	965168	255	-	gene-VP_RS04520
NC_004603.1	965183	22	+	unaware
NC_004603.1	965319	5	-	unaware
NC_004603.1	965326	133	+	gene-VP_RS04525
NC_004603.1	969150	85	+	gene-VP_RS04540
NC_004603.1	973877	19	-	gene-VP_RS04560
NC_004603.1	976486	159	-	gene-VP_RS04570
NC_004603.1	976640	346	+	gene-VP_RS04575
NC_004603.1	978261	8	-	gene-VP_RS04580
NC_004603.1	978445	115	-	gene-VP_RS04585
NC_004603.1	978611	279	-	gene-VP_RS04590
NC_004603.1	978766	469	-	gene-VP_RS04595
NC_004603.1	978943	606	-	gene-VP_RS04600
NC_004603.1	979070	1378	-	gene-VP_RS04605
NC_004603.1	979274	47	+	gene-VP_RS04610
NC_004603.1	979589	4	-	unaware
NC_004603.1	983641	3	+	gene-VP_RS04620
NC_004603.1	984617	64	+	gene-VP_RS04630
NC_004603.1	984660	42	-	gene-VP_RS04625
NC_004603.1	986386	12	+	gene-VP_RS04640
NC_004603.1	987327	25	+	gene-VP_RS04645
NC_004603.1	989476	4	-	unaware
NC_004603.1	991342	44	-	gene-VP_RS04650
NC_004603.1	991478	48	-	gene-VP_RS04650
NC_004603.1	991495	5	-	unaware
NC_004603.1	991611	844	+	gene-VP_RS04655
NC_004603.1	992409	12	-	gene-VP_RS04660
NC_004603.1	992413	35	+	gene-VP_RS04665
NC_004603.1	995680	26	+	gene-VP_RS04675
NC_004603.1	995893	127	+	gene-VP_RS04680
NC_004603.1	997113	68	-	gene-VP_RS04685
NC_004603.1	997233	227	+	gene-VP_RS04690
NC_004603.1	999225	101	+	gene-VP_RS04695
NC_004603.1	999826	241	+	gene-VP_RS04700
NC_004603.1	1002421	786	+	gene-VP_RS04705
NC_004603.1	1004613	28	-	gene-VP_RS04710
NC_004603.1	1006785	20	-	gene-VP_RS04715
NC_004603.1	1006895	27	+	unaware
NC_004603.1	1006942	464	+	gene-VP_RS04725
NC_004603.1	1008669	141	+	gene-VP_RS04730
NC_004603.1	1009169	334	+	gene-VP_RS04740
NC_004603.1	1010792	62	+	gene-VP_RS04745
NC_004603.1	1011629	66	+	unaware
NC_004603.1	1011810	92	+	gene-VP_RS04750
NC_004603.1	1014918	73	-	gene-VP_RS04760
NC_004603.1	1018372	21	-	gene-VP_RS04765
NC_004603.1	1018932	55	-	gene-VP_RS04770
NC_004603.1	1018961	34	-	gene-VP_RS04770
NC_004603.1	1019035	18	+	unaware
NC_004603.1	1019098	68	+	gene-VP_RS04775
NC_004603.1	1020251	48	+	gene-VP_RS04780
NC_004603.1	1022476	2	+	gene-VP_RS04795
NC_004603.1	1023247	61	-	gene-VP_RS04790
NC_004603.1	1023250	134	-	unaware
NC_004603.1	1025298	216	+	gene-VP_RS04800
NC_004603.1	1027897	415	+	gene-VP_RS04815
NC_004603.1	1028952	6	-	unaware
NC_004603.1	1030692	1	-	gene-VP_RS04820
NC_004603.1	1032212	2	-	gene-VP_RS04825
NC_004603.1	1034101	1	-	gene-VP_RS04830
NC_004603.1	1034911	171	-	gene-VP_RS04835
NC_004603.1	1035747	10	-	gene-VP_RS04840
NC_004603.1	1036635	601	-	gene-VP_RS04845
NC_004603.1	1037756	100	-	gene-VP_RS04850
NC_004603.1	1040257	1935	-	gene-VP_RS04855
NC_004603.1	1040301	22	-	unaware
NC_004603.1	1042137	147	-	gene-VP_RS04860
NC_004603.1	1042182	81	-	unaware
NC_004603.1	1042215	15	-	unaware
NC_004603.1	1042434	14	+	gene-VP_RS04865
NC_004603.1	1044116	24	+	gene-VP_RS04870
NC_004603.1	1047420	26	+	gene-VP_RS04890
NC_004603.1	1051118	128	-	gene-VP_RS04895
NC_004603.1	1052331	8	+	unaware
NC_004603.1	1052733	33	-	gene-VP_RS04910
NC_004603.1	1054746	50	-	gene-VP_RS04915
NC_004603.1	1055152	6	+	gene-VP_RS04920
NC_004603.1	1056444	27	+	gene-VP_RS04925
NC_004603.1	1058049	91	+	gene-VP_RS04935
NC_004603.1	1058056	91	-	gene-VP_RS04930
NC_004603.1	1058110	54	+	gene-VP_RS04935
NC_004603.1	1060608	169	+	unaware
NC_004603.1	1061008	13	-	gene-VP_RS04940
NC_004603.1	1061509	222	+	gene-VP_RS04945
NC_004603.1	1061510	196	+	gene-VP_RS04950
NC_004603.1	1065707	346	-	gene-VP_RS04960
NC_004603.1	1066882	15	+	gene-VP_RS04975
NC_004603.1	1067199	66	-	gene-VP_RS04970
NC_004603.1	1067760	139	+	gene-VP_RS04980
NC_004603.1	1069423	25	-	gene-VP_RS04985
NC_004603.1	1069507	15	-	unaware
NC_004603.1	1069561	9	-	unaware
NC_004603.1	1069670	8	+	unaware
NC_004603.1	1069790	82	+	gene-VP_RS04990
NC_004603.1	1072722	4	+	unaware
NC_004603.1	1072886	36	+	gene-VP_RS04995
NC_004603.1	1072970	36	+	gene-VP_RS04995
NC_004603.1	1075850	95	+	gene-VP_RS05005
NC_004603.1	1077069	17	-	gene-VP_RS05010
NC_004603.1	1077207	24	-	gene-VP_RS05010
NC_004603.1	1077844	3	-	gene-VP_RS05015
NC_004603.1	1078737	460	-	gene-VP_RS05020
NC_004603.1	1078863	11	+	unaware
NC_004603.1	1080252	51	-	gene-VP_RS05025
NC_004603.1	1080273	154	-	unaware
NC_004603.1	1081145	67	-	gene-VP_RS05030
NC_004603.1	1081344	148	+	gene-VP_RS05035
NC_004603.1	1083020	32	-	gene-VP_RS05040
NC_004603.1	1083030	150	+	gene-VP_RS05045
NC_004603.1	1083031	111	+	gene-VP_RS05050
NC_004603.1	1083143	37	-	gene-VP_RS05040
NC_004603.1	1090693	21	-	gene-VP_RS23535
NC_004603.1	1091978	117	-	gene-VP_RS05065
NC_004603.1	1092181	121	-	gene-VP_RS05065
NC_004603.1	1093517	204	-	gene-VP_RS05070
NC_004603.1	1094062	6	+	unaware
NC_004603.1	1094166	535	-	gene-VP_RS05075
NC_004603.1	1096243	198	-	gene-VP_RS05085
NC_004603.1	1097178	28	-	gene-VP_RS05090
NC_004603.1	1097250	329	+	gene-VP_RS05095
NC_004603.1	1097319	553	+	gene-VP_RS05095
NC_004603.1	1099279	21	+	gene-VP_RS05100
NC_004603.1	1101499	141	+	gene-VP_RS05115
NC_004603.1	1103468	1065	+	gene-VP_RS05125
NC_004603.1	1106916	121	+	gene-VP_RS05145
NC_004603.1	1107305	129	+	gene-VP_RS05145
NC_004603.1	1109538	4	-	unaware
NC_004603.1	1110607	1110	+	gene-VP_RS05170
NC_004603.1	1110794	939	+	gene-VP_RS05170
NC_004603.1	1112466	363	+	gene-VP_RS05175
NC_004603.1	1116590	11	-	unaware
NC_004603.1	1117541	185	-	gene-VP_RS05200
NC_004603.1	1117547	13	+	gene-VP_RS05205
NC_004603.1	1120193	7	-	unaware
NC_004603.1	1120418	37	+	gene-VP_RS05215
NC_004603.1	1121059	8	+	gene-VP_RS05220
NC_004603.1	1122596	137	+	gene-VP_RS05225
NC_004603.1	1123081	5	-	unaware
NC_004603.1	1125032	23	-	gene-VP_RS05230
NC_004603.1	1125625	12	+	gene-VP_RS05240
NC_004603.1	1127168	962	-	gene-VP_RS05245
NC_004603.1	1127538	2	+	gene-VP_RS05250
NC_004603.1	1130006	1	-	gene-VP_RS05255
NC_004603.1	1130097	1	-	gene-VP_RS05255
NC_004603.1	1131850	12	-	gene-VP_RS05260
NC_004603.1	1132046	7	+	gene-VP_RS05270
NC_004603.1	1133462	5	-	unaware
NC_004603.1	1134151	14	-	unaware
NC_004603.1	1134191	84	+	gene-VP_RS05275
NC_004603.1	1134192	55	+	gene-VP_RS05280
NC_004603.1	1139217	5	-	unaware
NC_004603.1	1140879	25	-	unaware
NC_004603.1	1144045	6	-	unaware
NC_004603.1	1144058	29	+	gene-VP_RS05310
NC_004603.1	1146048	446	+	gene-VP_RS05320
NC_004603.1	1152161	4	-	gene-VP_RS05330
NC_004603.1	1152624	4	+	gene-VP_RS05335
NC_004603.1	1157271	64	-	gene-VP_RS05350
NC_004603.1	1158093	138	-	gene-VP_RS05355
NC_004603.1	1158311	155	+	gene-VP_RS05360
NC_004603.1	1161473	273	+	gene-VP_RS05375
NC_004603.1	1161869	97	-	gene-VP_RS05370
NC_004603.1	1162553	59	+	gene-VP_RS05380
NC_004603.1	1165720	65	+	gene-VP_RS05385
NC_004603.1	1167793	890	+	gene-VP_RS05395
NC_004603.1	1169310	13	+	gene-VP_RS05400
NC_004603.1	1172815	4	+	gene-VP_RS05425
NC_004603.1	1175638	19	+	gene-VP_RS05435
NC_004603.1	1176946	10	+	unaware
NC_004603.1	1177003	68	+	gene-VP_RS05440
NC_004603.1	1177015	1	+	gene-VP_RS05450
NC_004603.1	1177637	1	+	gene-VP_RS05445
NC_004603.1	1178118	1	+	gene-VP_RS05455
NC_004603.1	1179504	5	-	unaware
NC_004603.1	1180647	2	+	gene-VP_RS05465
NC_004603.1	1185859	227	-	gene-VP_RS05485
NC_004603.1	1185951	113	-	gene-VP_RS05485
NC_004603.1	1186719	84	-	gene-VP_RS05490
NC_004603.1	1187736	337	-	gene-VP_RS05495
NC_004603.1	1187845	25	-	unaware
NC_004603.1	1187872	95	+	gene-VP_RS05500
NC_004603.1	1188264	486	+	gene-VP_RS05505
NC_004603.1	1189215	6	-	unaware
NC_004603.1	1190201	406	-	gene-VP_RS05510
NC_004603.1	1190669	236	+	gene-VP_RS05515
NC_004603.1	1194947	4	-	unaware
NC_004603.1	1195269	2	-	gene-VP_RS05520
NC_004603.1	1196549	11	+	gene-VP_RS05530
NC_004603.1	1200067	5	-	unaware
NC_004603.1	1204583	95	-	gene-VP_RS05570
NC_004603.1	1205837	70	-	gene-VP_RS05575
NC_004603.1	1206677	6	-	gene-VP_RS05580
NC_004603.1	1207227	605	-	gene-VP_RS05585
NC_004603.1	1207277	25	-	unaware
NC_004603.1	1207385	483	+	gene-VP_RS05590
NC_004603.1	1207400	11	-	unaware
NC_004603.1	1210197	8	-	gene-VP_RS05600
NC_004603.1	1211213	18	-	gene-VP_RS05605
NC_004603.1	1211903	6	-	gene-VP_RS05610
NC_004603.1	1211950	7	-	gene-VP_RS05610
NC_004603.1	1211950	35	+	gene-VP_RS05615
NC_004603.1	1212736	19	-	gene-VP_RS05620
NC_004603.1	1212992	288	+	gene-VP_RS05625
NC_004603.1	1215141	10	-	gene-VP_RS05630
NC_004603.1	1215532	32	+	gene-VP_RS05640
NC_004603.1	1219668	45	+	gene-VP_RS05650
NC_004603.1	1222898	1611	+	gene-VP_RS05660
NC_004603.1	1222900	110	+	gene-VP_RS05665
NC_004603.1	1225256	20	-	gene-VP_RS05670
NC_004603.1	1226384	41	-	gene-VP_RS05675
NC_004603.1	1227310	25	-	gene-VP_RS05680
NC_004603.1	1228154	21	-	gene-VP_RS05685
NC_004603.1	1229712	97	-	gene-VP_RS05690
NC_004603.1	1230946	47	-	gene-VP_RS05695
NC_004603.1	1231063	45	+	gene-VP_RS05710
NC_004603.1	1232564	4	+	gene-VP_RS05715
NC_004603.1	1240091	6	+	unaware
NC_004603.1	1241722	50	-	gene-VP_RS05745
NC_004603.1	1243630	66	-	gene-VP_RS05750
NC_004603.1	1243680	16	+	gene-VP_RS05755
NC_004603.1	1245360	75	+	gene-VP_RS05760
NC_004603.1	1247102	63	+	gene-VP_RS05770
NC_004603.1	1251690	59	-	gene-VP_RS05780
NC_004603.1	1253377	3	-	gene-VP_RS05785
NC_004603.1	1255496	4	-	gene-VP_RS05800
NC_004603.1	1258344	8	-	gene-VP_RS05810
NC_004603.1	1262869	3	-	gene-VP_RS05830
NC_004603.1	1262964	6	+	gene-VP_RS05835
NC_004603.1	1263097	7	+	gene-VP_RS05835
NC_004603.1	1266024	22	+	gene-VP_RS05850
NC_004603.1	1266050	362	-	gene-VP_RS05845
NC_004603.1	1266096	337	-	gene-VP_RS05845
NC_004603.1	1266948	12	-	gene-VP_RS05855
NC_004603.1	1267018	14	-	gene-VP_RS05855
NC_004603.1	1268525	10	+	gene-VP_RS05865
NC_004603.1	1268914	93	-	gene-VP_RS05860
NC_004603.1	1270978	4608	-	gene-VP_RS05875
NC_004603.1	1273301	48	-	gene-VP_RS05885
NC_004603.1	1273630	175	-	gene-VP_RS05890
NC_004603.1	1275521	25	-	gene-VP_RS05895
NC_004603.1	1275568	86	+	gene-VP_RS05900
NC_004603.1	1275606	220	+	gene-VP_RS05900
NC_004603.1	1282954	1	+	gene-VP_RS05930
NC_004603.1	1285060	3	+	gene-VP_RS05935
NC_004603.1	1287135	8	-	gene-VP_RS05940
NC_004603.1	1287168	34	+	gene-VP_RS05945
NC_004603.1	1288821	264	+	gene-VP_RS05955
NC_004603.1	1293208	8	+	gene-VP_RS05965
NC_004603.1	1294976	3	+	gene-VP_RS05970
NC_004603.1	1298117	670	+	gene-VP_RS05980
NC_004603.1	1301158	258	-	gene-VP_RS05985
NC_004603.1	1301632	571	-	gene-VP_RS05990
NC_004603.1	1301909	10	+	gene-VP_RS05995
NC_004603.1	1304176	107	-	gene-VP_RS06000
NC_004603.1	1305876	235	-	unaware
NC_004603.1	1306067	90	-	gene-VP_RS06005
NC_004603.1	1306888	175	-	gene-VP_RS06010
NC_004603.1	1307968	9	-	gene-VP_RS06015
NC_004603.1	1308868	72	-	gene-VP_RS06020
NC_004603.1	1309111	17	+	gene-VP_RS06025
NC_004603.1	1310600	474	-	gene-VP_RS06030
NC_004603.1	1310663	92	-	unaware
NC_004603.1	1311390	22	-	gene-VP_RS06035
NC_004603.1	1313183	11	-	gene-VP_RS06040
NC_004603.1	1313334	159	+	gene-VP_RS06045
NC_004603.1	1314731	386	+	gene-VP_RS06050
NC_004603.1	1314733	3	+	gene-VP_RS06055
NC_004603.1	1320877	152	-	gene-VP_RS06065
NC_004603.1	1321962	536	-	gene-VP_RS06070
NC_004603.1	1322246	11	+	gene-VP_RS06080
NC_004603.1	1325097	204	-	gene-VP_RS06085
NC_004603.1	1325318	5	+	unaware
NC_004603.1	1325406	11	+	gene-VP_RS06090
NC_004603.1	1328565	21	-	gene-VP_RS06095
NC_004603.1	1329492	78	-	gene-VP_RS06100
NC_004603.1	1331347	349	-	gene-VP_RS06105
NC_004603.1	1331521	40	+	gene-VP_RS06110
NC_004603.1	1331864	18	-	unaware
NC_004603.1	1334008	10	+	gene-VP_RS06115
NC_004603.1	1335053	39	+	gene-VP_RS06120
NC_004603.1	1335622	2	+	gene-VP_RS06125
NC_004603.1	1338757	124	-	gene-VP_RS06130
NC_004603.1	1339301	95	-	gene-VP_RS06135
NC_004603.1	1339914	17	-	gene-VP_RS06140
NC_004603.1	1341073	24	-	gene-VP_RS06145
NC_004603.1	1341841	394	-	gene-VP_RS06150
NC_004603.1	1342675	214	-	gene-VP_RS06155
NC_004603.1	1343571	148	-	gene-VP_RS06160
NC_004603.1	1343682	276	+	gene-VP_RS06165
NC_004603.1	1348220	209	-	gene-VP_RS06175
NC_004603.1	1350511	3	-	gene-VP_RS06180
NC_004603.1	1351251	7	-	unaware
NC_004603.1	1351759	1	-	gene-VP_RS06185
NC_004603.1	1351790	1	-	gene-VP_RS06185
NC_004603.1	1352839	1	-	gene-VP_RS06190
NC_004603.1	1354931	18	-	gene-VP_RS06200
NC_004603.1	1355112	12	+	gene-VP_RS06205
NC_004603.1	1355143	17	+	gene-VP_RS06205
NC_004603.1	1356951	69	-	gene-VP_RS06210
NC_004603.1	1357083	1098	+	gene-VP_RS06215
NC_004603.1	1358956	15727	+	gene-VP_RS06220
NC_004603.1	1358960	12153	+	gene-VP_RS06230
NC_004603.1	1360619	42	+	gene-VP_RS06240
NC_004603.1	1362546	128	+	gene-VP_RS06250
NC_004603.1	1363556	1	+	gene-VP_RS06255
NC_004603.1	1365554	1	+	gene-VP_RS06255
NC_004603.1	1368265	9	-	unaware
NC_004603.1	1369495	455	+	gene-VP_RS06270
NC_004603.1	1369496	266	+	gene-VP_RS06275
NC_004603.1	1374052	1	-	gene-VP_RS06280
NC_004603.1	1374467	349	+	gene-VP_RS06285
NC_004603.1	1375773	125	-	gene-VP_RS06290
NC_004603.1	1375945	100	-	gene-VP_RS06290
NC_004603.1	1376028	35	+	gene-VP_RS06295
NC_004603.1	1378022	56	-	gene-VP_RS06300
NC_004603.1	1379044	387	-	gene-VP_RS06305
NC_004603.1	1380532	135	-	gene-VP_RS06315
NC_004603.1	1381940	131	-	gene-VP_RS06320
NC_004603.1	1383506	113	-	gene-VP_RS06325
NC_004603.1	1384367	10	-	gene-VP_RS06330
NC_004603.1	1384924	77	+	gene-VP_RS06335
NC_004603.1	1390228	58	+	gene-VP_RS06360
NC_004603.1	1391498	4	+	gene-VP_RS06365
NC_004603.1	1393927	296	-	gene-VP_RS06375
NC_004603.1	1394624	61	-	gene-VP_RS06380
NC_004603.1	1395905	16	-	gene-VP_RS06385
NC_004603.1	1395974	5	+	gene-VP_RS06390
NC_004603.1	1395979	1	+	gene-VP_RS06400
NC_004603.1	1396116	1	+	gene-VP_RS06400
NC_004603.1	1397157	26	-	gene-VP_RS06395
NC_004603.1	1397449	1	+	gene-VP_RS06405
NC_004603.1	1398944	1	+	gene-VP_RS06410
NC_004603.1	1399296	1	+	gene-VP_RS06410
NC_004603.1	1400172	5	-	unaware
NC_004603.1	1400202	2	+	gene-VP_RS06415
NC_004603.1	1402484	4	-	unaware
NC_004603.1	1402789	47	+	gene-VP_RS06430
NC_004603.1	1406495	1	-	gene-VP_RS06440
NC_004603.1	1406705	1	-	gene-VP_RS06440
NC_004603.1	1408284	18	-	gene-VP_RS06450
NC_004603.1	1410106	1	-	gene-VP_RS06455
NC_004603.1	1410707	2	+	gene-VP_RS06465
NC_004603.1	1412391	5	+	gene-VP_RS06470
NC_004603.1	1414124	1	+	gene-VP_RS06485
NC_004603.1	1414436	4	+	gene-VP_RS06480
NC_004603.1	1414966	1	+	gene-VP_RS06485
NC_004603.1	1419439	21	-	gene-VP_RS06500
NC_004603.1	1425883	5	+	unaware
NC_004603.1	1425887	1	+	gene-VP_RS06545
NC_004603.1	1431309	85	-	gene-VP_RS06540
NC_004603.1	1431999	1	+	gene-VP_RS06550
NC_004603.1	1432046	1	+	gene-VP_RS06550
NC_004603.1	1435257	36	+	gene-VP_RS06560
NC_004603.1	1436149	30	+	gene-VP_RS06565
NC_004603.1	1437457	23	+	gene-VP_RS06580
NC_004603.1	1439033	1	-	gene-VP_RS06585
NC_004603.1	1439172	1	-	gene-VP_RS06585
NC_004603.1	1440626	1	-	gene-VP_RS06590
NC_004603.1	1445772	15	-	unaware
NC_004603.1	1446874	3	+	gene-VP_RS06635
NC_004603.1	1452890	23	+	gene-VP_RS06650
NC_004603.1	1452893	16	+	gene-VP_RS06655
NC_004603.1	1454589	13	+	gene-VP_RS06660
NC_004603.1	1456191	10	+	gene-VP_RS06680
NC_004603.1	1457187	9	+	gene-VP_RS06685
NC_004603.1	1459989	36	+	gene-VP_RS06695
NC_004603.1	1462504	39	-	gene-VP_RS06700
NC_004603.1	1462600	4	-	unaware
NC_004603.1	1462765	194	+	gene-VP_RS06705
NC_004603.1	1462766	26	+	gene-VP_RS06710
NC_004603.1	1464943	332	+	gene-VP_RS06720
NC_004603.1	1468440	12	-	gene-VP_RS06725
NC_004603.1	1468801	123	+	gene-VP_RS06730
NC_004603.1	1470829	1	-	gene-VP_RS06735
NC_004603.1	1482415	4	-	unaware
NC_004603.1	1483387	28	+	gene-VP_RS06745
NC_004603.1	1493205	3	-	gene-VP_RS06760
NC_004603.1	1495589	1	+	gene-VP_RS06775
NC_004603.1	1495923	7	+	gene-VP_RS06770
NC_004603.1	1502678	2	+	gene-VP_RS06805
NC_004603.1	1505832	2	+	gene-VP_RS06815
NC_004603.1	1508339	1	+	gene-VP_RS06825
NC_004603.1	1511201	5	-	unaware
NC_004603.1	1515685	4	-	gene-VP_RS06840
NC_004603.1	1515864	1	+	gene-VP_RS06850
NC_004603.1	1516845	14	-	gene-VP_RS06845
NC_004603.1	1519124	2	+	gene-VP_RS06865
NC_004603.1	1520886	1	+	gene-VP_RS06875
NC_004603.1	1521429	1	+	gene-VP_RS06875
NC_004603.1	1523221	31	+	unaware
NC_004603.1	1524525	4	-	unaware
NC_004603.1	1525948	21	+	unaware
NC_004603.1	1526947	30	+	gene-VP_RS06905
NC_004603.1	1528126	67	+	gene-VP_RS06910
NC_004603.1	1529455	1	+	gene-VP_RS06920
NC_004603.1	1530189	19	-	gene-VP_RS06915
NC_004603.1	1531942	118	+	gene-VP_RS06925
NC_004603.1	1533362	27	+	gene-VP_RS06930
NC_004603.1	1534540	18	+	gene-VP_RS06935
NC_004603.1	1535688	176	-	gene-VP_RS06940
NC_004603.1	1537858	2	-	gene-VP_RS06945
NC_004603.1	1539373	1	-	gene-VP_RS06950
NC_004603.1	1540129	3	-	gene-VP_RS06955
NC_004603.1	1540163	6	-	gene-VP_RS06955
NC_004603.1	1541742	1	-	gene-VP_RS06960
NC_004603.1	1542905	81	-	gene-VP_RS06965
NC_004603.1	1548265	83	-	gene-VP_RS06980
NC_004603.1	1548814	157	-	gene-VP_RS06985
NC_004603.1	1548900	10	+	gene-VP_RS06990
NC_004603.1	1548971	12	+	gene-VP_RS06990
NC_004603.1	1550604	20	+	gene-VP_RS06995
NC_004603.1	1551809	23	-	gene-VP_RS07000
NC_004603.1	1554288	29	+	gene-VP_RS07015
NC_004603.1	1554347	73	-	gene-VP_RS07010
NC_004603.1	1554399	35	+	gene-VP_RS07015
NC_004603.1	1556007	31	+	gene-VP_RS07020
NC_004603.1	1556184	8	-	unaware
NC_004603.1	1562008	40	-	gene-VP_RS07045
NC_004603.1	1562143	261	+	gene-VP_RS07050
NC_004603.1	1566233	361	+	gene-VP_RS07055
NC_004603.1	1567015	40	+	gene-VP_RS07060
NC_004603.1	1567023	1	+	gene-VP_RS07065
NC_004603.1	1569355	17	+	unaware
NC_004603.1	1569643	31	+	gene-VP_RS07070
NC_004603.1	1570984	2	-	gene-VP_RS07075
NC_004603.1	1575349	1	-	gene-VP_RS07090
NC_004603.1	1582951	1	-	gene-VP_RS07120
NC_004603.1	1585397	2	-	gene-VP_RS07135
NC_004603.1	1587304	1	-	gene-VP_RS07140
NC_004603.1	1590776	3	-	gene-VP_RS07160
NC_004603.1	1592373	133	-	gene-VP_RS07165
NC_004603.1	1592439	13	+	unaware
NC_004603.1	1592464	36	+	gene-VP_RS07170
NC_004603.1	1594622	12	-	gene-VP_RS07180
NC_004603.1	1594802	49	+	gene-VP_RS07190
NC_004603.1	1595107	8	-	unaware
NC_004603.1	1596869	78	+	gene-VP_RS07205
NC_004603.1	1596880	1	+	gene-VP_RS07215
NC_004603.1	1598005	34	-	gene-VP_RS07200
NC_004603.1	1600157	1	+	gene-VP_RS07215
NC_004603.1	1600576	1	+	gene-VP_RS07220
NC_004603.1	1600952	1	+	gene-VP_RS07220
NC_004603.1	1601708	4	+	gene-VP_RS07225
NC_004603.1	1603426	32	+	gene-VP_RS07240
NC_004603.1	1603449	11	-	gene-VP_RS07235
NC_004603.1	1604304	71	+	gene-VP_RS07245
NC_004603.1	1605815	46	-	gene-VP_RS07250
NC_004603.1	1607945	20	-	gene-VP_RS07255
NC_004603.1	1608212	41	-	gene-VP_RS07260
NC_004603.1	1610594	633	-	gene-VP_RS07275
NC_004603.1	1610720	7	+	unaware
NC_004603.1	1610761	17	+	gene-VP_RS07280
NC_004603.1	1614478	129	+	gene-VP_RS07290
NC_004603.1	1617341	121	-	gene-VP_RS07295
NC_004603.1	1617551	128	+	gene-VP_RS07305
NC_004603.1	1618851	159	+	gene-VP_RS07310
NC_004603.1	1618977	156	+	gene-VP_RS07310
NC_004603.1	1621251	250	+	gene-VP_RS07325
NC_004603.1	1626672	1	+	gene-VP_RS07345
NC_004603.1	1630725	31	+	unaware
NC_004603.1	1630799	73	+	unaware
NC_004603.1	1631135	85	+	gene-VP_RS07350
NC_004603.1	1633967	1	+	gene-VP_RS07365
NC_004603.1	1636066	21	-	gene-VP_RS07370
NC_004603.1	1636122	42	+	gene-VP_RS07375
NC_004603.1	1636148	4	-	unaware
NC_004603.1	1638138	574	-	gene-VP_RS07380
NC_004603.1	1639351	779	-	gene-VP_RS07385
NC_004603.1	1639504	492	-	gene-VP_RS07385
NC_004603.1	1641084	26	-	gene-VP_RS07395
NC_004603.1	1641255	22	-	gene-VP_RS07395
NC_004603.1	1642189	521	-	gene-VP_RS07400
NC_004603.1	1642343	43	-	unaware
NC_004603.1	1642452	74	+	gene-VP_RS07405
NC_004603.1	1643130	64	+	gene-VP_RS07410
NC_004603.1	1643702	4	-	unaware
NC_004603.1	1644935	236	+	gene-VP_RS07420
NC_004603.1	1646991	39	-	gene-VP_RS07425
NC_004603.1	1647807	4	+	unaware
NC_004603.1	1647866	2708	-	gene-VP_RS07430
NC_004603.1	1648758	6	-	gene-VP_RS07435
NC_004603.1	1648897	7	-	gene-VP_RS07440
NC_004603.1	1651721	6	-	gene-VP_RS07450
NC_004603.1	1655054	9	+	unaware
NC_004603.1	1655085	87	-	gene-VP_RS07470
NC_004603.1	1655090	194	-	unaware
NC_004603.1	1655113	12	+	gene-VP_RS07475
NC_004603.1	1655608	24	+	gene-VP_RS07480
NC_004603.1	1657765	1	+	gene-VP_RS07500
NC_004603.1	1659139	48	-	gene-VP_RS07490
NC_004603.1	1659418	1	+	gene-VP_RS07505
NC_004603.1	1660424	1	+	gene-VP_RS07510
NC_004603.1	1660630	1	+	gene-VP_RS07510
NC_004603.1	1661108	4	+	gene-VP_RS07515
NC_004603.1	1663508	1	+	gene-VP_RS23550
NC_004603.1	1665437	4	-	unaware
NC_004603.1	1665525	19	+	gene-VP_RS07535
NC_004603.1	1665548	18	+	gene-VP_RS07535
NC_004603.1	1666022	1	+	gene-VP_RS07545
NC_004603.1	1667831	7	-	gene-VP_RS07540
NC_004603.1	1669725	263	-	gene-VP_RS07550
NC_004603.1	1673689	1	-	gene-VP_RS07585
NC_004603.1	1674183	1	-	gene-VP_RS23555
NC_004603.1	1676965	1	-	gene-VP_RS07610
NC_004603.1	1679771	1	-	gene-VP_RS07630
NC_004603.1	1679801	1	-	gene-VP_RS07630
NC_004603.1	1679819	1	-	gene-VP_RS07635
NC_004603.1	1679922	19	+	gene-VP_RS07640
NC_004603.1	1681649	131	-	gene-VP_RS07660
NC_004603.1	1681829	103	+	gene-VP_RS07665
NC_004603.1	1683530	890	+	gene-VP_RS07670
NC_004603.1	1684437	545	-	gene-VP_RS07675
NC_004603.1	1686797	63	-	gene-VP_RS07680
NC_004603.1	1690647	333	-	gene-VP_RS07695
NC_004603.1	1691724	94	-	gene-VP_RS07700
NC_004603.1	1692878	366	-	gene-VP_RS07705
NC_004603.1	1698068	96	-	gene-VP_RS07710
NC_004603.1	1698441	11	-	gene-VP_RS07715
NC_004603.1	1699469	5	+	unaware
NC_004603.1	1701152	84	-	gene-VP_RS07720
NC_004603.1	1704310	41	-	gene-VP_RS07730
NC_004603.1	1704384	50	-	gene-VP_RS07730
NC_004603.1	1704869	1483	-	gene-VP_RS07735
NC_004603.1	1705472	23	+	gene-VP_RS07745
NC_004603.1	1705506	38	-	gene-VP_RS07740
NC_004603.1	1706084	6	-	unaware
NC_004603.1	1706862	90	+	gene-VP_RS07750
NC_004603.1	1708337	47	+	gene-VP_RS07755
NC_004603.1	1711316	151	+	gene-VP_RS07760
NC_004603.1	1713910	470	-	gene-VP_RS07765
NC_004603.1	1713987	98	+	gene-VP_RS07770
NC_004603.1	1714201	39	-	unaware
NC_004603.1	1716204	6	+	unaware
NC_004603.1	1716301	135	+	gene-VP_RS07780
NC_004603.1	1718114	1	+	gene-VP_RS07795
NC_004603.1	1718967	70	-	gene-VP_RS07790
NC_004603.1	1719285	1	+	gene-VP_RS07795
NC_004603.1	1720664	1	+	gene-VP_RS07805
NC_004603.1	1721871	1	+	gene-VP_RS07810
NC_004603.1	1722588	1	+	gene-VP_RS07810
NC_004603.1	1723888	4	+	unaware
NC_004603.1	1723920	32	+	unaware
NC_004603.1	1723975	372	+	gene-VP_RS07815
NC_004603.1	1725166	19	-	gene-VP_RS07820
NC_004603.1	1725506	238	+	gene-VP_RS07825
NC_004603.1	1726175	1	-	gene-VP_RS07830
NC_004603.1	1726183	80	+	gene-VP_RS07835
NC_004603.1	1727785	165	+	gene-VP_RS07840
NC_004603.1	1747885	15	-	gene-VP_RS07860
NC_004603.1	1747920	6	+	unaware
NC_004603.1	1748169	29	+	gene-VP_RS07870
NC_004603.1	1750286	4	+	unaware
NC_004603.1	1750313	563	+	gene-VP_RS07880
NC_004603.1	1753573	14	-	gene-VP_RS07885
NC_004603.1	1754257	124	-	gene-VP_RS07890
NC_004603.1	1754335	93	+	gene-VP_RS07895
NC_004603.1	1756772	4	-	gene-VP_RS07900
NC_004603.1	1756911	4	-	gene-VP_RS07900
NC_004603.1	1759304	46	-	gene-VP_RS07910
NC_004603.1	1762982	1	-	gene-VP_RS07920
NC_004603.1	1766649	5	-	gene-VP_RS07930
NC_004603.1	1768382	7	-	gene-VP_RS07940
NC_004603.1	1769022	12	-	gene-VP_RS07945
NC_004603.1	1769273	1	+	gene-VP_RS07955
NC_004603.1	1770779	13	-	unaware
NC_004603.1	1772136	1	+	gene-VP_RS07965
NC_004603.1	1777335	18	-	gene-VP_RS07980
NC_004603.1	1779689	1	-	gene-VP_RS07990
NC_004603.1	1782638	2	-	gene-VP_RS08005
NC_004603.1	1784566	6	-	gene-VP_RS08030
NC_004603.1	1784722	8	+	gene-VP_RS08035
NC_004603.1	1786057	1	+	gene-VP_RS08045
NC_004603.1	1786132	1	+	gene-VP_RS08045
NC_004603.1	1788202	1	+	gene-VP_RS08070
NC_004603.1	1792628	25	-	unaware
NC_004603.1	1792725	7	+	gene-VP_RS08085
NC_004603.1	1796961	2	-	gene-VP_RS08095
NC_004603.1	1797430	3	-	gene-VP_RS08100
NC_004603.1	1798655	10	+	unaware
NC_004603.1	1798843	1	-	gene-VP_RS08105
NC_004603.1	1799122	3	-	gene-VP_RS08110
NC_004603.1	1800501	2	-	gene-VP_RS08115
NC_004603.1	1800904	6	+	unaware
NC_004603.1	1800990	5	-	gene-VP_RS08120
NC_004603.1	1801896	1	-	gene-VP_RS08125
NC_004603.1	1802465	1	-	gene-VP_RS08125
NC_004603.1	1803160	2	-	gene-VP_RS08130
NC_004603.1	1803565	1	-	gene-VP_RS08140
NC_004603.1	1803626	1	-	gene-VP_RS08140
NC_004603.1	1804297	1	-	gene-VP_RS08145
NC_004603.1	1804491	1	-	gene-VP_RS08145
NC_004603.1	1804560	1	-	gene-VP_RS08150
NC_004603.1	1804766	1	-	gene-VP_RS08155
NC_004603.1	1804920	1	-	gene-VP_RS08155
NC_004603.1	1808626	2	-	gene-VP_RS08170
NC_004603.1	1809629	11	-	gene-VP_RS08180
NC_004603.1	1810998	3	-	gene-VP_RS08185
NC_004603.1	1811750	3	-	gene-VP_RS08190
NC_004603.1	1811979	3	+	gene-VP_RS08200
NC_004603.1	1812001	2	+	gene-VP_RS08200
NC_004603.1	1814348	3	+	gene-VP_RS08210
NC_004603.1	1814423	1	-	gene-VP_RS08205
NC_004603.1	1816665	8	-	gene-VP_RS23565
NC_004603.1	1816715	10	-	gene-VP_RS23565
NC_004603.1	1817106	15	-	unaware
NC_004603.1	1817129	43	+	gene-VP_RS08215
NC_004603.1	1818157	15	+	unaware
NC_004603.1	1820156	151	-	gene-VP_RS08225
NC_004603.1	1820991	55	-	gene-VP_RS08230
NC_004603.1	1822495	334	-	gene-VP_RS08235
NC_004603.1	1822518	25	-	unaware
NC_004603.1	1822584	4	-	unaware
NC_004603.1	1825337	3	-	gene-VP_RS08245
NC_004603.1	1825613	75	+	gene-VP_RS08250
NC_004603.1	1825614	18	+	gene-VP_RS08255
NC_004603.1	1826148	19	+	gene-VP_RS08255
NC_004603.1	1831219	36	+	gene-VP_RS08275
NC_004603.1	1834601	1	-	gene-VP_RS08285
NC_004603.1	1838183	78	-	gene-VP_RS08300
NC_004603.1	1840070	1	+	gene-VP_RS08315
NC_004603.1	1840900	54	-	gene-VP_RS08310
NC_004603.1	1841297	1	+	gene-VP_RS08325
NC_004603.1	1841323	1	+	gene-VP_RS08320
NC_004603.1	1842409	1	+	gene-VP_RS08325
NC_004603.1	1844284	1	+	gene-VP_RS08330
NC_004603.1	1845569	1	+	gene-VP_RS08340
NC_004603.1	1846010	1	+	gene-VP_RS08340
NC_004603.1	1847229	1	+	gene-VP_RS08350
NC_004603.1	1847846	1	+	gene-VP_RS08350
NC_004603.1	1849154	3	+	gene-VP_RS08355
NC_004603.1	1851495	113	+	gene-VP_RS08365
NC_004603.1	1851631	4	-	unaware
NC_004603.1	1852790	1	+	gene-VP_RS08370
NC_004603.1	1853194	1	+	gene-VP_RS08370
NC_004603.1	1854099	53	+	gene-VP_RS08375
NC_004603.1	1855359	9	-	gene-VP_RS08380
NC_004603.1	1855391	9	-	gene-VP_RS08380
NC_004603.1	1855588	78	-	gene-VP_RS23575
NC_004603.1	1855890	349	+	gene-VP_RS08385
NC_004603.1	1858523	8	-	gene-VP_RS08390
NC_004603.1	1858966	5	+	unaware
NC_004603.1	1858969	17	-	gene-VP_RS08395
NC_004603.1	1859078	33	+	gene-VP_RS08400
NC_004603.1	1861783	5	-	gene-VP_RS08405
NC_004603.1	1862071	4	-	unaware
NC_004603.1	1862330	129	+	gene-VP_RS08410
NC_004603.1	1864383	5	-	gene-VP_RS08415
NC_004603.1	1864632	6	+	gene-VP_RS08420
NC_004603.1	1866685	16	+	gene-VP_RS08430
NC_004603.1	1869444	2	+	gene-VP_RS08440
NC_004603.1	1870071	1	+	gene-VP_RS08445
NC_004603.1	1872415	1	+	gene-VP_RS08445
NC_004603.1	1875575	35	-	gene-VP_RS08455
NC_004603.1	1876770	9	-	gene-VP_RS08465
NC_004603.1	1878293	65	-	gene-VP_RS08480
NC_004603.1	1878371	4	+	gene-VP_RS08485
NC_004603.1	1880203	2	-	gene-VP_RS08490
NC_004603.1	1880959	15	-	gene-VP_RS08495
NC_004603.1	1883443	11	-	gene-VP_RS08500
NC_004603.1	1883591	18	-	gene-VP_RS08500
NC_004603.1	1885418	13	-	gene-VP_RS08505
NC_004603.1	1886711	2	-	gene-VP_RS08510
NC_004603.1	1888617	1	-	gene-VP_RS08515
NC_004603.1	1888896	1	-	gene-VP_RS08515
NC_004603.1	1895093	27	-	gene-VP_RS08545
NC_004603.1	1899355	1	+	gene-VP_RS08575
NC_004603.1	1899676	12	-	gene-VP_RS08565
NC_004603.1	1899887	1	+	gene-VP_RS08575
NC_004603.1	1902757	8	-	gene-VP_RS08585
NC_004603.1	1902855	4	-	gene-VP_RS08585
NC_004603.1	1903621	2	-	gene-VP_RS08590
NC_004603.1	1904268	8	-	gene-VP_RS08595
NC_004603.1	1905101	12	-	gene-VP_RS08605
NC_004603.1	1906414	9	-	gene-VP_RS08615
NC_004603.1	1907425	3	-	gene-VP_RS08620
NC_004603.1	1907729	5	-	gene-VP_RS08630
NC_004603.1	1908353	2	-	gene-VP_RS08640
NC_004603.1	1908364	1	-	gene-VP_RS08640
NC_004603.1	1910329	40	-	gene-VP_RS08650
NC_004603.1	1910924	2	-	gene-VP_RS08655
NC_004603.1	1911628	5	-	gene-VP_RS23580
NC_004603.1	1912226	37	-	unaware
NC_004603.1	1912903	1	-	gene-VP_RS08670
NC_004603.1	1913262	2	-	gene-VP_RS08675
NC_004603.1	1913278	2	-	gene-VP_RS08675
NC_004603.1	1914244	1	-	gene-VP_RS08680
NC_004603.1	1914273	1	-	gene-VP_RS08680
NC_004603.1	1914676	13	-	gene-VP_RS08685
NC_004603.1	1914677	17	-	gene-VP_RS08690
NC_004603.1	1915147	8	-	gene-VP_RS08695
NC_004603.1	1915161	5	-	gene-VP_RS08695
NC_004603.1	1917158	7	-	unaware
NC_004603.1	1918660	31	-	gene-VP_RS08720
NC_004603.1	1919367	1	-	gene-VP_RS08725
NC_004603.1	1919890	22	-	gene-VP_RS08730
NC_004603.1	1919891	22	-	gene-VP_RS08735
NC_004603.1	1920807	1	-	gene-VP_RS08750
NC_004603.1	1920959	1	-	gene-VP_RS08750
NC_004603.1	1921167	4	-	gene-VP_RS08755
NC_004603.1	1921448	4	-	gene-VP_RS08760
NC_004603.1	1921555	4	-	gene-VP_RS08760
NC_004603.1	1923511	154	-	gene-VP_RS08785
NC_004603.1	1925002	1	-	gene-VP_RS08800
NC_004603.1	1925221	1	-	gene-VP_RS08800
NC_004603.1	1925512	1	-	gene-VP_RS08805
NC_004603.1	1925837	1	-	gene-VP_RS08810
NC_004603.1	1925860	1	-	gene-VP_RS08810
NC_004603.1	1927519	2	-	gene-VP_RS23585
NC_004603.1	1928655	2	+	gene-VP_RS08855
NC_004603.1	1928668	3	+	gene-VP_RS08855
NC_004603.1	1929768	1	-	gene-VP_RS08865
NC_004603.1	1930331	3	-	gene-VP_RS08875
NC_004603.1	1930494	10	-	gene-VP_RS08880
NC_004603.1	1931377	4	-	gene-VP_RS08890
NC_004603.1	1931462	4	-	gene-VP_RS08890
NC_004603.1	1931985	3	-	gene-VP_RS08900
NC_004603.1	1932710	7	-	gene-VP_RS08905
NC_004603.1	1933323	1	-	gene-VP_RS08910
NC_004603.1	1933451	1	-	gene-VP_RS08910
NC_004603.1	1933874	14	-	gene-VP_RS08915
NC_004603.1	1934698	4	-	gene-VP_RS08920
NC_004603.1	1935502	42	+	gene-VP_RS08945
NC_004603.1	1935637	5	-	gene-VP_RS08930
NC_004603.1	1936359	2	-	gene-VP_RS08950
NC_004603.1	1937147	1	-	gene-VP_RS08955
NC_004603.1	1937588	3	-	gene-VP_RS08960
NC_004603.1	1939009	2	-	gene-VP_RS08970
NC_004603.1	1939449	10	-	gene-VP_RS08975
NC_004603.1	1940565	1	-	gene-VP_RS08990
NC_004603.1	1941243	15	-	gene-VP_RS08995
NC_004603.1	1941273	118	-	gene-VP_RS09000
NC_004603.1	1942254	2	-	gene-VP_RS09015
NC_004603.1	1942684	13	-	gene-VP_RS09020
NC_004603.1	1943410	16	+	unaware
NC_004603.1	1944166	1	-	gene-VP_RS09030
NC_004603.1	1944377	9	-	gene-VP_RS09035
NC_004603.1	1944909	5	-	gene-VP_RS09040
NC_004603.1	1945025	5	-	gene-VP_RS09040
NC_004603.1	1945028	12	-	gene-VP_RS09045
NC_004603.1	1945259	1	-	gene-VP_RS09050
NC_004603.1	1945560	1	-	gene-VP_RS09050
NC_004603.1	1946063	3	-	gene-VP_RS09055
NC_004603.1	1946852	6	-	gene-VP_RS09065
NC_004603.1	1948014	10	-	gene-VP_RS09080
NC_004603.1	1948292	8	+	unaware
NC_004603.1	1949859	197	-	gene-VP_RS09090
NC_004603.1	1950477	10	-	gene-VP_RS09095
NC_004603.1	1952562	85	-	gene-VP_RS09105
NC_004603.1	1955112	74	-	gene-VP_RS09115
NC_004603.1	1955496	126	-	gene-VP_RS09120
NC_004603.1	1957322	266	-	gene-VP_RS09125
NC_004603.1	1957362	125	+	gene-VP_RS09130
NC_004603.1	1961170	4	-	gene-VP_RS09140
NC_004603.1	1961408	14	+	gene-VP_RS09145
NC_004603.1	1962348	272	+	gene-VP_RS09150
NC_004603.1	1967164	147	+	gene-VP_RS09165
NC_004603.1	1968377	395	-	gene-VP_RS09170
NC_004603.1	1969303	25	-	gene-VP_RS09175
NC_004603.1	1969616	6	+	unaware
NC_004603.1	1969654	42	+	unaware
NC_004603.1	1970899	21	-	gene-VP_RS09180
NC_004603.1	1970904	47	-	unaware
NC_004603.1	1971252	317	+	gene-VP_RS09185
NC_004603.1	1971256	65	+	gene-VP_RS09190
NC_004603.1	1971792	70	+	gene-VP_RS09190
NC_004603.1	1974480	51	+	gene-VP_RS23595
NC_004603.1	1975163	18	-	gene-VP_RS09195
NC_004603.1	1975696	1	+	gene-VP_RS09200
NC_004603.1	1976117	43	-	unaware
NC_004603.1	1978092	1849	+	gene-VP_RS09205
NC_004603.1	1981429	15	-	gene-VP_RS09215
NC_004603.1	1981563	1057	+	gene-VP_RS09225
NC_004603.1	1982672	724	+	gene-VP_RS09230
NC_004603.1	1984666	43	-	gene-VP_RS09235
NC_004603.1	1984804	19	+	gene-VP_RS09240
NC_004603.1	1989448	851	-	gene-VP_RS09250
NC_004603.1	1991596	94	+	gene-VP_RS09260
NC_004603.1	1996113	1	-	gene-VP_RS09280
NC_004603.1	1996487	1	-	gene-VP_RS09280
NC_004603.1	1997511	1	-	gene-VP_RS09285
NC_004603.1	1997561	5	+	unaware
NC_004603.1	1997692	63	+	gene-VP_RS09295
NC_004603.1	1998201	92	-	gene-VP_RS09290
NC_004603.1	1999804	138	-	gene-VP_RS09300
NC_004603.1	2000470	22	-	gene-VP_RS09305
NC_004603.1	2002555	1	-	gene-VP_RS09310
NC_004603.1	2003582	1	-	gene-VP_RS09315
NC_004603.1	2003765	1	-	gene-VP_RS09315
NC_004603.1	2004408	1	-	gene-VP_RS09320
NC_004603.1	2004735	1	-	gene-VP_RS09320
NC_004603.1	2007205	25	-	gene-VP_RS09330
NC_004603.1	2008440	108	-	gene-VP_RS23600
NC_004603.1	2009745	4	-	gene-VP_RS09345
NC_004603.1	2013131	1	-	gene-VP_RS09360
NC_004603.1	2013728	4	-	gene-VP_RS09365
NC_004603.1	2016822	8	-	gene-VP_RS09380
NC_004603.1	2019601	643	-	gene-VP_RS09385
NC_004603.1	2019791	8	-	unaware
NC_004603.1	2019844	202	+	gene-VP_RS09390
NC_004603.1	2020368	4	-	unaware
NC_004603.1	2020941	396	+	gene-VP_RS09395
NC_004603.1	2026316	543	+	gene-VP_RS09415
NC_004603.1	2026455	102	-	gene-VP_RS09410
NC_004603.1	2027418	45	+	gene-VP_RS09420
NC_004603.1	2029240	19	-	gene-VP_RS09425
NC_004603.1	2030682	111	-	gene-VP_RS09430
NC_004603.1	2033879	760	-	unaware
NC_004603.1	2034283	3	-	gene-VP_RS09440
NC_004603.1	2034518	7	-	gene-VP_RS09445
NC_004603.1	2034639	4	-	gene-VP_RS09450
NC_004603.1	2034697	159	-	gene-VP_RS09455
NC_004603.1	2035613	224	-	gene-VP_RS09460
NC_004603.1	2038231	760	-	gene-VP_RS09470
NC_004603.1	2038306	299	-	unaware
NC_004603.1	2038589	79	+	gene-VP_RS09475
NC_004603.1	2041768	99	-	gene-VP_RS09480
NC_004603.1	2041898	1159	+	gene-VP_RS09490
NC_004603.1	2041949	7	-	unaware
NC_004603.1	2043987	511	-	gene-VP_RS09495
NC_004603.1	2044195	35	+	gene-VP_RS09500
NC_004603.1	2045913	119	-	gene-VP_RS09505
NC_004603.1	2046718	8	+	gene-VP_RS09515
NC_004603.1	2046724	53	-	gene-VP_RS09510
NC_004603.1	2047018	18	+	gene-VP_RS09520
NC_004603.1	2049873	14	+	gene-VP_RS09535
NC_004603.1	2053877	20	+	gene-VP_RS09550
NC_004603.1	2056254	1	-	gene-VP_RS09555
NC_004603.1	2056725	104	+	gene-VP_RS09560
NC_004603.1	2058179	84	+	gene-VP_RS09570
NC_004603.1	2062471	94	+	gene-VP_RS09580
NC_004603.1	2063092	114	+	gene-VP_RS09590
NC_004603.1	2066854	1	-	gene-VP_RS09600
NC_004603.1	2067087	5	+	gene-VP_RS09605
NC_004603.1	2067166	7	+	gene-VP_RS09605
NC_004603.1	2068449	31	-	gene-VP_RS09610
NC_004603.1	2068710	20	-	gene-VP_RS09610
NC_004603.1	2069501	84	-	gene-VP_RS09615
NC_004603.1	2072353	5	+	unaware
NC_004603.1	2072513	150	+	gene-VP_RS09625
NC_004603.1	2077131	13	-	gene-VP_RS09630
NC_004603.1	2077586	23	+	gene-VP_RS09640
NC_004603.1	2077630	6	-	unaware
NC_004603.1	2080971	19	-	gene-VP_RS09645
NC_004603.1	2081195	25	+	gene-VP_RS09650
NC_004603.1	2082780	14	-	gene-VP_RS09655
NC_004603.1	2083740	11	-	gene-VP_RS09660
NC_004603.1	2083822	1	+	gene-VP_RS09670
NC_004603.1	2088188	2	-	gene-VP_RS09680
NC_004603.1	2089301	17	-	gene-VP_RS09685
NC_004603.1	2089373	6	+	gene-VP_RS09690
NC_004603.1	2090949	16	-	gene-VP_RS09695
NC_004603.1	2095721	68	-	gene-VP_RS09715
NC_004603.1	2097107	1	+	gene-VP_RS09740
NC_004603.1	2097832	1	-	gene-VP_RS09730
NC_004603.1	2102381	4	-	gene-VP_RS09750
NC_004603.1	2102398	36	-	gene-VP_RS09755
NC_004603.1	2102487	7	+	unaware
NC_004603.1	2102499	21	+	gene-VP_RS09760
NC_004603.1	2104299	15	-	gene-VP_RS09765
NC_004603.1	2105926	13	-	gene-VP_RS09770
NC_004603.1	2106058	57	+	gene-VP_RS09780
NC_004603.1	2106062	9	+	gene-VP_RS09785
NC_004603.1	2111201	238	+	gene-VP_RS09795
NC_004603.1	2112836	6	-	unaware
NC_004603.1	2113106	64	+	gene-VP_RS09800
NC_004603.1	2113225	42	+	gene-VP_RS09800
NC_004603.1	2114368	103	+	gene-VP_RS09805
NC_004603.1	2116092	107	+	gene-VP_RS09810
NC_004603.1	2121519	33	+	gene-VP_RS09835
NC_004603.1	2123906	12	-	gene-VP_RS09840
NC_004603.1	2124940	62	-	gene-VP_RS09845
NC_004603.1	2126508	368	-	gene-VP_RS09855
NC_004603.1	2127001	67	-	gene-VP_RS09860
NC_004603.1	2129126	5875	-	gene-VP_RS09865
NC_004603.1	2129144	9549	-	unaware
NC_004603.1	2129672	546	-	gene-VP_RS09870
NC_004603.1	2131061	9	+	unaware
NC_004603.1	2131074	136	-	gene-VP_RS09875
NC_004603.1	2131109	84	+	gene-VP_RS09880
NC_004603.1	2132063	40	+	gene-VP_RS09890
NC_004603.1	2138410	217	-	gene-VP_RS09900
NC_004603.1	2139161	5	+	unaware
NC_004603.1	2139786	50	-	gene-VP_RS09905
NC_004603.1	2139931	15	+	gene-VP_RS09910
NC_004603.1	2140551	26	-	unaware
NC_004603.1	2142978	9	-	gene-VP_RS09915
NC_004603.1	2142988	60	-	gene-VP_RS09920
NC_004603.1	2143095	25	+	gene-VP_RS09925
NC_004603.1	2143123	4	-	unaware
NC_004603.1	2146221	9	-	gene-VP_RS09940
NC_004603.1	2147859	11	+	unaware
NC_004603.1	2148027	621	-	gene-VP_RS09945
NC_004603.1	2149164	16	-	gene-VP_RS09950
NC_004603.1	2151798	7	-	gene-VP_RS09965
NC_004603.1	2152605	17	-	gene-VP_RS09970
NC_004603.1	2154018	109	-	gene-VP_RS09975
NC_004603.1	2154515	3710	-	gene-VP_RS09980
NC_004603.1	2154588	4059	-	unaware
NC_004603.1	2155431	115	-	gene-VP_RS09985
NC_004603.1	2156259	334	-	gene-VP_RS09990
NC_004603.1	2157364	128	-	gene-VP_RS09995
NC_004603.1	2158436	82	-	gene-VP_RS10000
NC_004603.1	2158666	860	-	gene-VP_RS10005
NC_004603.1	2159061	8659	-	unaware
NC_004603.1	2159150	36	+	gene-VP_RS10015
NC_004603.1	2159178	1089	-	gene-VP_RS10010
NC_004603.1	2160787	479	-	unaware
NC_004603.1	2160930	3	-	gene-VP_RS10020
NC_004603.1	2161086	832	+	gene-VP_RS10025
NC_004603.1	2164693	62	+	gene-VP_RS10030
NC_004603.1	2166934	44	-	gene-VP_RS10035
NC_004603.1	2166971	57	+	gene-VP_RS10040
NC_004603.1	2169904	111	-	gene-VP_RS10045
NC_004603.1	2170651	511	-	gene-VP_RS10050
NC_004603.1	2171867	4	+	unaware
NC_004603.1	2171878	77	-	gene-VP_RS10055
NC_004603.1	2171954	6	-	unaware
NC_004603.1	2171990	740	+	gene-VP_RS10060
NC_004603.1	2175616	5	+	unaware
NC_004603.1	2176092	288	-	gene-VP_RS10070
NC_004603.1	2176408	13	-	unaware
NC_004603.1	2176408	371	+	gene-VP_RS10075
NC_004603.1	2176512	482	+	gene-VP_RS10075
NC_004603.1	2178319	61	+	gene-VP_RS10080
NC_004603.1	2179620	129	-	gene-VP_RS10085
NC_004603.1	2179727	76	+	gene-VP_RS10090
NC_004603.1	2182368	31	-	gene-VP_RS10095
NC_004603.1	2184252	42	-	gene-VP_RS10100
NC_004603.1	2187399	2	-	gene-VP_RS10115
NC_004603.1	2188216	1671	+	gene-VP_RS10125
NC_004603.1	2188225	78	-	gene-VP_RS10120
NC_004603.1	2188781	9	-	unaware
NC_004603.1	2189707	618	+	gene-VP_RS10130
NC_004603.1	2189780	1	+	gene-VP_RS10140
NC_004603.1	2193334	1	+	gene-VP_RS10140
NC_004603.1	2195081	10	-	gene-VP_RS10145
NC_004603.1	2196486	10	-	gene-VP_RS10150
NC_004603.1	2196508	7	-	gene-VP_RS10150
NC_004603.1	2198466	26	-	gene-VP_RS10160
NC_004603.1	2199215	36	-	gene-VP_RS10165
NC_004603.1	2201024	158	-	gene-VP_RS10170
NC_004603.1	2201232	102	-	gene-VP_RS10170
NC_004603.1	2201970	4	-	gene-VP_RS10175
NC_004603.1	2203254	33	-	gene-VP_RS10190
NC_004603.1	2203287	53	-	gene-VP_RS10190
NC_004603.1	2204282	7	+	unaware
NC_004603.1	2204428	47	-	gene-VP_RS10195
NC_004603.1	2204456	25	+	gene-VP_RS10200
NC_004603.1	2204567	28	+	gene-VP_RS10200
NC_004603.1	2207330	80	-	gene-VP_RS10210
NC_004603.1	2209668	48	-	gene-VP_RS10215
NC_004603.1	2209718	5	-	unaware
NC_004603.1	2209817	10	+	unaware
NC_004603.1	2210201	25	+	gene-VP_RS10220
NC_004603.1	2210592	236	+	gene-VP_RS10230
NC_004603.1	2216805	94	+	gene-VP_RS10255
NC_004603.1	2217488	179	+	gene-VP_RS10260
NC_004603.1	2219658	4	+	unaware
NC_004603.1	2219679	44	-	gene-VP_RS10270
NC_004603.1	2219965	208	+	gene-VP_RS10280
NC_004603.1	2220412	102	+	gene-VP_RS10280
NC_004603.1	2222742	84	-	gene-VP_RS10285
NC_004603.1	2223150	558	-	gene-VP_RS10290
NC_004603.1	2223206	125	+	unaware
NC_004603.1	2223305	5917	+	gene-VP_RS10295
NC_004603.1	2223355	31	+	gene-VP_RS10300
NC_004603.1	2224164	2	+	gene-VP_RS10305
NC_004603.1	2228447	939	-	gene-VP_RS10310
NC_004603.1	2228755	9	-	unaware
NC_004603.1	2228860	4	-	unaware
NC_004603.1	2229006	432	+	gene-VP_RS10315
NC_004603.1	2229014	161	+	gene-VP_RS10320
NC_004603.1	2231938	192	-	gene-VP_RS10325
NC_004603.1	2232308	40	+	gene-VP_RS10330
NC_004603.1	2235111	30	-	gene-VP_RS10335
NC_004603.1	2236446	5	-	gene-VP_RS10340
NC_004603.1	2237381	6	+	unaware
NC_004603.1	2237570	109	-	gene-VP_RS10345
NC_004603.1	2237606	728	+	gene-VP_RS10355
NC_004603.1	2239843	5	+	gene-VP_RS10365
NC_004603.1	2242106	14	-	unaware
NC_004603.1	2242172	86	+	gene-VP_RS10380
NC_004603.1	2245909	12	-	unaware
NC_004603.1	2246204	8	+	gene-VP_RS10395
NC_004603.1	2246207	2	+	gene-VP_RS10400
NC_004603.1	2248088	6	-	unaware
NC_004603.1	2249097	4	+	unaware
NC_004603.1	2249909	8	-	unaware
NC_004603.1	2251316	98	+	gene-VP_RS10410
NC_004603.1	2253692	6	-	unaware
NC_004603.1	2254355	8	-	unaware
NC_004603.1	2254659	4	-	unaware
NC_004603.1	2256193	12	-	gene-VP_RS10420
NC_004603.1	2256283	9	-	unaware
NC_004603.1	2257585	32	-	gene-VP_RS10425
NC_004603.1	2257612	6	-	unaware
NC_004603.1	2257821	29	+	gene-VP_RS10435
NC_004603.1	2260886	55	-	gene-VP_RS10440
NC_004603.1	2261560	72	-	gene-VP_RS10445
NC_004603.1	2263733	5	-	gene-VP_RS10450
NC_004603.1	2263869	53	+	gene-VP_RS10455
NC_004603.1	2265936	330	+	gene-VP_RS10460
NC_004603.1	2267274	19	+	gene-VP_RS10470
NC_004603.1	2267354	18	-	gene-VP_RS10465
NC_004603.1	2268826	56	+	unaware
NC_004603.1	2268881	202	+	unaware
NC_004603.1	2268902	32	-	gene-VP_RS10475
NC_004603.1	2269054	4476	+	gene-VP_RS10480
NC_004603.1	2269074	37	-	gene-VP_RS10475
NC_004603.1	2270680	5	-	unaware
NC_004603.1	2273516	187	+	gene-VP_RS10500
NC_004603.1	2275463	11	+	gene-VP_RS10505
NC_004603.1	2276088	8	+	gene-VP_RS10510
NC_004603.1	2278089	88	+	gene-VP_RS10515
NC_004603.1	2278547	406	+	gene-VP_RS10525
NC_004603.1	2278887	300	+	gene-VP_RS10525
NC_004603.1	2280539	1	+	gene-VP_RS10540
NC_004603.1	2281092	35	-	gene-VP_RS10530
NC_004603.1	2281729	145	-	gene-VP_RS10535
NC_004603.1	2282262	43	+	gene-VP_RS10545
NC_004603.1	2283318	57	-	gene-VP_RS10550
NC_004603.1	2284589	1	-	gene-VP_RS10555
NC_004603.1	2284681	8	+	gene-VP_RS10565
NC_004603.1	2284954	7	-	gene-VP_RS10560
NC_004603.1	2287149	6	+	unaware
NC_004603.1	2288471	148	-	gene-VP_RS10580
NC_004603.1	2290897	29	-	gene-VP_RS10585
NC_004603.1	2291318	525	-	gene-VP_RS10590
NC_004603.1	2291835	24	-	gene-VP_RS10595
NC_004603.1	2291967	22	-	gene-VP_RS10595
NC_004603.1	2293351	12	-	gene-VP_RS10600
NC_004603.1	2293435	70	+	gene-VP_RS10605
NC_004603.1	2296013	17	-	gene-VP_RS10610
NC_004603.1	2296511	112	-	gene-VP_RS10615
NC_004603.1	2298472	176	-	gene-VP_RS10625
NC_004603.1	2299474	650	-	gene-VP_RS10630
NC_004603.1	2300410	85	-	gene-VP_RS10635
NC_004603.1	2304658	52	-	gene-VP_RS10640
NC_004603.1	2306113	97	-	gene-VP_RS10645
NC_004603.1	2307016	152	-	gene-VP_RS10650
NC_004603.1	2308599	552	-	gene-VP_RS10655
NC_004603.1	2308678	96	+	gene-VP_RS10660
NC_004603.1	2308772	10	-	unaware
NC_004603.1	2311368	66	-	gene-VP_RS10665
NC_004603.1	2312080	95	-	gene-VP_RS10670
NC_004603.1	2312470	55	-	gene-VP_RS10675
NC_004603.1	2312620	232	+	gene-VP_RS10680
NC_004603.1	2314614	131	-	gene-VP_RS10685
NC_004603.1	2315711	107	+	gene-VP_RS10695
NC_004603.1	2315801	263	-	gene-VP_RS10690
NC_004603.1	2316961	66	-	gene-VP_RS10700
NC_004603.1	2316983	26	+	gene-VP_RS10705
NC_004603.1	2317054	23	+	gene-VP_RS10705
NC_004603.1	2317421	32	-	unaware
NC_004603.1	2320159	37	+	gene-VP_RS10710
NC_004603.1	2323939	18	-	gene-VP_RS10720
NC_004603.1	2324028	14	-	gene-VP_RS10720
NC_004603.1	2324472	15	+	gene-VP_RS10725
NC_004603.1	2326182	1299	+	gene-VP_RS10735
NC_004603.1	2327770	33	+	gene-VP_RS10740
NC_004603.1	2329990	57	-	gene-VP_RS10745
NC_004603.1	2330095	14	-	unaware
NC_004603.1	2330672	7	+	unaware
NC_004603.1	2332068	11	-	gene-VP_RS10755
NC_004603.1	2335329	30	-	gene-VP_RS10775
NC_004603.1	2335489	26	-	gene-VP_RS10775
NC_004603.1	2335955	104	-	gene-VP_RS10780
NC_004603.1	2337309	101	-	gene-VP_RS10790
NC_004603.1	2338523	116	-	gene-VP_RS10800
NC_004603.1	2341574	19	-	gene-VP_RS10815
NC_004603.1	2343918	55	-	gene-VP_RS10820
NC_004603.1	2344662	24	-	gene-VP_RS10825
NC_004603.1	2345182	304	-	gene-VP_RS10830
NC_004603.1	2345829	22	-	gene-VP_RS10835
NC_004603.1	2347136	43	-	gene-VP_RS10840
NC_004603.1	2348488	69	-	gene-VP_RS10845
NC_004603.1	2350441	32	-	gene-VP_RS10850
NC_004603.1	2353005	17	-	gene-VP_RS10865
NC_004603.1	2354580	73	-	gene-VP_RS10880
NC_004603.1	2355615	36	-	gene-VP_RS10885
NC_004603.1	2356143	74	-	gene-VP_RS10890
NC_004603.1	2358152	54	-	gene-VP_RS10895
NC_004603.1	2358844	8	-	gene-VP_RS10900
NC_004603.1	2360873	26	-	gene-VP_RS10910
NC_004603.1	2364032	92	-	gene-VP_RS10925
NC_004603.1	2365637	15	-	gene-VP_RS10930
NC_004603.1	2366092	4	+	unaware
NC_004603.1	2366659	42	-	gene-VP_RS10935
NC_004603.1	2368386	453	-	gene-VP_RS10940
NC_004603.1	2369132	61	-	gene-VP_RS10945
NC_004603.1	2371647	109	-	gene-VP_RS10955
NC_004603.1	2373009	53	-	gene-VP_RS10965
NC_004603.1	2374433	25	-	gene-VP_RS10970
NC_004603.1	2376858	119	-	gene-VP_RS10980
NC_004603.1	2376960	157	-	gene-VP_RS10980
NC_004603.1	2377376	50	-	gene-VP_RS10985
NC_004603.1	2377473	73	+	gene-VP_RS10995
NC_004603.1	2378518	5	-	gene-VP_RS11000
NC_004603.1	2378740	82	+	gene-VP_RS11015
NC_004603.1	2380318	4	-	unaware
NC_004603.1	2382428	33	-	gene-VP_RS11025
NC_004603.1	2383346	189	-	gene-VP_RS11030
NC_004603.1	2383617	31	-	unaware
NC_004603.1	2383784	19	-	unaware
NC_004603.1	2383915	78	+	gene-VP_RS11035
NC_004603.1	2384436	6	-	unaware
NC_004603.1	2384439	73	+	gene-VP_RS11040
NC_004603.1	2386197	15	-	gene-VP_RS11045
NC_004603.1	2386413	10	+	unaware
NC_004603.1	2386418	133	-	gene-VP_RS11050
NC_004603.1	2386447	51	+	gene-VP_RS11055
NC_004603.1	2387986	332	+	gene-VP_RS11065
NC_004603.1	2390831	177	-	gene-VP_RS11075
NC_004603.1	2391210	39	+	gene-VP_RS11080
NC_004603.1	2393263	864	-	gene-VP_RS11085
NC_004603.1	2393382	148	+	gene-VP_RS11090
NC_004603.1	2393383	11	+	gene-VP_RS11095
NC_004603.1	2395312	1	+	gene-VP_RS11110
NC_004603.1	2396318	49	-	gene-VP_RS11100
NC_004603.1	2396862	119	-	gene-VP_RS11105
NC_004603.1	2397434	5	-	unaware
NC_004603.1	2399789	6	+	gene-VP_RS11115
NC_004603.1	2403650	99	-	gene-VP_RS11125
NC_004603.1	2403652	89	+	gene-VP_RS11130
NC_004603.1	2404692	8	+	unaware
NC_004603.1	2404734	104	+	gene-VP_RS11140
NC_004603.1	2404918	35	-	gene-VP_RS11135
NC_004603.1	2404937	24	-	gene-VP_RS11135
NC_004603.1	2405172	5	-	unaware
NC_004603.1	2405754	119	+	gene-VP_RS11145
NC_004603.1	2409121	15	-	gene-VP_RS11155
NC_004603.1	2409534	321	-	gene-VP_RS11160
NC_004603.1	2410036	31	-	gene-VP_RS11165
NC_004603.1	2411419	64	-	gene-VP_RS11170
NC_004603.1	2412464	179	-	gene-VP_RS11175
NC_004603.1	2412511	166	-	gene-VP_RS11175
NC_004603.1	2415974	56	-	gene-VP_RS11180
NC_004603.1	2417825	120	-	unaware
NC_004603.1	2417846	33	-	unaware
NC_004603.1	2419230	84	-	gene-VP_RS11195
NC_004603.1	2419282	68	-	gene-VP_RS11195
NC_004603.1	2420510	144	-	gene-VP_RS11200
NC_004603.1	2420947	158	-	gene-VP_RS11205
NC_004603.1	2421106	151	-	gene-VP_RS11205
NC_004603.1	2423529	77	-	gene-VP_RS11210
NC_004603.1	2424748	75	-	gene-VP_RS11215
NC_004603.1	2425973	50	-	gene-VP_RS11220
NC_004603.1	2427608	79	-	gene-VP_RS11230
NC_004603.1	2428404	328	-	gene-VP_RS11235
NC_004603.1	2428501	295	-	gene-VP_RS11235
NC_004603.1	2428530	5	+	unaware
NC_004603.1	2429093	592	-	gene-VP_RS11240
NC_004603.1	2430180	574	-	gene-VP_RS11245
NC_004603.1	2431076	3623	-	gene-VP_RS11250
NC_004603.1	2431095	6084	-	unaware
NC_004603.1	2431156	7	-	unaware
NC_004603.1	2431193	7	+	unaware
NC_004603.1	2431279	556	+	gene-VP_RS11255
NC_004603.1	2432276	78	+	gene-VP_RS11260
NC_004603.1	2435052	64	+	gene-VP_RS11265
NC_004603.1	2436421	29	+	gene-VP_RS11280
NC_004603.1	2436426	12	-	gene-VP_RS11270
NC_004603.1	2436646	39	-	gene-VP_RS11275
NC_004603.1	2436680	19	+	gene-VP_RS11280
NC_004603.1	2439140	3115	-	unaware
NC_004603.1	2439385	63	+	gene-VP_RS11300
NC_004603.1	2441891	37	-	gene-VP_RS11305
NC_004603.1	2441936	12	-	unaware
NC_004603.1	2442734	1	-	gene-VP_RS11315
NC_004603.1	2442756	1	-	gene-VP_RS11315
NC_004603.1	2442838	19	+	gene-VP_RS11320
NC_004603.1	2443584	1079	+	gene-VP_RS11325
NC_004603.1	2445529	225	+	gene-VP_RS11340
NC_004603.1	2448190	22	-	gene-VP_RS11345
NC_004603.1	2452007	48	-	gene-VP_RS11355
NC_004603.1	2452557	25	-	gene-VP_RS11360
NC_004603.1	2452586	28	+	gene-VP_RS11365
NC_004603.1	2455618	52	-	gene-VP_RS11370
NC_004603.1	2455969	5	-	gene-VP_RS11375
NC_004603.1	2457412	363	-	gene-VP_RS11385
NC_004603.1	2458822	48	-	gene-VP_RS11390
NC_004603.1	2458966	47	-	gene-VP_RS11390
NC_004603.1	2460110	31	-	gene-VP_RS11400
NC_004603.1	2460286	71	-	gene-VP_RS11400
[truncated: 2,184 more rows]

## Sheet: LB1
Chromosome	Site	Count	Strand	Gene
NC_004603.1	75	5	+	unaware
NC_004603.1	7651	341	+	gene-VP_RS00050
NC_004603.1	14830	121	+	gene-VP_RS00075
NC_004603.1	19696	4	+	unaware
NC_004603.1	22656	98	+	gene-VP_RS00105
NC_004603.1	24623	45	+	gene-VP_RS00120
NC_004603.1	30496	38	+	gene-VP_RS00140
NC_004603.1	33622	660	+	unaware
NC_004603.1	35226	1961	+	gene-VP_RS00170
NC_004603.1	39562	8	+	unaware
NC_004603.1	40051	52	+	gene-VP_RS00190
NC_004603.1	47137	172	+	gene-VP_RS00215
NC_004603.1	50009	2333	+	gene-VP_RS00245
NC_004603.1	52113	84	+	gene-VP_RS00255
NC_004603.1	57791	165	+	gene-VP_RS00275
NC_004603.1	66869	32	+	gene-VP_RS00310
NC_004603.1	69043	313	+	gene-VP_RS00320
NC_004603.1	75450	6	+	gene-VP_RS00350
NC_004603.1	78994	6	+	unaware
NC_004603.1	79114	11	+	gene-VP_RS00365
NC_004603.1	81617	20	+	gene-VP_RS00375
NC_004603.1	85220	97	+	gene-VP_RS00380
NC_004603.1	88399	288	+	gene-VP_RS00405
NC_004603.1	103279	14	+	gene-VP_RS00485
NC_004603.1	104850	431	+	gene-VP_RS00495
NC_004603.1	107852	323	+	gene-VP_RS00515
NC_004603.1	110853	460	+	gene-VP_RS00525
NC_004603.1	112004	1275	+	gene-VP_RS00530
NC_004603.1	113000	29	+	unaware
NC_004603.1	113124	129	+	gene-VP_RS00535
NC_004603.1	117423	227	+	gene-VP_RS00545
NC_004603.1	118423	1819	+	unaware
NC_004603.1	118922	361	+	gene-VP_RS00555
NC_004603.1	131337	302	+	gene-VP_RS00600
NC_004603.1	134542	11	+	gene-VP_RS00615
NC_004603.1	135449	96	+	gene-VP_RS00620
NC_004603.1	142600	95	+	gene-VP_RS00650
NC_004603.1	148404	495	+	gene-VP_RS00670
NC_004603.1	149841	62	+	gene-VP_RS00685
NC_004603.1	151361	55	+	gene-VP_RS00695
NC_004603.1	157384	63	+	gene-VP_RS00730
NC_004603.1	158275	236	+	gene-VP_RS00735
NC_004603.1	161200	4	+	unaware
NC_004603.1	161414	18	+	gene-VP_RS00745
NC_004603.1	163434	75	+	gene-VP_RS00755
NC_004603.1	164697	156	+	gene-VP_RS00760
NC_004603.1	178408	6	+	unaware
NC_004603.1	189261	71	+	gene-VP_RS00860
NC_004603.1	190806	769	+	gene-VP_RS00870
NC_004603.1	195433	44	+	gene-VP_RS00895
NC_004603.1	197967	10064	+	gene-VP_RS00910
NC_004603.1	205991	95	+	gene-VP_RS00960
NC_004603.1	227759	5	+	unaware
NC_004603.1	229473	14	+	unaware
NC_004603.1	230094	489	+	gene-VP_RS01080
NC_004603.1	249613	423	+	gene-VP_RS01160
NC_004603.1	254591	27	+	gene-VP_RS01180
NC_004603.1	255037	256	+	gene-VP_RS01185
NC_004603.1	257864	54	+	unaware
NC_004603.1	258010	535	+	gene-VP_RS01205
NC_004603.1	263134	7	+	unaware
NC_004603.1	266657	1994	+	gene-VP_RS01245
NC_004603.1	267154	74324	+	gene-VP_RS01255
NC_004603.1	282636	7	+	unaware
NC_004603.1	282677	187	+	gene-VP_RS01400
NC_004603.1	283966	37	+	gene-VP_RS01410
NC_004603.1	288313	32	+	gene-VP_RS01425
NC_004603.1	300005	9	+	gene-VP_RS01485
NC_004603.1	301134	41	+	gene-VP_RS01495
NC_004603.1	307599	6	+	unaware
NC_004603.1	309525	92	+	gene-VP_RS01525
NC_004603.1	320601	90	+	gene-VP_RS01570
NC_004603.1	320689	134	+	gene-VP_RS01570
NC_004603.1	323164	9973	+	gene-VP_RS01590
NC_004603.1	324044	167	+	gene-VP_RS01595
NC_004603.1	325401	55	+	gene-VP_RS01605
NC_004603.1	333997	16	+	gene-VP_RS01645
NC_004603.1	341575	8	+	gene-VP_RS01680
NC_004603.1	344617	1199	+	gene-VP_RS01690
NC_004603.1	345987	251	+	gene-VP_RS01695
NC_004603.1	348143	16	+	gene-VP_RS01700
NC_004603.1	350583	58	+	gene-VP_RS01710
NC_004603.1	355234	287	+	gene-VP_RS01725
NC_004603.1	358053	58	+	gene-VP_RS01740
NC_004603.1	362181	13	+	gene-VP_RS01760
NC_004603.1	367335	5	+	unaware
NC_004603.1	372289	88	+	unaware
NC_004603.1	374344	6	+	unaware
NC_004603.1	375176	10	+	gene-VP_RS01800
NC_004603.1	377258	23	+	gene-VP_RS01815
NC_004603.1	379263	303	+	gene-VP_RS01820
NC_004603.1	384566	7	+	unaware
NC_004603.1	385263	17	+	gene-VP_RS01850
NC_004603.1	388671	6	+	unaware
NC_004603.1	390861	11	+	gene-VP_RS01870
NC_004603.1	392408	147	+	gene-VP_RS01885
NC_004603.1	398548	19	+	gene-VP_RS01905
NC_004603.1	403501	6	+	unaware
NC_004603.1	408747	213	+	gene-VP_RS01950
NC_004603.1	411554	9	+	unaware
NC_004603.1	411593	110	+	gene-VP_RS01970
NC_004603.1	414650	41	+	gene-VP_RS01985
NC_004603.1	420169	143	+	gene-VP_RS02010
NC_004603.1	422558	40	+	gene-VP_RS02020
NC_004603.1	423994	24	+	gene-VP_RS02025
NC_004603.1	426920	205	+	gene-VP_RS02030
NC_004603.1	430120	401	+	gene-VP_RS02045
NC_004603.1	440691	24	+	gene-VP_RS02085
NC_004603.1	441995	19790	+	gene-VP_RS02095
NC_004603.1	443451	208	+	gene-VP_RS02100
NC_004603.1	446138	1381	+	gene-VP_RS02115
NC_004603.1	448039	9	+	unaware
NC_004603.1	450601	9	+	unaware
NC_004603.1	450892	113	+	gene-VP_RS02145
NC_004603.1	452002	2319	+	unaware
NC_004603.1	464847	496	+	gene-VP_RS02205
NC_004603.1	468193	1710	+	gene-VP_RS02220
NC_004603.1	469872	146	+	gene-VP_RS02230
NC_004603.1	473468	132	+	gene-VP_RS02240
NC_004603.1	474714	126	+	gene-VP_RS02245
NC_004603.1	481169	35	+	gene-VP_RS02265
NC_004603.1	499509	35	+	gene-VP_RS02320
NC_004603.1	500562	40	+	gene-VP_RS02325
NC_004603.1	502406	30	+	gene-VP_RS02330
NC_004603.1	504479	58	+	gene-VP_RS02335
NC_004603.1	508323	33	+	gene-VP_RS02360
NC_004603.1	513655	6	+	unaware
NC_004603.1	515245	86	+	gene-VP_RS02385
NC_004603.1	517134	13	+	unaware
NC_004603.1	517587	179	+	gene-VP_RS02400
NC_004603.1	519256	180	+	gene-VP_RS02405
NC_004603.1	522326	6	+	unaware
NC_004603.1	522447	184	+	gene-VP_RS02420
NC_004603.1	524616	37	+	gene-VP_RS02430
NC_004603.1	525500	152	+	gene-VP_RS02435
NC_004603.1	528339	1321	+	gene-VP_RS02445
NC_004603.1	531096	66	+	gene-VP_RS02455
NC_004603.1	532823	10	+	unaware
NC_004603.1	536283	225	+	gene-VP_RS02485
NC_004603.1	540618	192	+	gene-VP_RS02500
NC_004603.1	544691	39	+	gene-VP_RS02515
NC_004603.1	545632	68	+	gene-VP_RS02520
NC_004603.1	546804	16	+	gene-VP_RS02530
NC_004603.1	548522	570	+	gene-VP_RS02535
NC_004603.1	553075	71	+	gene-VP_RS02555
NC_004603.1	556362	8	+	unaware
NC_004603.1	558957	12	+	gene-VP_RS02580
NC_004603.1	561943	4	+	unaware
NC_004603.1	562014	134	+	gene-VP_RS02595
NC_004603.1	563175	42	+	gene-VP_RS02600
NC_004603.1	569052	26	+	gene-VP_RS02625
NC_004603.1	571016	161	+	gene-VP_RS02630
NC_004603.1	572067	4	+	unaware
NC_004603.1	574083	7	+	unaware
NC_004603.1	576639	586	+	gene-VP_RS02660
NC_004603.1	581480	22	+	gene-VP_RS02675
NC_004603.1	581615	427	+	unaware
NC_004603.1	583219	36	+	gene-VP_RS02685
NC_004603.1	587368	73	+	gene-VP_RS02715
NC_004603.1	592138	101	+	gene-VP_RS02745
NC_004603.1	597890	4	+	unaware
NC_004603.1	598559	5	+	unaware
NC_004603.1	598967	23	+	gene-VP_RS02765
NC_004603.1	607000	11	+	gene-VP_RS02800
NC_004603.1	614029	208	+	gene-VP_RS02825
NC_004603.1	620996	310	+	gene-VP_RS02855
NC_004603.1	627585	170	+	gene-VP_RS02900
NC_004603.1	629638	393	+	gene-VP_RS02910
NC_004603.1	630971	45	+	gene-VP_RS02915
NC_004603.1	632129	290	+	gene-VP_RS02925
NC_004603.1	636629	319	+	gene-VP_RS02940
NC_004603.1	638347	10	+	gene-VP_RS02945
NC_004603.1	641272	423	+	gene-VP_RS02960
NC_004603.1	648257	1558	+	gene-VP_RS02980
NC_004603.1	653346	5	+	gene-VP_RS03000
NC_004603.1	654419	7	+	gene-VP_RS03010
NC_004603.1	658322	39	+	gene-VP_RS03020
NC_004603.1	665961	8	+	unaware
NC_004603.1	670351	36	+	gene-VP_RS03070
NC_004603.1	675330	14	+	unaware
NC_004603.1	675409	222	+	gene-VP_RS03105
NC_004603.1	679813	4	+	unaware
NC_004603.1	681139	225	+	gene-VP_RS03130
NC_004603.1	683745	176	+	gene-VP_RS03140
NC_004603.1	685922	10	+	gene-VP_RS03145
NC_004603.1	690816	71	+	gene-VP_RS03175
NC_004603.1	692573	107	+	gene-VP_RS03180
NC_004603.1	695470	157	+	gene-VP_RS03190
NC_004603.1	699589	257	+	gene-VP_RS03195
NC_004603.1	702089	1431	+	gene-VP_RS03210
NC_004603.1	704566	99	+	unaware
NC_004603.1	705197	178	+	gene-VP_RS03220
NC_004603.1	706679	906	+	gene-VP_RS03225
NC_004603.1	707331	99	+	gene-VP_RS03230
NC_004603.1	709196	395	+	gene-VP_RS03240
NC_004603.1	711725	192	+	gene-VP_RS03255
NC_004603.1	715409	2096	+	gene-VP_RS03275
NC_004603.1	721024	5	+	unaware
NC_004603.1	721314	107	+	gene-VP_RS03310
NC_004603.1	723248	423	+	gene-VP_RS03315
NC_004603.1	725349	30	+	gene-VP_RS03320
NC_004603.1	727137	60	+	gene-VP_RS03335
NC_004603.1	736911	205	+	gene-VP_RS03375
NC_004603.1	741274	322	+	gene-VP_RS03395
NC_004603.1	741921	148	+	gene-VP_RS03400
NC_004603.1	743008	1058	+	gene-VP_RS03405
NC_004603.1	749500	79	+	unaware
NC_004603.1	749705	262	+	gene-VP_RS03430
NC_004603.1	759721	6	+	unaware
NC_004603.1	764127	327	+	gene-VP_RS03495
NC_004603.1	764948	7	+	unaware
NC_004603.1	770623	117	+	gene-VP_RS03525
NC_004603.1	777749	6	+	unaware
NC_004603.1	779234	495	+	gene-VP_RS03665
NC_004603.1	784789	28	+	gene-VP_RS03695
NC_004603.1	786613	707	+	gene-VP_RS03700
NC_004603.1	794343	5	+	gene-VP_RS03735
NC_004603.1	798784	87	+	gene-VP_RS03750
NC_004603.1	800089	53	+	gene-VP_RS03755
NC_004603.1	800805	847	+	gene-VP_RS03760
NC_004603.1	802729	1185	+	gene-VP_RS03765
NC_004603.1	806357	361	+	gene-VP_RS03790
NC_004603.1	809246	537	+	gene-VP_RS03815
NC_004603.1	811320	48	+	unaware
NC_004603.1	811380	2482	+	gene-VP_RS03835
NC_004603.1	814614	466	+	gene-VP_RS03840
NC_004603.1	819219	294	+	gene-VP_RS03865
NC_004603.1	822710	1582	+	gene-VP_RS03875
NC_004603.1	823799	4409	+	unaware
NC_004603.1	824599	694	+	gene-VP_RS03880
NC_004603.1	829247	9	+	unaware
NC_004603.1	831204	5	+	unaware
NC_004603.1	832218	356	+	gene-VP_RS03915
NC_004603.1	845362	41	+	gene-VP_RS23530
NC_004603.1	845644	111	+	gene-VP_RS03980
NC_004603.1	848965	43	+	gene-VP_RS04005
NC_004603.1	851126	566	+	gene-VP_RS04010
NC_004603.1	854681	11	+	unaware
NC_004603.1	854751	93	+	gene-VP_RS04025
NC_004603.1	856768	10	+	unaware
NC_004603.1	861758	266	+	gene-VP_RS04050
NC_004603.1	863543	2536	+	gene-VP_RS04055
NC_004603.1	868377	540	+	gene-VP_RS04085
NC_004603.1	871639	136	+	gene-VP_RS04100
NC_004603.1	873982	219	+	gene-VP_RS04120
NC_004603.1	885629	36	+	gene-VP_RS04165
NC_004603.1	890946	29	+	gene-VP_RS04175
NC_004603.1	896316	11	+	gene-VP_RS04195
NC_004603.1	898054	121	+	gene-VP_RS04205
NC_004603.1	899936	154	+	gene-VP_RS04210
NC_004603.1	904401	200	+	gene-VP_RS04235
NC_004603.1	906451	4	+	unaware
NC_004603.1	907327	7	+	unaware
NC_004603.1	907452	129	+	gene-VP_RS04260
NC_004603.1	910196	8	+	gene-VP_RS04270
NC_004603.1	911509	4	+	unaware
NC_004603.1	912047	13	+	gene-VP_RS04280
NC_004603.1	912555	8	+	unaware
NC_004603.1	912774	25	+	gene-VP_RS04285
NC_004603.1	929831	31	+	gene-VP_RS04380
NC_004603.1	935061	61	+	gene-VP_RS04400
NC_004603.1	936461	8	+	unaware
NC_004603.1	936543	209	+	gene-VP_RS04405
NC_004603.1	942019	41	+	gene-VP_RS04420
NC_004603.1	951468	7	+	unaware
NC_004603.1	951605	2296	+	gene-VP_RS04465
NC_004603.1	955299	75	+	gene-VP_RS04480
NC_004603.1	957773	3047	+	gene-VP_RS04485
NC_004603.1	961177	34	+	gene-VP_RS04505
NC_004603.1	965190	8	+	unaware
NC_004603.1	965334	110	+	gene-VP_RS04525
NC_004603.1	968926	29	+	unaware
NC_004603.1	969038	98	+	gene-VP_RS04540
NC_004603.1	976638	273	+	gene-VP_RS04575
NC_004603.1	979265	35	+	gene-VP_RS04610
NC_004603.1	984626	10	+	unaware
NC_004603.1	986386	6	+	gene-VP_RS04640
NC_004603.1	987326	16	+	gene-VP_RS04645
NC_004603.1	991610	906	+	gene-VP_RS04655
NC_004603.1	992412	25	+	gene-VP_RS04665
NC_004603.1	995877	154	+	gene-VP_RS04680
NC_004603.1	997237	223	+	gene-VP_RS04690
NC_004603.1	999226	105	+	gene-VP_RS04695
NC_004603.1	999828	71	+	gene-VP_RS04700
NC_004603.1	1002420	470	+	gene-VP_RS04705
NC_004603.1	1006896	18	+	unaware
NC_004603.1	1006943	453	+	gene-VP_RS04725
NC_004603.1	1009173	324	+	gene-VP_RS04740
NC_004603.1	1010780	113	+	gene-VP_RS04745
NC_004603.1	1011628	21	+	gene-VP_RS04750
NC_004603.1	1019037	19	+	unaware
NC_004603.1	1019097	61	+	gene-VP_RS04775
NC_004603.1	1025298	229	+	gene-VP_RS04800
NC_004603.1	1027889	359	+	gene-VP_RS04815
NC_004603.1	1042432	48	+	gene-VP_RS04865
NC_004603.1	1044118	14	+	gene-VP_RS04875
NC_004603.1	1047422	32	+	gene-VP_RS04890
NC_004603.1	1055151	9	+	gene-VP_RS04920
NC_004603.1	1056443	20	+	gene-VP_RS04925
NC_004603.1	1057919	8	+	unaware
NC_004603.1	1058048	26	+	unaware
NC_004603.1	1058108	44	+	gene-VP_RS04935
NC_004603.1	1060607	155	+	unaware
NC_004603.1	1061495	268	+	gene-VP_RS04950
NC_004603.1	1064901	9	+	unaware
NC_004603.1	1066881	22	+	gene-VP_RS04975
NC_004603.1	1067759	92	+	gene-VP_RS04980
NC_004603.1	1069670	31	+	unaware
NC_004603.1	1069775	118	+	gene-VP_RS04990
NC_004603.1	1072884	256	+	gene-VP_RS04995
NC_004603.1	1075847	104	+	gene-VP_RS05005
NC_004603.1	1081343	216	+	gene-VP_RS05035
NC_004603.1	1083028	108	+	gene-VP_RS05050
NC_004603.1	1097246	1077	+	gene-VP_RS05095
NC_004603.1	1099278	18	+	gene-VP_RS05100
NC_004603.1	1101499	178	+	gene-VP_RS05115
NC_004603.1	1103466	1592	+	gene-VP_RS05120
NC_004603.1	1106914	106	+	gene-VP_RS05145
NC_004603.1	1110602	3355	+	gene-VP_RS05170
NC_004603.1	1112466	280	+	gene-VP_RS05175
NC_004603.1	1117541	10	+	gene-VP_RS05205
NC_004603.1	1120418	30	+	gene-VP_RS05215
NC_004603.1	1122451	7	+	unaware
NC_004603.1	1122599	127	+	gene-VP_RS05225
NC_004603.1	1127537	6	+	gene-VP_RS05250
NC_004603.1	1132047	13	+	gene-VP_RS05270
NC_004603.1	1134188	77	+	gene-VP_RS05285
NC_004603.1	1144057	23	+	gene-VP_RS05310
NC_004603.1	1146037	381	+	gene-VP_RS05320
NC_004603.1	1152341	6	+	unaware
NC_004603.1	1158311	84	+	gene-VP_RS05360
NC_004603.1	1161473	187	+	unaware
NC_004603.1	1167792	1057	+	gene-VP_RS05395
NC_004603.1	1169309	9	+	gene-VP_RS05400
NC_004603.1	1172815	5	+	gene-VP_RS05425
NC_004603.1	1175634	92	+	gene-VP_RS05435
NC_004603.1	1176945	14	+	unaware
NC_004603.1	1176998	42	+	gene-VP_RS05440
NC_004603.1	1187879	54	+	gene-VP_RS05500
NC_004603.1	1188266	496	+	gene-VP_RS05505
NC_004603.1	1190668	238	+	gene-VP_RS05515
NC_004603.1	1196548	8	+	unaware
NC_004603.1	1198817	20	+	gene-VP_RS05540
NC_004603.1	1207384	571	+	gene-VP_RS05590
NC_004603.1	1211949	18	+	gene-VP_RS05615
NC_004603.1	1212989	502	+	gene-VP_RS05625
NC_004603.1	1215531	29	+	gene-VP_RS05640
NC_004603.1	1219665	109	+	gene-VP_RS05650
NC_004603.1	1222895	1911	+	gene-VP_RS05660
NC_004603.1	1230850	8	+	unaware
NC_004603.1	1231067	64	+	gene-VP_RS05710
NC_004603.1	1232564	4	+	gene-VP_RS05715
NC_004603.1	1243679	8	+	gene-VP_RS05755
NC_004603.1	1245369	5	+	gene-VP_RS05760
NC_004603.1	1247101	75	+	gene-VP_RS05770
NC_004603.1	1259370	5	+	unaware
NC_004603.1	1263096	11	+	gene-VP_RS05835
NC_004603.1	1266024	16	+	gene-VP_RS05850
NC_004603.1	1268524	7	+	gene-VP_RS05865
NC_004603.1	1275559	261	+	gene-VP_RS05900
NC_004603.1	1287167	20	+	gene-VP_RS05945
NC_004603.1	1288820	193	+	gene-VP_RS05950
NC_004603.1	1293207	14	+	gene-VP_RS05965
NC_004603.1	1298128	1015	+	gene-VP_RS05980
NC_004603.1	1301907	15	+	gene-VP_RS05995
NC_004603.1	1309113	138	+	gene-VP_RS06025
NC_004603.1	1313332	137	+	gene-VP_RS06045
NC_004603.1	1314730	408	+	gene-VP_RS06050
NC_004603.1	1322239	8	+	gene-VP_RS06075
NC_004603.1	1325409	13	+	gene-VP_RS06090
NC_004603.1	1331523	32	+	gene-VP_RS06110
NC_004603.1	1335054	63	+	gene-VP_RS06120
NC_004603.1	1343681	149	+	gene-VP_RS06165
NC_004603.1	1348226	4	+	unaware
NC_004603.1	1355108	11	+	unaware
NC_004603.1	1357082	832	+	gene-VP_RS06215
NC_004603.1	1358657	21551	+	unaware
NC_004603.1	1360623	61	+	gene-VP_RS06240
NC_004603.1	1362546	120	+	gene-VP_RS06245
NC_004603.1	1369495	377	+	gene-VP_RS06275
NC_004603.1	1374474	449	+	gene-VP_RS06285
NC_004603.1	1376042	23	+	gene-VP_RS06295
NC_004603.1	1384932	56	+	gene-VP_RS06335
NC_004603.1	1395971	23	+	gene-VP_RS06390
NC_004603.1	1402793	37	+	gene-VP_RS06430
NC_004603.1	1435256	36	+	gene-VP_RS06560
NC_004603.1	1436144	32	+	gene-VP_RS06565
NC_004603.1	1437457	11	+	gene-VP_RS06580
NC_004603.1	1438277	5	+	unaware
NC_004603.1	1452893	7	+	gene-VP_RS06650
NC_004603.1	1456190	16	+	gene-VP_RS06680
NC_004603.1	1457186	29	+	gene-VP_RS06685
NC_004603.1	1462469	5	+	unaware
NC_004603.1	1462764	216	+	gene-VP_RS06705
NC_004603.1	1464942	355	+	gene-VP_RS06720
NC_004603.1	1468800	64	+	gene-VP_RS06730
NC_004603.1	1483385	28	+	gene-VP_RS06745
NC_004603.1	1495921	18	+	gene-VP_RS06770
NC_004603.1	1505831	8	+	gene-VP_RS06815
NC_004603.1	1523216	20	+	unaware
NC_004603.1	1525939	19	+	unaware
NC_004603.1	1528126	50	+	gene-VP_RS06910
NC_004603.1	1531941	160	+	gene-VP_RS06925
NC_004603.1	1533364	44	+	gene-VP_RS06930
NC_004603.1	1548882	10	+	gene-VP_RS06990
NC_004603.1	1550602	33	+	gene-VP_RS06995
NC_004603.1	1554286	38	+	gene-VP_RS07015
NC_004603.1	1556012	69	+	gene-VP_RS07020
NC_004603.1	1562143	235	+	gene-VP_RS07050
NC_004603.1	1566242	966	+	gene-VP_RS07055
NC_004603.1	1567014	48	+	gene-VP_RS07060
NC_004603.1	1569354	7	+	unaware
NC_004603.1	1569650	37	+	gene-VP_RS07070
NC_004603.1	1592443	7	+	unaware
NC_004603.1	1592468	18	+	gene-VP_RS07170
NC_004603.1	1594579	5	+	unaware
NC_004603.1	1594804	78	+	gene-VP_RS07190
NC_004603.1	1601707	13	+	gene-VP_RS07230
NC_004603.1	1603421	38	+	gene-VP_RS07240
NC_004603.1	1604311	180	+	gene-VP_RS07245
NC_004603.1	1610760	22	+	gene-VP_RS07285
NC_004603.1	1614478	100	+	gene-VP_RS07290
NC_004603.1	1617550	176	+	gene-VP_RS07305
NC_004603.1	1618852	217	+	gene-VP_RS07310
NC_004603.1	1630728	20	+	unaware
NC_004603.1	1630797	56	+	unaware
NC_004603.1	1631158	180	+	unaware
NC_004603.1	1634469	4	+	gene-VP_RS07365
NC_004603.1	1636121	32	+	gene-VP_RS07375
NC_004603.1	1642451	66	+	gene-VP_RS07405
NC_004603.1	1644934	261	+	gene-VP_RS07420
NC_004603.1	1655052	16	+	gene-VP_RS07475
NC_004603.1	1665529	31	+	gene-VP_RS07535
NC_004603.1	1679931	12	+	gene-VP_RS07640
NC_004603.1	1681827	74	+	gene-VP_RS07665
NC_004603.1	1683529	1541	+	gene-VP_RS07670
NC_004603.1	1685803	4	+	unaware
NC_004603.1	1699469	7	+	unaware
NC_004603.1	1705437	4	+	gene-VP_RS07745
NC_004603.1	1706865	108	+	gene-VP_RS07750
NC_004603.1	1711314	143	+	gene-VP_RS07760
NC_004603.1	1713986	75	+	gene-VP_RS07770
NC_004603.1	1716308	169	+	gene-VP_RS07785
NC_004603.1	1723921	28	+	unaware
NC_004603.1	1723977	238	+	gene-VP_RS07815
NC_004603.1	1725508	197	+	gene-VP_RS07825
NC_004603.1	1726179	79	+	gene-VP_RS07835
NC_004603.1	1727784	178	+	gene-VP_RS07840
NC_004603.1	1735184	5	+	unaware
NC_004603.1	1750311	652	+	gene-VP_RS07875
NC_004603.1	1754335	68	+	gene-VP_RS07895
NC_004603.1	1784720	37	+	gene-VP_RS08035
NC_004603.1	1792724	4	+	gene-VP_RS08080
NC_004603.1	1798653	4	+	unaware
NC_004603.1	1811975	43	+	gene-VP_RS08200
NC_004603.1	1817118	58	+	gene-VP_RS08215
NC_004603.1	1825594	216	+	gene-VP_RS08250
NC_004603.1	1831218	68	+	gene-VP_RS08275
NC_004603.1	1849156	7	+	gene-VP_RS08355
NC_004603.1	1851488	171	+	gene-VP_RS08365
NC_004603.1	1854099	27	+	gene-VP_RS08375
NC_004603.1	1855889	98	+	gene-VP_RS08385
NC_004603.1	1858972	7	+	unaware
NC_004603.1	1859077	22	+	gene-VP_RS08400
NC_004603.1	1862329	107	+	gene-VP_RS08410
NC_004603.1	1864629	8	+	gene-VP_RS08420
NC_004603.1	1866685	11	+	gene-VP_RS08430
NC_004603.1	1878367	8	+	gene-VP_RS08485
NC_004603.1	1935503	55	+	gene-VP_RS08945
NC_004603.1	1938230	5	+	unaware
NC_004603.1	1938909	6	+	unaware
NC_004603.1	1943409	15	+	unaware
NC_004603.1	1948297	5	+	unaware
NC_004603.1	1957358	96	+	gene-VP_RS09130
NC_004603.1	1961405	12	+	gene-VP_RS09145
NC_004603.1	1962348	409	+	gene-VP_RS09150
NC_004603.1	1965387	5	+	gene-VP_RS09160
NC_004603.1	1967165	116	+	gene-VP_RS09165
NC_004603.1	1969654	40	+	unaware
NC_004603.1	1971254	84	+	gene-VP_RS09185
NC_004603.1	1974483	35	+	gene-VP_RS23595
NC_004603.1	1978091	2427	+	gene-VP_RS09205
NC_004603.1	1981563	1118	+	gene-VP_RS09225
NC_004603.1	1982672	405	+	gene-VP_RS09230
NC_004603.1	1984809	10	+	gene-VP_RS09240
NC_004603.1	1991592	160	+	gene-VP_RS09260
NC_004603.1	1997340	6	+	unaware
NC_004603.1	1997688	64	+	unaware
NC_004603.1	2016432	4	+	unaware
NC_004603.1	2019843	197	+	gene-VP_RS09390
NC_004603.1	2020939	647	+	gene-VP_RS09395
NC_004603.1	2026313	394	+	gene-VP_RS09415
NC_004603.1	2027413	34	+	gene-VP_RS09420
NC_004603.1	2038596	71	+	gene-VP_RS09475
NC_004603.1	2041894	633	+	gene-VP_RS09485
NC_004603.1	2044195	15	+	gene-VP_RS09500
NC_004603.1	2047017	27	+	gene-VP_RS09525
NC_004603.1	2049873	17	+	gene-VP_RS09535
NC_004603.1	2053877	20	+	gene-VP_RS09550
NC_004603.1	2056724	56	+	gene-VP_RS09560
NC_004603.1	2058178	117	+	gene-VP_RS09565
NC_004603.1	2062470	89	+	gene-VP_RS09580
NC_004603.1	2063088	123	+	gene-VP_RS09585
NC_004603.1	2067086	6	+	unaware
NC_004603.1	2067165	12	+	gene-VP_RS09605
NC_004603.1	2072352	7	+	unaware
NC_004603.1	2072513	144	+	gene-VP_RS09625
NC_004603.1	2077588	30	+	gene-VP_RS09640
NC_004603.1	2081192	27	+	gene-VP_RS09650
NC_004603.1	2089371	6	+	gene-VP_RS09690
NC_004603.1	2102486	6	+	unaware
NC_004603.1	2102506	21	+	gene-VP_RS09760
NC_004603.1	2106060	19	+	gene-VP_RS09780
NC_004603.1	2111203	44	+	gene-VP_RS09790
NC_004603.1	2113104	70	+	gene-VP_RS09800
NC_004603.1	2121517	106	+	gene-VP_RS09835
NC_004603.1	2131060	8	+	unaware
NC_004603.1	2131108	90	+	gene-VP_RS09880
NC_004603.1	2132062	31	+	gene-VP_RS09890
NC_004603.1	2139160	6	+	unaware
NC_004603.1	2139934	22	+	gene-VP_RS09910
NC_004603.1	2143092	78	+	gene-VP_RS09925
NC_004603.1	2143956	4	+	gene-VP_RS09930
NC_004603.1	2147953	4	+	unaware
NC_004603.1	2159153	20	+	gene-VP_RS10015
NC_004603.1	2161085	834	+	gene-VP_RS10025
NC_004603.1	2164692	29	+	gene-VP_RS10030
NC_004603.1	2166970	29	+	gene-VP_RS10040
NC_004603.1	2171988	611	+	gene-VP_RS10060
NC_004603.1	2175617	4	+	unaware
NC_004603.1	2176407	675	+	gene-VP_RS10075
NC_004603.1	2176492	872	+	gene-VP_RS10075
NC_004603.1	2179731	63	+	gene-VP_RS10090
NC_004603.1	2188204	2951	+	gene-VP_RS10125
NC_004603.1	2204280	8	+	unaware
NC_004603.1	2204450	50	+	gene-VP_RS10200
NC_004603.1	2210199	12	+	gene-VP_RS10220
NC_004603.1	2210591	304	+	gene-VP_RS10230
NC_004603.1	2217393	417	+	gene-VP_RS10260
NC_004603.1	2219964	143	+	gene-VP_RS10280
NC_004603.1	2223204	238	+	unaware
NC_004603.1	2223308	3466	+	gene-VP_RS10295
NC_004603.1	2224162	50	+	gene-VP_RS10300
NC_004603.1	2229011	919	+	gene-VP_RS10320
NC_004603.1	2232306	68	+	gene-VP_RS10330
NC_004603.1	2237380	4	+	unaware
NC_004603.1	2237605	511	+	gene-VP_RS10355
NC_004603.1	2239841	9	+	gene-VP_RS10365
NC_004603.1	2242176	128	+	gene-VP_RS10380
NC_004603.1	2251315	132	+	gene-VP_RS10410
NC_004603.1	2257820	45	+	gene-VP_RS10435
NC_004603.1	2263869	54	+	gene-VP_RS10455
NC_004603.1	2265936	486	+	gene-VP_RS10460
NC_004603.1	2267273	38	+	gene-VP_RS10470
NC_004603.1	2268880	126	+	unaware
NC_004603.1	2269048	6670	+	gene-VP_RS10480
NC_004603.1	2273515	142	+	gene-VP_RS10500
NC_004603.1	2275469	38	+	gene-VP_RS10505
NC_004603.1	2278088	62	+	gene-VP_RS10515
NC_004603.1	2278547	473	+	gene-VP_RS10525
NC_004603.1	2278886	573	+	gene-VP_RS10525
NC_004603.1	2282261	34	+	gene-VP_RS10545
NC_004603.1	2286667	6	+	gene-VP_RS10570
NC_004603.1	2293434	102	+	gene-VP_RS10605
NC_004603.1	2308678	68	+	gene-VP_RS10660
NC_004603.1	2312614	396	+	gene-VP_RS10680
NC_004603.1	2315711	89	+	gene-VP_RS10695
NC_004603.1	2316982	20	+	gene-VP_RS10705
NC_004603.1	2320165	38	+	gene-VP_RS10710
NC_004603.1	2324468	10	+	gene-VP_RS10725
NC_004603.1	2326181	856	+	gene-VP_RS10735
NC_004603.1	2330673	6	+	unaware
NC_004603.1	2335479	5	+	unaware
NC_004603.1	2377472	56	+	gene-VP_RS10995
NC_004603.1	2378739	56	+	gene-VP_RS11010
NC_004603.1	2383915	67	+	gene-VP_RS11040
NC_004603.1	2386412	8	+	unaware
NC_004603.1	2386438	33	+	gene-VP_RS11055
NC_004603.1	2388001	368	+	gene-VP_RS11065
NC_004603.1	2391216	48	+	gene-VP_RS11080
NC_004603.1	2393381	288	+	gene-VP_RS11090
NC_004603.1	2399789	34	+	gene-VP_RS11115
NC_004603.1	2403653	49	+	gene-VP_RS11130
NC_004603.1	2404730	123	+	gene-VP_RS11140
NC_004603.1	2405751	188	+	gene-VP_RS11145
NC_004603.1	2416887	4	+	unaware
NC_004603.1	2431196	6	+	unaware
NC_004603.1	2431281	370	+	gene-VP_RS11255
NC_004603.1	2432275	83	+	gene-VP_RS11260
NC_004603.1	2435050	64	+	gene-VP_RS11265
NC_004603.1	2436420	17	+	gene-VP_RS11280
NC_004603.1	2439383	39	+	gene-VP_RS11300
NC_004603.1	2442838	22	+	gene-VP_RS11320
NC_004603.1	2443585	1491	+	gene-VP_RS11325
NC_004603.1	2445528	179	+	gene-VP_RS11335
NC_004603.1	2452586	15	+	gene-VP_RS11365
NC_004603.1	2464431	115	+	gene-VP_RS11425
NC_004603.1	2471200	5487	+	gene-VP_RS11470
NC_004603.1	2472148	53	+	gene-VP_RS11480
NC_004603.1	2481022	28	+	gene-VP_RS11520
NC_004603.1	2487389	19	+	unaware
NC_004603.1	2491264	13	+	gene-VP_RS11540
NC_004603.1	2494217	4	+	gene-VP_RS11550
NC_004603.1	2494241	7	+	gene-VP_RS11550
NC_004603.1	2495290	211	+	gene-VP_RS11555
NC_004603.1	2495888	59	+	gene-VP_RS11560
NC_004603.1	2502979	111	+	gene-VP_RS11585
NC_004603.1	2503953	25	+	gene-VP_RS11590
NC_004603.1	2505694	25	+	gene-VP_RS11595
NC_004603.1	2508193	21	+	gene-VP_RS11605
NC_004603.1	2509328	9	+	gene-VP_RS11615
NC_004603.1	2513164	27	+	gene-VP_RS11630
NC_004603.1	2519116	89	+	gene-VP_RS11655
NC_004603.1	2526605	18	+	gene-VP_RS11680
NC_004603.1	2544790	11	+	gene-VP_RS11770
NC_004603.1	2549727	71	+	gene-VP_RS11785
NC_004603.1	2553176	52	+	gene-VP_RS11795
NC_004603.1	2565815	89	+	gene-VP_RS11865
NC_004603.1	2568150	47	+	gene-VP_RS11875
NC_004603.1	2588311	140	+	gene-VP_RS11965
NC_004603.1	2589607	28311	+	gene-VP_RS11975
NC_004603.1	2594897	103	+	gene-VP_RS11995
NC_004603.1	2601172	402	+	gene-VP_RS12015
NC_004603.1	2602712	71	+	gene-VP_RS12020
NC_004603.1	2603986	157	+	gene-VP_RS12025
NC_004603.1	2605172	37	+	gene-VP_RS12030
NC_004603.1	2609407	31	+	gene-VP_RS12035
NC_004603.1	2640545	43	+	gene-VP_RS12135
NC_004603.1	2641322	698	+	gene-VP_RS12140
NC_004603.1	2642969	131	+	gene-VP_RS12150
NC_004603.1	2651566	728	+	gene-VP_RS12190
NC_004603.1	2653148	856	+	gene-VP_RS12200
NC_004603.1	2662067	256	+	gene-VP_RS12230
NC_004603.1	2666615	50	+	gene-VP_RS12250
NC_004603.1	2668157	157	+	gene-VP_RS12260
NC_004603.1	2673363	299	+	gene-VP_RS12295
NC_004603.1	2695101	149	+	gene-VP_RS12425
NC_004603.1	2712400	39	+	gene-VP_RS12495
NC_004603.1	2724690	55	+	unaware
NC_004603.1	2724832	103	+	gene-VP_RS12555
NC_004603.1	2727816	229	+	gene-VP_RS12565
NC_004603.1	2729604	177	+	gene-VP_RS12575
NC_004603.1	2733456	322	+	gene-VP_RS12600
NC_004603.1	2734650	911	+	gene-VP_RS12610
NC_004603.1	2735501	544	+	gene-VP_RS12615
NC_004603.1	2737813	5	+	unaware
NC_004603.1	2750365	484	+	gene-VP_RS12675
NC_004603.1	2752776	28	+	gene-VP_RS12685
NC_004603.1	2753409	55	+	gene-VP_RS12695
NC_004603.1	2758887	33	+	gene-VP_RS12725
NC_004603.1	2762421	34	+	gene-VP_RS12755
NC_004603.1	2767368	52	+	gene-VP_RS12775
NC_004603.1	2768382	179	+	gene-VP_RS12780
NC_004603.1	2770085	1021	+	gene-VP_RS12805
NC_004603.1	2771100	43	+	gene-VP_RS12825
NC_004603.1	2773018	410	+	gene-VP_RS12850
NC_004603.1	2783058	4	+	unaware
NC_004603.1	2784307	4	+	unaware
NC_004603.1	2792998	58	+	gene-VP_RS12955
NC_004603.1	2795782	162	+	gene-VP_RS12970
NC_004603.1	2797903	126	+	unaware
NC_004603.1	2798020	338	+	gene-VP_RS12980
NC_004603.1	2801138	41	+	gene-VP_RS12985
NC_004603.1	2804509	9	+	gene-VP_RS13005
NC_004603.1	2805888	19	+	gene-VP_RS13010
NC_004603.1	2806988	29	+	gene-VP_RS13015
NC_004603.1	2807103	70	+	gene-VP_RS13025
NC_004603.1	2808699	694	+	gene-VP_RS13030
NC_004603.1	2814687	22	+	unaware
NC_004603.1	2815030	130	+	gene-VP_RS13075
NC_004603.1	2819960	389	+	unaware
NC_004603.1	2820172	847	+	gene-VP_RS13110
NC_004603.1	2822518	254	+	gene-VP_RS13125
NC_004603.1	2825403	299	+	gene-VP_RS13135
NC_004603.1	2845463	8	+	unaware
NC_004603.1	2846995	12	+	unaware
NC_004603.1	2866500	584	+	gene-VP_RS13300
NC_004603.1	2867520	94	+	gene-VP_RS13305
NC_004603.1	2873788	264	+	gene-VP_RS13320
NC_004603.1	2879394	180	+	gene-VP_RS13330
NC_004603.1	2894914	287	+	gene-VP_RS13405
NC_004603.1	2900024	18	+	unaware
NC_004603.1	2902428	75	+	gene-VP_RS13435
NC_004603.1	2914402	38	+	unaware
NC_004603.1	2914585	115	+	gene-VP_RS13510
NC_004603.1	2918283	1112	+	gene-VP_RS13520
NC_004603.1	2919571	19	+	gene-VP_RS13525
NC_004603.1	2925214	36	+	gene-VP_RS13550
NC_004603.1	2926802	127	+	gene-VP_RS13555
NC_004603.1	2929717	207	+	gene-VP_RS13560
NC_004603.1	2935479	130	+	gene-VP_RS13580
NC_004603.1	2943956	4	+	unaware
NC_004603.1	2945995	22	+	gene-VP_RS13645
NC_004603.1	2946928	48	+	gene-VP_RS13650
NC_004603.1	2951792	163	+	gene-VP_RS13680
NC_004603.1	2956702	2929	+	gene-VP_RS13705
NC_004603.1	2977060	12	+	gene-VP_RS13785
NC_004603.1	2981806	5	+	unaware
NC_004603.1	2982895	5	+	unaware
NC_004603.1	2986849	61	+	gene-VP_RS13830
NC_004603.1	2990817	129	+	gene-VP_RS13905
NC_004603.1	2992048	122	+	gene-VP_RS13910
NC_004603.1	2993097	8	+	gene-VP_RS13915
NC_004603.1	2994696	98	+	gene-VP_RS13920
NC_004603.1	2996807	68	+	gene-VP_RS13925
NC_004603.1	2999852	347	+	gene-VP_RS13940
NC_004603.1	3001166	236	+	gene-VP_RS13945
NC_004603.1	3006820	4	+	unaware
NC_004603.1	3007866	622	+	gene-VP_RS13980
NC_004603.1	3013373	115	+	gene-VP_RS14010
NC_004603.1	3016812	343	+	gene-VP_RS14020
NC_004603.1	3020494	23	+	gene-VP_RS14040
NC_004603.1	3024853	7	+	unaware
NC_004603.1	3024943	37	+	gene-VP_RS14065
NC_004603.1	3027105	34	+	gene-VP_RS14070
NC_004603.1	3027828	172	+	gene-VP_RS14075
NC_004603.1	3029270	8177	+	gene-VP_RS14085
NC_004603.1	3030932	2547	+	gene-VP_RS14090
NC_004603.1	3034487	33	+	gene-VP_RS14100
NC_004603.1	3039426	21	+	gene-VP_RS14120
NC_004603.1	3051827	510	+	gene-VP_RS14165
NC_004603.1	3054365	263	+	gene-VP_RS14175
NC_004603.1	3055383	1471	+	gene-VP_RS14185
NC_004603.1	3060010	21	+	gene-VP_RS14200
NC_004603.1	3080535	5	+	unaware
NC_004603.1	3080584	106	+	gene-VP_RS14295
NC_004603.1	3084835	64	+	gene-VP_RS14310
NC_004603.1	3087811	28	+	gene-VP_RS14320
NC_004603.1	3096479	7	+	unaware
NC_004603.1	3100694	61	+	gene-VP_RS14365
NC_004603.1	3102373	7	+	gene-VP_RS14375
NC_004603.1	3107878	97	+	gene-VP_RS14405
NC_004603.1	3116827	4	+	unaware
NC_004603.1	3122763	77	+	gene-VP_RS14475
NC_004603.1	3125768	24	+	gene-VP_RS14490
NC_004603.1	3126292	239	+	gene-VP_RS14495
NC_004603.1	3138939	70	+	gene-VP_RS14535
NC_004603.1	3143316	74	+	gene-VP_RS14555
NC_004603.1	3145786	20	+	unaware
NC_004603.1	3150570	49	+	gene-VP_RS14590
NC_004603.1	3154609	94	+	gene-VP_RS14605
NC_004603.1	3160777	11	+	unaware
NC_004603.1	3160885	73	+	gene-VP_RS14640
NC_004603.1	3164342	41	+	unaware
NC_004603.1	3165100	9	+	gene-VP_RS14675
NC_004603.1	3166600	6	+	unaware
NC_004603.1	3166681	98	+	gene-VP_RS14685
NC_004603.1	3172550	83	+	gene-VP_RS14720
NC_004603.1	3173690	275	+	gene-VP_RS14725
NC_004603.1	3175147	37	+	gene-VP_RS14735
NC_004603.1	3184758	248	+	gene-VP_RS14780
NC_004603.1	3188020	142	+	gene-VP_RS14790
NC_004603.1	3204827	314	+	unaware
NC_004603.1	3208046	4	+	unaware
NC_004603.1	3211109	47	+	gene-VP_RS14895
NC_004603.1	3215741	3275	+	unaware
NC_004603.1	3222918	10	+	gene-VP_RS14950
NC_004603.1	3223923	93	+	gene-VP_RS14955
NC_004603.1	3240191	17	+	gene-VP_RS15035
NC_004603.1	3243634	6	+	unaware
NC_004603.1	3243679	102	+	gene-VP_RS15065
NC_004603.1	3248829	491	+	gene-VP_RS15095
NC_004603.1	3257006	742	+	gene-VP_RS23630
NC_004603.1	3257398	67	+	gene-VP_RS15130
NC_004603.1	3257877	51	+	gene-VP_RS15135
NC_004603.1	3260239	212	+	gene-VP_RS15145
NC_004603.1	3262000	25	+	gene-VP_RS15155
NC_004603.1	3264839	61	+	gene-VP_RS15165
NC_004603.1	3272546	5	+	gene-VP_RS15195
NC_004603.1	3272823	12	+	unaware
NC_004603.1	3274699	12	+	gene-VP_RS15205
NC_004605.1	768	64	+	gene-VP_RS15280
NC_004605.1	1116	107	+	gene-VP_RS15280
NC_004605.1	5997	620	+	gene-VP_RS15300
NC_004605.1	10433	677	+	gene-VP_RS15325
NC_004605.1	24332	31	+	gene-VP_RS15395
NC_004605.1	25149	168	+	gene-VP_RS15400
NC_004605.1	29419	115	+	gene-VP_RS15420
NC_004605.1	30846	81	+	gene-VP_RS15425
NC_004605.1	33748	170	+	gene-VP_RS15445
NC_004605.1	36690	5	+	unaware
NC_004605.1	44086	17	+	gene-VP_RS15505
NC_004605.1	49493	385	+	gene-VP_RS15525
NC_004605.1	51905	156	+	gene-VP_RS15535
NC_004605.1	56812	14	+	gene-VP_RS15555
NC_004605.1	57785	18	+	gene-VP_RS15560
NC_004605.1	63368	19	+	gene-VP_RS15590
NC_004605.1	68887	7	+	gene-VP_RS15625
NC_004605.1	83886	20	+	gene-VP_RS15690
NC_004605.1	87875	26	+	gene-VP_RS15710
NC_004605.1	88847	85	+	gene-VP_RS15715
NC_004605.1	93295	92	+	gene-VP_RS15735
NC_004605.1	100779	17	+	gene-VP_RS15765
NC_004605.1	106212	6	+	gene-VP_RS15795
NC_004605.1	107077	4	+	gene-VP_RS15800
NC_004605.1	108340	46	+	gene-VP_RS15805
NC_004605.1	113471	13	+	gene-VP_RS15830
NC_004605.1	117708	118	+	gene-VP_RS15860
NC_004605.1	128128	22	+	gene-VP_RS15910
NC_004605.1	131893	27	+	gene-VP_RS15925
NC_004605.1	132753	11	+	gene-VP_RS15930
NC_004605.1	132910	506	+	unaware
NC_004605.1	134508	851	+	gene-VP_RS15955
NC_004605.1	140548	54	+	gene-VP_RS15980
NC_004605.1	142001	51	+	gene-VP_RS15990
NC_004605.1	145338	9	+	gene-VP_RS16005
NC_004605.1	159233	48	+	gene-VP_RS16085
NC_004605.1	167742	5	+	gene-VP_RS16110
NC_004605.1	172290	11	+	gene-VP_RS16135
NC_004605.1	173276	94	+	unaware
NC_004605.1	180565	16	+	gene-VP_RS16160
NC_004605.1	188008	9	+	unaware
NC_004605.1	188665	21	+	gene-VP_RS16185
NC_004605.1	190582	23	+	gene-VP_RS16195
NC_004605.1	193359	13	+	gene-VP_RS16210
NC_004605.1	209522	274	+	gene-VP_RS16275
NC_004605.1	219654	48	+	gene-VP_RS16325
NC_004605.1	225011	9	+	gene-VP_RS16355
NC_004605.1	233414	32	+	gene-VP_RS16375
NC_004605.1	236188	5	+	unaware
NC_004605.1	236217	31	+	gene-VP_RS16395
NC_004605.1	245344	83	+	gene-VP_RS16435
NC_004605.1	250545	5	+	unaware
NC_004605.1	250615	134	+	gene-VP_RS16460
NC_004605.1	251961	2556	+	gene-VP_RS16465
NC_004605.1	254830	9	+	unaware
NC_004605.1	256270	26	+	gene-VP_RS16485
NC_004605.1	259764	237	+	gene-VP_RS16500
NC_004605.1	262333	45	+	gene-VP_RS16515
NC_004605.1	274545	102	+	gene-VP_RS16595
NC_004605.1	281010	19	+	gene-VP_RS16610
NC_004605.1	282129	57	+	gene-VP_RS16615
NC_004605.1	282784	32	+	gene-VP_RS16620
NC_004605.1	286300	542	+	gene-VP_RS16645
NC_004605.1	288746	49	+	gene-VP_RS16655
NC_004605.1	290530	4	+	gene-VP_RS16665
NC_004605.1	292305	47	+	gene-VP_RS16680
NC_004605.1	300555	5	+	gene-VP_RS16715
NC_004605.1	303004	182	+	gene-VP_RS16730
NC_004605.1	304833	87	+	gene-VP_RS16740
NC_004605.1	308758	11	+	gene-VP_RS16760
NC_004605.1	310227	134	+	gene-VP_RS16765
NC_004605.1	311000	30	+	gene-VP_RS16770
NC_004605.1	313533	12	+	gene-VP_RS16785
NC_004605.1	315379	22	+	gene-VP_RS16795
NC_004605.1	319035	259	+	gene-VP_RS16815
NC_004605.1	321266	4	+	unaware
NC_004605.1	325948	5	+	unaware
NC_004605.1	327984	5	+	unaware
NC_004605.1	328177	10	+	gene-VP_RS16860
NC_004605.1	330133	14	+	gene-VP_RS16875
NC_004605.1	338300	4	+	gene-VP_RS16900
NC_004605.1	349599	9	+	gene-VP_RS16955
NC_004605.1	355304	6	+	unaware
NC_004605.1	362663	213	+	gene-VP_RS17005
NC_004605.1	369764	87	+	gene-VP_RS17030
NC_004605.1	372215	4	+	unaware
NC_004605.1	373528	7	+	gene-VP_RS17050
NC_004605.1	389222	19	+	gene-VP_RS17120
NC_004605.1	394296	105	+	gene-VP_RS17140
NC_004605.1	395966	4	+	unaware
NC_004605.1	399650	45	+	gene-VP_RS17165
NC_004605.1	400980	9	+	gene-VP_RS17175
NC_004605.1	402864	18	+	gene-VP_RS17185
NC_004605.1	405471	34	+	gene-VP_RS17200
NC_004605.1	408406	67	+	gene-VP_RS17210
NC_004605.1	408761	98	+	gene-VP_RS17215
NC_004605.1	410137	16	+	unaware
NC_004605.1	410430	267	+	gene-VP_RS17225
NC_004605.1	412430	4	+	unaware
NC_004605.1	412468	113	+	gene-VP_RS17235
NC_004605.1	413347	292	+	gene-VP_RS17245
NC_004605.1	421570	26	+	gene-VP_RS17295
NC_004605.1	423426	113	+	gene-VP_RS17310
NC_004605.1	425677	67	+	gene-VP_RS17320
NC_004605.1	432537	130	+	gene-VP_RS17350
NC_004605.1	445414	22	+	unaware
NC_004605.1	450688	4	+	gene-VP_RS23640
NC_004605.1	455463	275	+	gene-VP_RS17435
NC_004605.1	456140	43	+	gene-VP_RS17440
NC_004605.1	463268	24	+	unaware
NC_004605.1	475025	1543	+	gene-VP_RS23645
NC_004605.1	478294	7	+	gene-VP_RS17525
NC_004605.1	482136	4	+	unaware
NC_004605.1	487721	33	+	gene-VP_RS17555
NC_004605.1	488409	74	+	unaware
NC_004605.1	493164	13	+	gene-VP_RS17565
NC_004605.1	498742	5	+	gene-VP_RS17590
NC_004605.1	504566	74	+	gene-VP_RS17620
NC_004605.1	514191	59	+	gene-VP_RS17670
NC_004605.1	515821	6	+	gene-VP_RS23650
NC_004605.1	521725	46	+	gene-VP_RS17700
NC_004605.1	522482	126	+	gene-VP_RS17705
NC_004605.1	525567	5	+	unaware
NC_004605.1	526881	21	+	gene-VP_RS17720
NC_004605.1	528157	159	+	gene-VP_RS17725
NC_004605.1	532434	74	+	gene-VP_RS17745
NC_004605.1	533810	64	+	gene-VP_RS17750
NC_004605.1	536584	135	+	gene-VP_RS17770
NC_004605.1	542181	11	+	gene-VP_RS17795
NC_004605.1	549069	133	+	gene-VP_RS17840
NC_004605.1	551753	26	+	gene-VP_RS17865
NC_004605.1	555716	13	+	gene-VP_RS17885
NC_004605.1	563247	816	+	gene-VP_RS17910
NC_004605.1	570452	376	+	gene-VP_RS17945
NC_004605.1	573543	504	+	gene-VP_RS17965
NC_004605.1	577008	7	+	gene-VP_RS17980
NC_004605.1	579544	6	+	gene-VP_RS17990
NC_004605.1	580568	14	+	gene-VP_RS18000
NC_004605.1	581037	37	+	gene-VP_RS18005
NC_004605.1	585288	24	+	gene-VP_RS18025
NC_004605.1	586048	82	+	gene-VP_RS18035
NC_004605.1	587581	122	+	gene-VP_RS18040
NC_004605.1	604014	12	+	gene-VP_RS18090
NC_004605.1	605399	82	+	gene-VP_RS18100
NC_004605.1	607174	15	+	gene-VP_RS18110
NC_004605.1	610727	83	+	gene-VP_RS18125
NC_004605.1	614708	2864	+	gene-VP_RS18135
NC_004605.1	617707	59	+	gene-VP_RS18145
NC_004605.1	624507	7	+	gene-VP_RS18180
NC_004605.1	632734	19	+	gene-VP_RS18220
NC_004605.1	639129	16	+	gene-VP_RS18245
NC_004605.1	642510	23	+	gene-VP_RS18255
NC_004605.1	647131	54	+	gene-VP_RS18285
NC_004605.1	653559	70	+	gene-VP_RS18310
NC_004605.1	655036	20	+	gene-VP_RS18320
NC_004605.1	657862	10	+	gene-VP_RS18335
NC_004605.1	659103	11	+	gene-VP_RS18340
NC_004605.1	660018	8	+	gene-VP_RS18350
NC_004605.1	668813	11	+	gene-VP_RS18390
NC_004605.1	690657	8	+	unaware
NC_004605.1	690677	105	+	gene-VP_RS18410
NC_004605.1	694431	29	+	gene-VP_RS18425
NC_004605.1	717353	78	+	gene-VP_RS18510
NC_004605.1	721501	4	+	unaware
NC_004605.1	723718	25	+	gene-VP_RS18540
NC_004605.1	728128	15	+	gene-VP_RS18555
NC_004605.1	734627	34	+	gene-VP_RS18580
NC_004605.1	736235	89	+	gene-VP_RS18590
NC_004605.1	741075	11	+	unaware
NC_004605.1	748836	13	+	unaware
NC_004605.1	749153	91	+	gene-VP_RS18625
NC_004605.1	750816	6	+	gene-VP_RS18635
NC_004605.1	773922	5	+	gene-VP_RS18740
NC_004605.1	777835	4	+	unaware
NC_004605.1	778107	65	+	gene-VP_RS18760
NC_004605.1	778243	119	+	gene-VP_RS18760
NC_004605.1	780205	149	+	gene-VP_RS18775
NC_004605.1	782952	67	+	gene-VP_RS18785
NC_004605.1	787496	8	+	gene-VP_RS18800
NC_004605.1	788995	14	+	gene-VP_RS18820
NC_004605.1	793855	10	+	gene-VP_RS18835
NC_004605.1	798502	47	+	gene-VP_RS18855
NC_004605.1	800886	39	+	gene-VP_RS18865
NC_004605.1	803984	7	+	gene-VP_RS18875
NC_004605.1	806400	5	+	gene-VP_RS18895
NC_004605.1	810333	10	+	gene-VP_RS18915
NC_004605.1	811874	57	+	gene-VP_RS18920
NC_004605.1	813477	108	+	gene-VP_RS18935
NC_004605.1	816404	78	+	gene-VP_RS18955
NC_004605.1	823668	30	+	gene-VP_RS18995
NC_004605.1	825283	36	+	gene-VP_RS19000
NC_004605.1	827767	10	+	unaware
NC_004605.1	833212	44	+	gene-VP_RS19030
NC_004605.1	834061	147	+	gene-VP_RS19035
NC_004605.1	836176	11	+	gene-VP_RS19050
NC_004605.1	846567	37	+	gene-VP_RS19080
NC_004605.1	848735	52	+	gene-VP_RS19090
NC_004605.1	857076	10	+	gene-VP_RS19135
NC_004605.1	862766	8	+	unaware
NC_004605.1	864442	34	+	gene-VP_RS19160
NC_004605.1	874511	161	+	gene-VP_RS19185
NC_004605.1	880119	33	+	gene-VP_RS19205
NC_004605.1	881053	70	+	gene-VP_RS19210
NC_004605.1	884030	5	+	gene-VP_RS19225
NC_004605.1	887361	7	+	unaware
NC_004605.1	887481	336	+	gene-VP_RS19245
NC_004605.1	888654	352	+	gene-VP_RS19250
NC_004605.1	891187	38	+	unaware
NC_004605.1	891270	86	+	gene-VP_RS19260
NC_004605.1	893354	75	+	gene-VP_RS19265
NC_004605.1	894835	182	+	gene-VP_RS19270
NC_004605.1	900050	68	+	unaware
NC_004605.1	902174	87	+	gene-VP_RS19310
NC_004605.1	904789	29	+	gene-VP_RS19320
NC_004605.1	906106	80	+	gene-VP_RS19330
NC_004605.1	907048	78	+	gene-VP_RS19335
NC_004605.1	912933	4	+	unaware
NC_004605.1	917018	122	+	gene-VP_RS19370
NC_004605.1	921132	19	+	gene-VP_RS19390
NC_004605.1	923188	242	+	gene-VP_RS19395
NC_004605.1	924355	13	+	unaware
NC_004605.1	926815	19	+	gene-VP_RS19405
NC_004605.1	929530	8	+	unaware
NC_004605.1	930701	247	+	gene-VP_RS19415
NC_004605.1	931419	221	+	gene-VP_RS19420
NC_004605.1	946722	25	+	gene-VP_RS19550
NC_004605.1	958099	30	+	gene-VP_RS19605
NC_004605.1	961616	191	+	gene-VP_RS19620
NC_004605.1	966443	153	+	gene-VP_RS19645
NC_004605.1	966934	320	+	gene-VP_RS19650
NC_004605.1	968628	4	+	unaware
NC_004605.1	970648	4	+	gene-VP_RS19670
NC_004605.1	975084	10	+	gene-VP_RS19685
NC_004605.1	981828	17	+	gene-VP_RS19715
NC_004605.1	981883	24	+	unaware
NC_004605.1	985231	12	+	unaware
NC_004605.1	996945	4	+	unaware
NC_004605.1	997680	35	+	gene-VP_RS19750
NC_004605.1	1003275	164	+	gene-VP_RS19770
NC_004605.1	1007065	17	+	gene-VP_RS19785
NC_004605.1	1012287	15	+	gene-VP_RS19800
NC_004605.1	1018149	17	+	gene-VP_RS19820
NC_004605.1	1018836	477	+	gene-VP_RS19825
NC_004605.1	1021018	47	+	gene-VP_RS19835
NC_004605.1	1027016	11	+	gene-VP_RS19865
NC_004605.1	1034791	1378	+	gene-VP_RS19900
NC_004605.1	1053262	48	+	gene-VP_RS19970
NC_004605.1	1064716	25	+	gene-VP_RS20025
NC_004605.1	1066883	71	+	gene-VP_RS20035
NC_004605.1	1073434	5	+	unaware
NC_004605.1	1073751	12	+	gene-VP_RS20070
NC_004605.1	1084533	4	+	unaware
NC_004605.1	1105479	8	+	gene-VP_RS20190
NC_004605.1	1110509	52	+	gene-VP_RS20230
NC_004605.1	1121634	5	+	unaware
NC_004605.1	1125424	18	+	gene-VP_RS20290
NC_004605.1	1127298	15	+	gene-VP_RS20295
NC_004605.1	1131889	4	+	unaware
NC_004605.1	1136685	447	+	gene-VP_RS20335
NC_004605.1	1147651	6	+	gene-VP_RS20390
NC_004605.1	1151534	5	+	unaware
NC_004605.1	1152007	130	+	gene-VP_RS20400
NC_004605.1	1153083	18	+	gene-VP_RS20405
NC_004605.1	1156213	32	+	gene-VP_RS20430
NC_004605.1	1162855	7	+	gene-VP_RS20460
NC_004605.1	1168754	88	+	gene-VP_RS20480
NC_004605.1	1177178	11	+	unaware
NC_004605.1	1187492	43	+	gene-VP_RS20560
NC_004605.1	1198337	35	+	gene-VP_RS20595
NC_004605.1	1199963	19	+	gene-VP_RS20605
NC_004605.1	1220304	7	+	gene-VP_RS20705
NC_004605.1	1225132	20	+	unaware
NC_004605.1	1230072	13	+	gene-VP_RS20745
NC_004605.1	1231527	274	+	gene-VP_RS20755
NC_004605.1	1236822	167	+	gene-VP_RS20775
NC_004605.1	1241728	31	+	gene-VP_RS20795
NC_004605.1	1247989	77	+	gene-VP_RS20815
NC_004605.1	1252945	4	+	unaware
NC_004605.1	1255808	16	+	unaware
NC_004605.1	1255901	180	+	gene-VP_RS20840
NC_004605.1	1257756	25	+	gene-VP_RS20850
NC_004605.1	1257884	44	+	gene-VP_RS20855
NC_004605.1	1260954	4	+	unaware
NC_004605.1	1264847	95	+	gene-VP_RS20870
NC_004605.1	1268062	4	+	gene-VP_RS20885
NC_004605.1	1270885	5	+	gene-VP_RS20900
NC_004605.1	1280637	20	+	gene-VP_RS20955
NC_004605.1	1286608	335	+	gene-VP_RS23680
NC_004605.1	1289169	34	+	gene-VP_RS21000
NC_004605.1	1298377	428	+	gene-VP_RS21045
NC_004605.1	1298814	12	+	gene-VP_RS21050
NC_004605.1	1304424	81	+	gene-VP_RS21065
NC_004605.1	1306189	137	+	gene-VP_RS21070
NC_004605.1	1312529	9	+	gene-VP_RS21105
NC_004605.1	1317314	14	+	gene-VP_RS21120
NC_004605.1	1319386	11	+	gene-VP_RS21130
NC_004605.1	1322896	14	+	gene-VP_RS21145
NC_004605.1	1323605	268	+	gene-VP_RS21150
NC_004605.1	1326110	4	+	unaware
NC_004605.1	1327585	9	+	unaware
NC_004605.1	1332064	6	+	unaware
NC_004605.1	1333544	59	+	gene-VP_RS21195
NC_004605.1	1335930	5	+	unaware
NC_004605.1	1337721	5	+	gene-VP_RS21215
NC_004605.1	1341156	4	+	unaware
NC_004605.1	1343934	143	+	gene-VP_RS21230
NC_004605.1	1354016	184	+	gene-VP_RS21270
NC_004605.1	1354541	35	+	gene-VP_RS21275
NC_004605.1	1355389	26	+	unaware
NC_004605.1	1355457	88	+	gene-VP_RS21285
NC_004605.1	1357624	28	+	gene-VP_RS21295
NC_004605.1	1360349	16	+	gene-VP_RS21305
NC_004605.1	1362988	122	+	gene-VP_RS21315
NC_004605.1	1363966	28	+	unaware
NC_004605.1	1364035	193	+	gene-VP_RS21320
NC_004605.1	1366225	4	+	gene-VP_RS21335
NC_004605.1	1368407	2198	+	gene-VP_RS21355
NC_004605.1	1369743	96	+	gene-VP_RS21360
NC_004605.1	1376489	8	+	gene-VP_RS21395
NC_004605.1	1388862	4	+	unaware
NC_004605.1	1391679	5	+	unaware
NC_004605.1	1391920	625	+	gene-VP_RS21465
NC_004605.1	1396607	16	+	unaware
NC_004605.1	1399017	27	+	gene-VP_RS21510
NC_004605.1	1407105	185	+	gene-VP_RS21550
NC_004605.1	1411526	6	+	unaware
NC_004605.1	1415858	4	+	unaware
NC_004605.1	1419704	11	+	unaware
NC_004605.1	1433266	15	+	unaware
NC_004605.1	1436365	5	+	unaware
NC_004605.1	1439105	69	+	gene-VP_RS21730
NC_004605.1	1441132	9	+	gene-VP_RS21735
NC_004605.1	1449157	8	+	unaware
NC_004605.1	1449535	31	+	unaware
NC_004605.1	1450790	121	+	gene-VP_RS21755
NC_004605.1	1453105	71	+	unaware
NC_004605.1	1456779	8	+	unaware
NC_004605.1	1461797	29	+	gene-VP_RS21815
NC_004605.1	1465547	4	+	unaware
NC_004605.1	1467667	276	+	gene-VP_RS21845
NC_004605.1	1473168	408	+	unaware
NC_004605.1	1473406	242	+	gene-VP_RS21865
NC_004605.1	1474955	19	+	gene-VP_RS21870
NC_004605.1	1487144	121	+	gene-VP_RS21930
NC_004605.1	1490272	47	+	gene-VP_RS21945
NC_004605.1	1495041	70	+	gene-VP_RS21965
NC_004605.1	1501859	196	+	gene-VP_RS21990
NC_004605.1	1502796	166	+	gene-VP_RS21995
NC_004605.1	1511867	17	+	gene-VP_RS22030
NC_004605.1	1528510	6	+	unaware
NC_004605.1	1540464	4	+	unaware
NC_004605.1	1543601	131	+	gene-VP_RS22110
NC_004605.1	1560354	6	+	unaware
NC_004605.1	1569166	87	+	unaware
NC_004605.1	1569327	3371	+	gene-VP_RS22195
NC_004605.1	1574116	113	+	gene-VP_RS22220
NC_004605.1	1576369	46	+	unaware
NC_004605.1	1576506	120	+	gene-VP_RS22230
NC_004605.1	1581562	92	+	gene-VP_RS22255
NC_004605.1	1588351	9	+	gene-VP_RS22280
NC_004605.1	1590239	38	+	gene-VP_RS22295
NC_004605.1	1597759	55	+	unaware
NC_004605.1	1601174	4	+	gene-VP_RS22330
NC_004605.1	1605080	11	+	gene-VP_RS22345
NC_004605.1	1625119	26	+	gene-VP_RS22430
NC_004605.1	1632153	6	+	gene-VP_RS22475
NC_004605.1	1642610	23	+	gene-VP_RS22525
NC_004605.1	1649965	7	+	gene-VP_RS22565
NC_004605.1	1659687	16	+	gene-VP_RS22640
NC_004605.1	1666678	8	+	gene-VP_RS22665
NC_004605.1	1667705	23	+	gene-VP_RS22670
NC_004605.1	1670682	4	+	gene-VP_RS22690
NC_004605.1	1681127	28	+	unaware
NC_004605.1	1681194	287	+	gene-VP_RS22735
NC_004605.1	1684514	31	+	gene-VP_RS22760
NC_004605.1	1686640	31	+	gene-VP_RS22775
NC_004605.1	1692318	80	+	gene-VP_RS22790
NC_004605.1	1694484	9	+	gene-VP_RS22800
NC_004605.1	1695933	4	+	gene-VP_RS22805
NC_004605.1	1699529	41	+	gene-VP_RS22820
NC_004605.1	1700561	246	+	gene-VP_RS22825
NC_004605.1	1705369	13	+	gene-VP_RS22850
NC_004605.1	1706418	11	+	gene-VP_RS22855
NC_004605.1	1708191	47	+	gene-VP_RS22860
NC_004605.1	1712864	7	+	gene-VP_RS22890
NC_004605.1	1724894	37	+	gene-VP_RS22920
NC_004605.1	1728451	73	+	gene-VP_RS22925
NC_004605.1	1729613	25	+	gene-VP_RS22930
NC_004605.1	1731274	26	+	gene-VP_RS22945
NC_004605.1	1731692	85	+	unaware
NC_004605.1	1733198	53	+	gene-VP_RS22955
NC_004605.1	1740239	4	+	unaware
NC_004605.1	1754725	140	+	gene-VP_RS23025
NC_004605.1	1756961	4	+	gene-VP_RS23035
NC_004605.1	1761086	9	+	gene-VP_RS23045
NC_004605.1	1765506	103	+	gene-VP_RS23060
NC_004605.1	1786884	27	+	gene-VP_RS23135
NC_004605.1	1798853	13	+	gene-VP_RS23180
NC_004605.1	1799720	20	+	gene-VP_RS23185
NC_004605.1	1800625	109	+	gene-VP_RS23190
NC_004605.1	1801135	61	+	gene-VP_RS23195
NC_004605.1	1802867	20	+	gene-VP_RS23205
NC_004605.1	1803587	2490	+	gene-VP_RS23210
NC_004605.1	1809921	29	+	gene-VP_RS23245
NC_004605.1	1810897	8	+	gene-VP_RS23250
NC_004605.1	1813058	6	+	gene-VP_RS23260
NC_004605.1	1816398	14	+	gene-VP_RS23275
NC_004605.1	1830836	4	+	gene-VP_RS23345
NC_004605.1	1833154	6	+	gene-VP_RS23355
NC_004605.1	1835302	9	+	unaware
NC_004605.1	1835712	78	+	gene-VP_RS23360
NC_004605.1	1837304	112	+	gene-VP_RS23690
NC_004605.1	1839556	13	+	gene-VP_RS23390
NC_004605.1	1847256	13	+	unaware
NC_004605.1	1847455	42	+	gene-VP_RS23415
NC_004605.1	1849573	22	+	gene-VP_RS23425
NC_004605.1	1852810	24	+	gene-VP_RS23435
NC_004605.1	1859550	40	+	gene-VP_RS23455
NC_004605.1	1862705	14	+	gene-VP_RS23470
NC_004605.1	1864543	8	+	gene-VP_RS23485
NC_004605.1	1869932	5	+	gene-VP_RS23505
NC_004603.1	2311	168	-	gene-VP_RS00010
NC_004603.1	4915	2948	-	unaware
NC_004603.1	5166	320	-	unaware
NC_004603.1	7271	1495	-	gene-VP_RS00045
NC_004603.1	7357	5	-	unaware
NC_004603.1	16914	82	-	gene-VP_RS00080
NC_004603.1	19164	6	-	gene-VP_RS00085
NC_004603.1	22469	562	-	gene-VP_RS00095
NC_004603.1	24176	165	-	gene-VP_RS00110
NC_004603.1	24609	11	-	unaware
NC_004603.1	26705	165	-	gene-VP_RS00125
NC_004603.1	33013	4	-	unaware
NC_004603.1	39978	14	-	gene-VP_RS00185
NC_004603.1	42037	96	-	gene-VP_RS00195
NC_004603.1	47006	84	-	unaware
NC_004603.1	49821	176	-	gene-VP_RS00220
NC_004603.1	51578	92	-	gene-VP_RS00250
NC_004603.1	59365	29	-	unaware
NC_004603.1	66682	63	-	gene-VP_RS00300
NC_004603.1	75376	30	-	gene-VP_RS00345
NC_004603.1	77908	520	-	gene-VP_RS00355
NC_004603.1	78987	147	-	gene-VP_RS00360
NC_004603.1	81917	42	-	gene-VP_RS00370
NC_004603.1	88308	516	-	gene-VP_RS00395
NC_004603.1	88355	5	-	unaware
NC_004603.1	92181	15	-	gene-VP_RS00415
NC_004603.1	97048	4	-	gene-VP_RS00450
NC_004603.1	103185	35	-	gene-VP_RS00480
NC_004603.1	105671	4	-	unaware
NC_004603.1	110731	80	-	gene-VP_RS00520
NC_004603.1	117437	516	-	gene-VP_RS00540
NC_004603.1	117493	124	-	unaware
NC_004603.1	117795	8	-	unaware
NC_004603.1	123332	58	-	gene-VP_RS00570
NC_004603.1	128747	32	-	gene-VP_RS00585
NC_004603.1	130988	497	-	gene-VP_RS00595
NC_004603.1	131143	110	-	unaware
NC_004603.1	134550	73	-	gene-VP_RS00610
NC_004603.1	139043	19	-	gene-VP_RS00630
NC_004603.1	140869	453	-	gene-VP_RS00635
NC_004603.1	140959	112	-	unaware
NC_004603.1	142311	84	-	unaware
NC_004603.1	142487	11	-	gene-VP_RS00645
NC_004603.1	155774	25	-	gene-VP_RS00715
NC_004603.1	156668	244	-	gene-VP_RS00720
NC_004603.1	161341	13	-	gene-VP_RS00740
NC_004603.1	161572	5	-	unaware
NC_004603.1	168438	77	-	gene-VP_RS00770
NC_004603.1	170633	32	-	gene-VP_RS00775
NC_004603.1	173969	1488	-	gene-VP_RS00790
NC_004603.1	174838	343	-	gene-VP_RS00795
NC_004603.1	180479	7	-	unaware
NC_004603.1	190655	194	-	gene-VP_RS00865
NC_004603.1	193938	120	-	gene-VP_RS00885
NC_004603.1	195286	69	-	gene-VP_RS00890
NC_004603.1	195391	6	-	unaware
NC_004603.1	197959	5	-	unaware
NC_004603.1	205935	68	-	gene-VP_RS00950
NC_004603.1	207247	10	-	unaware
NC_004603.1	211965	6	-	unaware
NC_004603.1	225630	451	-	gene-VP_RS01050
NC_004603.1	229773	2833	-	gene-VP_RS01070
NC_004603.1	234290	6	-	unaware
NC_004603.1	234940	4	-	unaware
NC_004603.1	236026	6	-	unaware
NC_004603.1	236810	5	-	unaware
NC_004603.1	237068	7	-	unaware
NC_004603.1	238785	5	-	unaware
NC_004603.1	246190	5	-	unaware
NC_004603.1	248623	34	-	unaware
NC_004603.1	254396	2740	-	gene-VP_RS01175
NC_004603.1	254513	16	-	unaware
NC_004603.1	254646	6	-	unaware
NC_004603.1	256610	87	-	gene-VP_RS01195
NC_004603.1	257778	252	-	gene-VP_RS01200
NC_004603.1	258981	179	-	gene-VP_RS01210
NC_004603.1	259963	39	-	gene-VP_RS01215
NC_004603.1	262065	17	-	gene-VP_RS01225
NC_004603.1	262770	115	-	gene-VP_RS01230
NC_004603.1	264145	305	-	unaware
NC_004603.1	266493	27	-	gene-VP_RS01240
NC_004603.1	266868	8	-	unaware
NC_004603.1	281790	38	-	gene-VP_RS01390
NC_004603.1	282510	439	-	gene-VP_RS01395
NC_004603.1	283856	11	-	gene-VP_RS01405
NC_004603.1	286017	27	-	gene-VP_RS01415
NC_004603.1	288143	219	-	gene-VP_RS01420
NC_004603.1	295245	70	-	gene-VP_RS01450
NC_004603.1	296166	7	-	gene-VP_RS01455
NC_004603.1	299157	15	-	gene-VP_RS01475
NC_004603.1	299872	8	-	gene-VP_RS01480
NC_004603.1	301330	34	-	unaware
NC_004603.1	301363	4	-	unaware
NC_004603.1	309300	335	-	gene-VP_RS01520
NC_004603.1	315995	531	-	unaware
NC_004603.1	319624	304	-	unaware
NC_004603.1	320415	235	-	gene-VP_RS01565
NC_004603.1	320578	4	-	unaware
NC_004603.1	323096	506	-	gene-VP_RS01580
NC_004603.1	334245	168	-	gene-VP_RS01640
NC_004603.1	334277	44	-	unaware
NC_004603.1	341150	78	-	gene-VP_RS01670
NC_004603.1	341270	66	-	gene-VP_RS01670
NC_004603.1	353299	383	-	gene-VP_RS01715
NC_004603.1	355088	758	-	unaware
NC_004603.1	355135	6	-	unaware
NC_004603.1	361909	9	-	gene-VP_RS01750
NC_004603.1	368342	13	-	gene-VP_RS01770
NC_004603.1	372294	12	-	gene-VP_RS01785
NC_004603.1	377033	31	-	gene-VP_RS01805
NC_004603.1	380499	39	-	gene-VP_RS01825
NC_004603.1	383685	20	-	gene-VP_RS01840
NC_004603.1	384517	10	-	gene-VP_RS01845
NC_004603.1	384697	6	-	gene-VP_RS01845
NC_004603.1	385825	4	-	unaware
NC_004603.1	390765	220	-	gene-VP_RS01865
NC_004603.1	390831	4	-	unaware
NC_004603.1	395912	70	-	gene-VP_RS01890
NC_004603.1	396501	28	-	unaware
NC_004603.1	397856	13	-	gene-VP_RS01895
NC_004603.1	401436	51	-	gene-VP_RS01910
NC_004603.1	403583	10	-	gene-VP_RS01920
NC_004603.1	406081	399	-	unaware
NC_004603.1	407609	318	-	unaware
NC_004603.1	408635	18356	-	gene-VP_RS01945
NC_004603.1	408727	4	-	unaware
NC_004603.1	411572	26	-	gene-VP_RS01960
NC_004603.1	414596	24	-	gene-VP_RS01980
NC_004603.1	414644	5	-	unaware
NC_004603.1	417783	303	-	gene-VP_RS01995
NC_004603.1	420061	761	-	gene-VP_RS02005
NC_004603.1	422600	7	-	gene-VP_RS02015
NC_004603.1	429976	572	-	gene-VP_RS02035
NC_004603.1	430146	6	-	unaware
NC_004603.1	435523	4	-	unaware
NC_004603.1	438292	90	-	gene-VP_RS02070
NC_004603.1	440055	214	-	unaware
NC_004603.1	440660	648	-	gene-VP_RS02080
NC_004603.1	440878	5	-	unaware
NC_004603.1	450930	118	-	gene-VP_RS02140
NC_004603.1	451251	71	-	unaware
NC_004603.1	451493	5	-	unaware
NC_004603.1	469821	110	-	gene-VP_RS02225
NC_004603.1	469959	4	-	unaware
NC_004603.1	480967	7	-	gene-VP_RS02260
NC_004603.1	483554	120	-	gene-VP_RS02275
NC_004603.1	486105	251	-	gene-VP_RS02290
NC_004603.1	486588	18	-	gene-VP_RS02295
NC_004603.1	492712	97	-	gene-VP_RS02305
NC_004603.1	499311	70	-	unaware
NC_004603.1	506220	402	-	gene-VP_RS02340
NC_004603.1	506333	98	-	unaware
NC_004603.1	506386	70	-	unaware
NC_004603.1	507961	12	-	gene-VP_RS02355
NC_004603.1	513846	1575	-	gene-VP_RS02375
NC_004603.1	516779	5	-	unaware
NC_004603.1	517060	7	-	gene-VP_RS02395
NC_004603.1	521452	293	-	gene-VP_RS02410
NC_004603.1	521567	23	-	unaware
NC_004603.1	522429	11	-	gene-VP_RS02415
NC_004603.1	522546	5	-	unaware
NC_004603.1	524490	130	-	gene-VP_RS02425
NC_004603.1	534558	32	-	gene-VP_RS02465
NC_004603.1	535710	66	-	gene-VP_RS02475
NC_004603.1	543010	127	-	gene-VP_RS02505
NC_004603.1	544361	41	-	gene-VP_RS02510
NC_004603.1	546777	1320	-	gene-VP_RS02525
NC_004603.1	555401	47	-	gene-VP_RS02560
NC_004603.1	557085	16	-	gene-VP_RS02565
NC_004603.1	558731	88	-	gene-VP_RS02570
NC_004603.1	561953	70	-	gene-VP_RS02590
NC_004603.1	568923	560	-	gene-VP_RS02620
NC_004603.1	569107	8	-	unaware
NC_004603.1	573352	45	-	gene-VP_RS02640
NC_004603.1	573906	991	-	gene-VP_RS02645
NC_004603.1	576648	400	-	gene-VP_RS02655
NC_004603.1	576730	19	-	unaware
NC_004603.1	590947	675	-	gene-VP_RS02730
NC_004603.1	591993	209	-	gene-VP_RS02735
NC_004603.1	592059	17	-	unaware
NC_004603.1	598952	5	-	unaware
NC_004603.1	605284	52	-	unaware
NC_004603.1	607081	11421	-	gene-VP_RS02795
NC_004603.1	608257	15	-	unaware
NC_004603.1	612336	98	-	gene-VP_RS02815
NC_004603.1	617230	4	-	unaware
NC_004603.1	620816	589	-	gene-VP_RS02850
NC_004603.1	623621	10	-	unaware
NC_004603.1	638539	5	-	unaware
NC_004603.1	641165	354	-	gene-VP_RS02955
NC_004603.1	650437	12	-	unaware
NC_004603.1	658125	6	-	gene-VP_RS03015
NC_004603.1	663443	31	-	gene-VP_RS03035
NC_004603.1	664224	58	-	gene-VP_RS03040
NC_004603.1	665956	13	-	gene-VP_RS03045
NC_004603.1	666977	14	-	gene-VP_RS03050
NC_004603.1	671512	5	-	unaware
NC_004603.1	674768	10687	-	unaware
NC_004603.1	675323	745	-	gene-VP_RS03095
NC_004603.1	676754	224	-	gene-VP_RS03110
NC_004603.1	678611	234	-	gene-VP_RS03115
NC_004603.1	679978	5	-	unaware
NC_004603.1	681106	33	-	gene-VP_RS03125
NC_004603.1	685284	10	-	unaware
NC_004603.1	693542	294	-	unaware
NC_004603.1	695216	29	-	gene-VP_RS03185
NC_004603.1	701804	184	-	gene-VP_RS03205
NC_004603.1	704291	403	-	gene-VP_RS03215
NC_004603.1	721119	163	-	gene-VP_RS03300
NC_004603.1	725274	9897	-	unaware
NC_004603.1	731743	82	-	gene-VP_RS03350
NC_004603.1	733511	160	-	gene-VP_RS03355
NC_004603.1	736889	259	-	gene-VP_RS03365
NC_004603.1	741028	57	-	gene-VP_RS03390
NC_004603.1	747318	53	-	gene-VP_RS03415
NC_004603.1	748945	23	-	gene-VP_RS03420
NC_004603.1	749639	9	-	gene-VP_RS03425
NC_004603.1	753124	314	-	gene-VP_RS03440
NC_004603.1	753600	238	-	gene-VP_RS03445
NC_004603.1	761327	96	-	gene-VP_RS03485
NC_004603.1	764096	655	-	gene-VP_RS03490
NC_004603.1	770462	1164	-	gene-VP_RS03520
NC_004603.1	770523	5	-	unaware
NC_004603.1	773945	3285	-	gene-VP_RS03605
NC_004603.1	774428	2365	-	gene-VP_RS03625
NC_004603.1	774521	77	-	gene-VP_RS03630
NC_004603.1	774560	19	-	gene-VP_RS03630
NC_004603.1	776521	247	-	gene-VP_RS03645
NC_004603.1	777793	2302	-	unaware
NC_004603.1	779126	40	-	unaware
NC_004603.1	788365	102	-	gene-VP_RS03705
NC_004603.1	789006	62	-	gene-VP_RS03710
NC_004603.1	789269	6	-	gene-VP_RS03715
NC_004603.1	789363	5	-	gene-VP_RS03715
NC_004603.1	790826	23	-	gene-VP_RS03725
NC_004603.1	795689	58	-	gene-VP_RS03740
NC_004603.1	798395	14	-	gene-VP_RS03745
NC_004603.1	804684	5	-	gene-VP_RS03770
NC_004603.1	806372	119	-	gene-VP_RS03780
NC_004603.1	808597	182	-	gene-VP_RS03800
NC_004603.1	809329	26	-	gene-VP_RS03805
NC_004603.1	827833	3813	-	unaware
NC_004603.1	830094	2147	-	unaware
NC_004603.1	831182	634	-	gene-VP_RS03905
NC_004603.1	832077	59	-	gene-VP_RS03910
NC_004603.1	839458	216	-	gene-VP_RS03940
NC_004603.1	840478	42	-	gene-VP_RS03945
NC_004603.1	842701	18	-	gene-VP_RS03955
NC_004603.1	846977	19	-	unaware
NC_004603.1	848867	220	-	gene-VP_RS04000
NC_004603.1	849563	8	-	unaware
NC_004603.1	854471	46	-	gene-VP_RS04020
NC_004603.1	857085	12	-	gene-VP_RS04030
NC_004603.1	860440	189	-	unaware
NC_004603.1	861542	40	-	gene-VP_RS04045
NC_004603.1	861611	12	-	unaware
NC_004603.1	862245	11	-	unaware
NC_004603.1	865931	918	-	gene-VP_RS04060
NC_004603.1	865985	4	-	unaware
NC_004603.1	867444	436	-	gene-VP_RS04075
NC_004603.1	868354	56	-	gene-VP_RS04080
NC_004603.1	871549	4	-	gene-VP_RS04095
NC_004603.1	873821	181	-	gene-VP_RS04105
NC_004603.1	881769	5	-	unaware
NC_004603.1	885595	78	-	gene-VP_RS04155
NC_004603.1	894289	55	-	gene-VP_RS04185
NC_004603.1	896198	609	-	gene-VP_RS04190
NC_004603.1	897924	83	-	gene-VP_RS04200
NC_004603.1	906871	400	-	gene-VP_RS04245
NC_004603.1	907430	176	-	gene-VP_RS04250
NC_004603.1	912371	262	-	gene-VP_RS04275
NC_004603.1	928369	115	-	gene-VP_RS04360
NC_004603.1	929936	47	-	gene-VP_RS04370
NC_004603.1	934873	31	-	unaware
NC_004603.1	961350	31	-	gene-VP_RS04500
NC_004603.1	965173	163	-	gene-VP_RS04520
NC_004603.1	965320	11	-	unaware
NC_004603.1	965764	7	-	unaware
NC_004603.1	973877	25	-	gene-VP_RS04560
NC_004603.1	976483	158	-	gene-VP_RS04570
NC_004603.1	979069	1551	-	gene-VP_RS04605
NC_004603.1	979596	8	-	unaware
NC_004603.1	984660	63	-	gene-VP_RS04625
NC_004603.1	991477	76	-	gene-VP_RS04650
NC_004603.1	991498	4	-	unaware
NC_004603.1	992407	15	-	gene-VP_RS04660
NC_004603.1	997113	72	-	gene-VP_RS04685
NC_004603.1	1006785	101	-	gene-VP_RS04715
NC_004603.1	1018931	32	-	gene-VP_RS04770
NC_004603.1	1018958	22	-	gene-VP_RS04770
NC_004603.1	1023249	159	-	unaware
NC_004603.1	1028954	7	-	unaware
NC_004603.1	1034908	176	-	gene-VP_RS04835
NC_004603.1	1036632	393	-	gene-VP_RS04845
NC_004603.1	1037746	55	-	gene-VP_RS04850
NC_004603.1	1040302	9716	-	gene-VP_RS04855
NC_004603.1	1042181	206	-	unaware
NC_004603.1	1054746	61	-	gene-VP_RS04915
NC_004603.1	1058048	58	-	gene-VP_RS04930
NC_004603.1	1058078	4	-	unaware
NC_004603.1	1061007	11	-	gene-VP_RS04940
NC_004603.1	1065708	591	-	gene-VP_RS04960
NC_004603.1	1067198	47	-	gene-VP_RS04970
NC_004603.1	1069424	43	-	gene-VP_RS04985
NC_004603.1	1069548	6	-	unaware
NC_004603.1	1077205	24	-	gene-VP_RS05010
NC_004603.1	1078737	275	-	unaware
NC_004603.1	1080275	165	-	gene-VP_RS05025
NC_004603.1	1081145	57	-	gene-VP_RS05030
NC_004603.1	1083019	99	-	gene-VP_RS05040
NC_004603.1	1083142	43	-	unaware
NC_004603.1	1090692	27	-	gene-VP_RS23535
NC_004603.1	1094148	447	-	gene-VP_RS05075
NC_004603.1	1096242	184	-	gene-VP_RS05085
NC_004603.1	1097184	25	-	gene-VP_RS05090
NC_004603.1	1109538	5	-	unaware
NC_004603.1	1116585	5	-	unaware
NC_004603.1	1117539	136	-	gene-VP_RS05200
NC_004603.1	1125029	12	-	gene-VP_RS05230
NC_004603.1	1127165	3851	-	gene-VP_RS05245
NC_004603.1	1131846	8	-	unaware
NC_004603.1	1134149	8	-	unaware
NC_004603.1	1139229	6	-	unaware
NC_004603.1	1140096	7	-	unaware
NC_004603.1	1140878	7	-	unaware
NC_004603.1	1144043	6	-	unaware
NC_004603.1	1158091	137	-	gene-VP_RS05355
NC_004603.1	1161866	9	-	gene-VP_RS05370
NC_004603.1	1170126	4	-	unaware
NC_004603.1	1185839	188	-	gene-VP_RS05485
NC_004603.1	1187732	305	-	gene-VP_RS05495
NC_004603.1	1187844	31	-	unaware
NC_004603.1	1189212	6	-	unaware
NC_004603.1	1190200	472	-	gene-VP_RS05510
NC_004603.1	1194944	8	-	unaware
NC_004603.1	1204582	61	-	gene-VP_RS05570
NC_004603.1	1207233	642	-	gene-VP_RS05585
NC_004603.1	1207288	30	-	unaware
NC_004603.1	1207355	4	-	unaware
NC_004603.1	1211214	17	-	gene-VP_RS05605
NC_004603.1	1211903	5	-	gene-VP_RS05610
NC_004603.1	1212733	18	-	gene-VP_RS05620
NC_004603.1	1215140	7	-	gene-VP_RS05630
NC_004603.1	1229717	113	-	gene-VP_RS05690
NC_004603.1	1230947	49	-	gene-VP_RS05695
NC_004603.1	1241721	43	-	gene-VP_RS05745
NC_004603.1	1242219	17	-	unaware
NC_004603.1	1243629	36	-	unaware
NC_004603.1	1251689	41	-	gene-VP_RS05780
NC_004603.1	1266118	480	-	gene-VP_RS05845
NC_004603.1	1267018	30	-	gene-VP_RS05855
NC_004603.1	1268905	378	-	gene-VP_RS05860
NC_004603.1	1270978	7659	-	gene-VP_RS05875
NC_004603.1	1271148	149	-	unaware
NC_004603.1	1273624	154	-	gene-VP_RS05890
NC_004603.1	1275519	25	-	gene-VP_RS05895
NC_004603.1	1287132	13	-	gene-VP_RS05940
NC_004603.1	1290729	4	-	unaware
NC_004603.1	1301152	396	-	gene-VP_RS05985
NC_004603.1	1301631	841	-	gene-VP_RS05990
NC_004603.1	1301736	12	-	unaware
NC_004603.1	1304175	133	-	gene-VP_RS06000
NC_004603.1	1305877	168	-	unaware
NC_004603.1	1306070	62	-	gene-VP_RS06005
NC_004603.1	1306886	194	-	gene-VP_RS06010
NC_004603.1	1308867	52	-	gene-VP_RS06020
NC_004603.1	1310596	375	-	gene-VP_RS06030
NC_004603.1	1310662	175	-	gene-VP_RS06030
NC_004603.1	1313182	20	-	gene-VP_RS06040
NC_004603.1	1320879	77	-	gene-VP_RS06065
NC_004603.1	1321960	758	-	gene-VP_RS06070
NC_004603.1	1322105	8	-	unaware
NC_004603.1	1325096	185	-	gene-VP_RS06085
NC_004603.1	1328564	14	-	gene-VP_RS06095
NC_004603.1	1329490	84	-	gene-VP_RS06100
NC_004603.1	1331346	317	-	gene-VP_RS06105
NC_004603.1	1331865	61	-	unaware
NC_004603.1	1338758	228	-	gene-VP_RS06130
NC_004603.1	1339300	136	-	gene-VP_RS06135
NC_004603.1	1341841	608	-	gene-VP_RS06150
NC_004603.1	1342672	246	-	gene-VP_RS06155
NC_004603.1	1343560	170	-	gene-VP_RS06160
NC_004603.1	1343599	10	-	unaware
NC_004603.1	1348221	301	-	gene-VP_RS06175
NC_004603.1	1351248	4	-	unaware
NC_004603.1	1354929	12	-	gene-VP_RS06200
NC_004603.1	1356950	50	-	gene-VP_RS06210
NC_004603.1	1370662	4	-	unaware
NC_004603.1	1375943	95	-	gene-VP_RS06290
NC_004603.1	1378022	112	-	gene-VP_RS06300
NC_004603.1	1379042	354	-	gene-VP_RS06305
NC_004603.1	1380522	192	-	gene-VP_RS06315
NC_004603.1	1381939	74	-	gene-VP_RS06320
NC_004603.1	1383506	350	-	gene-VP_RS06325
NC_004603.1	1384363	14	-	gene-VP_RS06330
NC_004603.1	1393927	344	-	gene-VP_RS06375
NC_004603.1	1394624	32	-	gene-VP_RS06380
NC_004603.1	1395904	12	-	gene-VP_RS06385
NC_004603.1	1397156	18	-	gene-VP_RS06395
NC_004603.1	1400171	5	-	unaware
NC_004603.1	1408283	24	-	gene-VP_RS06450
NC_004603.1	1419439	15	-	gene-VP_RS06500
NC_004603.1	1431307	163	-	gene-VP_RS06540
NC_004603.1	1445774	12	-	unaware
NC_004603.1	1448331	4	-	unaware
NC_004603.1	1462503	44	-	gene-VP_RS06700
NC_004603.1	1468439	12	-	gene-VP_RS06725
NC_004603.1	1482414	10	-	unaware
NC_004603.1	1511200	9	-	unaware
NC_004603.1	1512264	36	-	gene-VP_RS06835
NC_004603.1	1516842	15	-	gene-VP_RS06845
NC_004603.1	1530188	34	-	gene-VP_RS06915
NC_004603.1	1535684	226	-	gene-VP_RS06940
NC_004603.1	1540163	13	-	gene-VP_RS06955
NC_004603.1	1542904	71	-	gene-VP_RS06965
NC_004603.1	1548812	129	-	gene-VP_RS06985
NC_004603.1	1554344	64	-	unaware
NC_004603.1	1556187	5	-	unaware
NC_004603.1	1562007	19	-	gene-VP_RS07045
NC_004603.1	1577430	6	-	gene-VP_RS07100
NC_004603.1	1590772	4	-	gene-VP_RS07160
NC_004603.1	1592380	92	-	gene-VP_RS07165
NC_004603.1	1593585	12	-	gene-VP_RS07175
NC_004603.1	1594623	18	-	gene-VP_RS07180
NC_004603.1	1598004	43	-	gene-VP_RS07200
NC_004603.1	1603446	13	-	gene-VP_RS07235
NC_004603.1	1610595	1575	-	gene-VP_RS07275
NC_004603.1	1617357	128	-	gene-VP_RS07295
NC_004603.1	1636065	15	-	gene-VP_RS07370
NC_004603.1	1638143	629	-	gene-VP_RS07380
NC_004603.1	1639503	520	-	unaware
NC_004603.1	1642188	477	-	gene-VP_RS07400
NC_004603.1	1642342	84	-	unaware
NC_004603.1	1643462	5	-	unaware
NC_004603.1	1647888	1705	-	gene-VP_RS07430
NC_004603.1	1649147	115	-	unaware
NC_004603.1	1655089	192	-	gene-VP_RS07470
NC_004603.1	1659138	60	-	gene-VP_RS07490
NC_004603.1	1669723	445	-	gene-VP_RS07550
NC_004603.1	1681648	105	-	gene-VP_RS07660
NC_004603.1	1684433	356	-	gene-VP_RS07675
NC_004603.1	1690646	353	-	gene-VP_RS07695
NC_004603.1	1691724	193	-	gene-VP_RS07700
NC_004603.1	1692867	286	-	gene-VP_RS07705
NC_004603.1	1698067	66	-	gene-VP_RS07710
NC_004603.1	1701152	54	-	gene-VP_RS07720
NC_004603.1	1704868	1428	-	gene-VP_RS07735
NC_004603.1	1705505	45	-	gene-VP_RS07740
NC_004603.1	1713905	298	-	gene-VP_RS07765
NC_004603.1	1714200	44	-	unaware
NC_004603.1	1718964	58	-	gene-VP_RS07790
NC_004603.1	1725165	19	-	gene-VP_RS07820
NC_004603.1	1726210	11	-	gene-VP_RS07830
NC_004603.1	1727754	5	-	unaware
NC_004603.1	1730486	5	-	unaware
NC_004603.1	1747884	14	-	gene-VP_RS07860
NC_004603.1	1754256	115	-	gene-VP_RS07890
NC_004603.1	1759305	55	-	gene-VP_RS07910
NC_004603.1	1768381	6	-	gene-VP_RS07940
NC_004603.1	1769021	53	-	gene-VP_RS07945
NC_004603.1	1770783	11	-	unaware
NC_004603.1	1777334	337	-	unaware
NC_004603.1	1779717	43	-	gene-VP_RS07990
NC_004603.1	1784568	158	-	gene-VP_RS08030
NC_004603.1	1792626	16	-	unaware
NC_004603.1	1797429	56	-	gene-VP_RS08100
NC_004603.1	1800990	119	-	gene-VP_RS08120
NC_004603.1	1809635	149	-	gene-VP_RS08180
NC_004603.1	1811734	11	-	gene-VP_RS08190
NC_004603.1	1811815	4	-	unaware
NC_004603.1	1817105	10	-	unaware
NC_004603.1	1817682	4	-	unaware
NC_004603.1	1822486	416	-	gene-VP_RS08235
NC_004603.1	1822517	24	-	unaware
NC_004603.1	1822587	7	-	unaware
NC_004603.1	1838183	67	-	gene-VP_RS08300
NC_004603.1	1840899	46	-	gene-VP_RS08310
NC_004603.1	1851632	5	-	unaware
NC_004603.1	1855595	93	-	gene-VP_RS23575
NC_004603.1	1855775	7	-	unaware
NC_004603.1	1858968	22	-	gene-VP_RS08395
NC_004603.1	1864383	24	-	gene-VP_RS08415
NC_004603.1	1875574	74	-	gene-VP_RS08455
NC_004603.1	1876772	21	-	gene-VP_RS08465
NC_004603.1	1878290	85	-	gene-VP_RS08480
NC_004603.1	1883590	37	-	unaware
NC_004603.1	1885414	14	-	gene-VP_RS08505
NC_004603.1	1886710	5	-	gene-VP_RS08510
NC_004603.1	1895093	69	-	gene-VP_RS08545
NC_004603.1	1899675	16	-	gene-VP_RS08565
NC_004603.1	1905099	7	-	gene-VP_RS08605
NC_004603.1	1908353	6	-	gene-VP_RS08640
NC_004603.1	1910328	29	-	unaware
NC_004603.1	1912225	22	-	unaware
NC_004603.1	1919893	41	-	gene-VP_RS08735
NC_004603.1	1923508	144	-	gene-VP_RS08785
NC_004603.1	1927518	11	-	gene-VP_RS23585
NC_004603.1	1928786	5	-	gene-VP_RS08845
NC_004603.1	1930494	14	-	gene-VP_RS08880
NC_004603.1	1932707	6	-	gene-VP_RS08905
NC_004603.1	1935643	10	-	unaware
NC_004603.1	1941275	256	-	gene-VP_RS09000
NC_004603.1	1945027	21	-	gene-VP_RS09045
NC_004603.1	1948013	13	-	gene-VP_RS09080
NC_004603.1	1955107	75	-	gene-VP_RS09115
NC_004603.1	1955495	124	-	gene-VP_RS09120
NC_004603.1	1957321	395	-	unaware
NC_004603.1	1961169	6	-	gene-VP_RS09140
NC_004603.1	1968376	334	-	gene-VP_RS09170
NC_004603.1	1969302	28	-	gene-VP_RS09175
NC_004603.1	1970900	21	-	unaware
NC_004603.1	1973595	6	-	unaware
NC_004603.1	1976118	43	-	unaware
NC_004603.1	1981427	20	-	gene-VP_RS09215
NC_004603.1	1984663	82	-	gene-VP_RS09235
NC_004603.1	1989451	641	-	gene-VP_RS09250
NC_004603.1	1991295	4	-	gene-VP_RS09255
NC_004603.1	1994149	14	-	gene-VP_RS09270
NC_004603.1	1998199	162	-	gene-VP_RS09290
NC_004603.1	1999801	157	-	gene-VP_RS09300
NC_004603.1	2000469	58	-	gene-VP_RS09305
NC_004603.1	2008443	217	-	gene-VP_RS23600
NC_004603.1	2013728	9	-	gene-VP_RS09365
NC_004603.1	2016812	16	-	gene-VP_RS09380
NC_004603.1	2019601	928	-	gene-VP_RS09385
NC_004603.1	2019800	12	-	unaware
NC_004603.1	2026454	140	-	unaware
NC_004603.1	2033870	576	-	unaware
NC_004603.1	2034693	420	-	gene-VP_RS09455
NC_004603.1	2035611	179	-	gene-VP_RS09460
NC_004603.1	2038231	1174	-	gene-VP_RS09470
NC_004603.1	2038305	391	-	unaware
NC_004603.1	2041767	76	-	gene-VP_RS09480
NC_004603.1	2041949	6	-	unaware
NC_004603.1	2043990	822	-	gene-VP_RS09495
NC_004603.1	2045912	173	-	unaware
NC_004603.1	2046012	73	-	unaware
NC_004603.1	2046723	42	-	gene-VP_RS09510
NC_004603.1	2069500	79	-	gene-VP_RS09615
NC_004603.1	2070768	5	-	unaware
NC_004603.1	2077132	31	-	gene-VP_RS09630
NC_004603.1	2080971	15	-	gene-VP_RS09645
NC_004603.1	2083741	8	-	gene-VP_RS09660
NC_004603.1	2095719	110	-	gene-VP_RS09715
NC_004603.1	2098336	6	-	gene-VP_RS09735
NC_004603.1	2102397	60	-	gene-VP_RS09755
NC_004603.1	2105927	7	-	gene-VP_RS09770
NC_004603.1	2121089	15	-	gene-VP_RS09830
NC_004603.1	2126506	430	-	gene-VP_RS09855
NC_004603.1	2127001	75	-	gene-VP_RS09860
NC_004603.1	2129140	9676	-	unaware
NC_004603.1	2129682	744	-	gene-VP_RS09870
NC_004603.1	2131075	142	-	gene-VP_RS09875
NC_004603.1	2138419	227	-	gene-VP_RS09900
NC_004603.1	2139786	117	-	gene-VP_RS09905
NC_004603.1	2140550	26	-	unaware
NC_004603.1	2142988	69	-	gene-VP_RS09920
NC_004603.1	2148032	2457	-	gene-VP_RS09945
NC_004603.1	2155530	7788	-	unaware
NC_004603.1	2159177	15266	-	gene-VP_RS10010
NC_004603.1	2159288	13	-	unaware
NC_004603.1	2160784	312	-	unaware
NC_004603.1	2166933	29	-	gene-VP_RS10035
NC_004603.1	2169908	133	-	gene-VP_RS10045
NC_004603.1	2170649	435	-	gene-VP_RS10050
NC_004603.1	2171865	73	-	gene-VP_RS10055
NC_004603.1	2176091	142	-	gene-VP_RS10070
NC_004603.1	2176396	5	-	unaware
NC_004603.1	2179619	90	-	gene-VP_RS10085
NC_004603.1	2184251	75	-	gene-VP_RS10100
NC_004603.1	2188224	73	-	gene-VP_RS10120
NC_004603.1	2188780	8	-	unaware
NC_004603.1	2193313	4	-	gene-VP_RS10135
NC_004603.1	2201039	185	-	gene-VP_RS10170
NC_004603.1	2201231	154	-	unaware
NC_004603.1	2203286	133	-	gene-VP_RS10190
NC_004603.1	2204428	76	-	gene-VP_RS10195
NC_004603.1	2207326	104	-	gene-VP_RS10210
NC_004603.1	2209674	63	-	gene-VP_RS10215
NC_004603.1	2209717	11	-	unaware
NC_004603.1	2219680	113	-	gene-VP_RS10270
NC_004603.1	2223141	731	-	gene-VP_RS10290
NC_004603.1	2228432	1177	-	gene-VP_RS10310
NC_004603.1	2228755	14	-	unaware
NC_004603.1	2228860	4	-	unaware
NC_004603.1	2231941	196	-	gene-VP_RS10325
NC_004603.1	2232191	4	-	unaware
NC_004603.1	2235107	22	-	gene-VP_RS10335
NC_004603.1	2236448	14	-	gene-VP_RS10340
NC_004603.1	2237566	101	-	gene-VP_RS10345
NC_004603.1	2242104	15	-	unaware
NC_004603.1	2245908	9	-	unaware
NC_004603.1	2248085	9	-	unaware
NC_004603.1	2251978	5	-	unaware
NC_004603.1	2252676	4	-	unaware
NC_004603.1	2253392	7	-	unaware
NC_004603.1	2255305	10	-	unaware
NC_004603.1	2257581	35	-	gene-VP_RS10425
NC_004603.1	2260891	71	-	gene-VP_RS10440
NC_004603.1	2261555	79	-	gene-VP_RS10445
NC_004603.1	2261906	15	-	unaware
NC_004603.1	2267352	9	-	gene-VP_RS10465
NC_004603.1	2268910	36	-	gene-VP_RS10475
NC_004603.1	2269049	16	-	unaware
NC_004603.1	2275396	4	-	unaware
NC_004603.1	2281091	12	-	gene-VP_RS10530
NC_004603.1	2281728	116	-	gene-VP_RS10535
NC_004603.1	2283316	42	-	gene-VP_RS10550
NC_004603.1	2284953	17	-	gene-VP_RS10560
NC_004603.1	2288474	300	-	gene-VP_RS10580
NC_004603.1	2291317	479	-	gene-VP_RS10590
NC_004603.1	2291957	11	-	gene-VP_RS10595
NC_004603.1	2299473	1398	-	gene-VP_RS10630
NC_004603.1	2300414	78	-	gene-VP_RS10635
NC_004603.1	2304663	104	-	gene-VP_RS10640
NC_004603.1	2307015	132	-	gene-VP_RS10650
NC_004603.1	2308599	2069	-	gene-VP_RS10655
NC_004603.1	2308771	17	-	unaware
NC_004603.1	2311369	76	-	gene-VP_RS10665
NC_004603.1	2312069	119	-	unaware
NC_004603.1	2312469	73	-	gene-VP_RS10675
NC_004603.1	2314615	131	-	gene-VP_RS10685
NC_004603.1	2315802	253	-	gene-VP_RS10690
NC_004603.1	2317418	23	-	unaware
NC_004603.1	2324033	14	-	gene-VP_RS10720
NC_004603.1	2324251	11	-	unaware
NC_004603.1	2329988	34	-	gene-VP_RS10745
NC_004603.1	2337309	96	-	gene-VP_RS10790
NC_004603.1	2345186	675	-	gene-VP_RS10830
NC_004603.1	2348492	148	-	unaware
NC_004603.1	2350441	93	-	gene-VP_RS10850
NC_004603.1	2356195	230	-	gene-VP_RS10890
NC_004603.1	2358133	117	-	gene-VP_RS10895
NC_004603.1	2359396	50	-	unaware
NC_004603.1	2368394	434	-	gene-VP_RS10940
NC_004603.1	2369147	176	-	unaware
NC_004603.1	2373010	1134	-	gene-VP_RS10965
NC_004603.1	2374432	699	-	gene-VP_RS10970
NC_004603.1	2375787	54	-	gene-VP_RS10975
NC_004603.1	2377022	244	-	gene-VP_RS10980
NC_004603.1	2377374	65	-	gene-VP_RS10985
NC_004603.1	2378516	22	-	gene-VP_RS11000
NC_004603.1	2383344	154	-	gene-VP_RS11030
NC_004603.1	2383783	17	-	unaware
NC_004603.1	2386418	141	-	gene-VP_RS11050
NC_004603.1	2390832	129	-	gene-VP_RS11075
NC_004603.1	2393257	692	-	gene-VP_RS11085
NC_004603.1	2396860	184	-	gene-VP_RS11105
NC_004603.1	2403653	95	-	gene-VP_RS11125
NC_004603.1	2404937	66	-	gene-VP_RS11135
NC_004603.1	2409535	233	-	gene-VP_RS11160
NC_004603.1	2410034	69	-	gene-VP_RS11165
NC_004603.1	2412511	616	-	gene-VP_RS11175
NC_004603.1	2412737	324	-	unaware
NC_004603.1	2417842	153	-	unaware
NC_004603.1	2429090	515	-	gene-VP_RS11240
NC_004603.1	2431103	12067	-	unaware
NC_004603.1	2431153	11	-	unaware
NC_004603.1	2436645	49	-	gene-VP_RS11275
NC_004603.1	2439135	10112	-	unaware
NC_004603.1	2441897	13	-	gene-VP_RS11305
NC_004603.1	2441935	10	-	gene-VP_RS11305
NC_004603.1	2448189	12	-	gene-VP_RS11345
NC_004603.1	2452557	30	-	gene-VP_RS11360
NC_004603.1	2455620	77	-	gene-VP_RS11370
NC_004603.1	2457411	280	-	gene-VP_RS11385
NC_004603.1	2460202	3017	-	gene-VP_RS11400
NC_004603.1	2463552	3036	-	unaware
NC_004603.1	2464209	260	-	gene-VP_RS11420
NC_004603.1	2464330	55	-	unaware
NC_004603.1	2465831	11	-	unaware
NC_004603.1	2477457	71	-	gene-VP_RS11500
NC_004603.1	2478614	36	-	gene-VP_RS11505
NC_004603.1	2478722	21	-	gene-VP_RS11505
NC_004603.1	2479329	107	-	gene-VP_RS11510
NC_004603.1	2491048	67	-	gene-VP_RS11535
NC_004603.1	2492625	4	-	unaware
NC_004603.1	2494175	39	-	gene-VP_RS11545
NC_004603.1	2499606	24	-	gene-VP_RS11570
NC_004603.1	2511831	4	-	gene-VP_RS11620
NC_004603.1	2518867	12	-	gene-VP_RS11650
NC_004603.1	2522667	8	-	unaware
NC_004603.1	2526552	14	-	gene-VP_RS11675
NC_004603.1	2540830	4	-	unaware
NC_004603.1	2548080	7129	-	gene-VP_RS11775
NC_004603.1	2549749	47	-	gene-VP_RS11780
NC_004603.1	2553164	49	-	gene-VP_RS11790
NC_004603.1	2560200	5243	-	gene-VP_RS11820
NC_004603.1	2563055	357	-	gene-VP_RS11835
NC_004603.1	2564041	103	-	gene-VP_RS11845
NC_004603.1	2565632	190	-	gene-VP_RS11860
NC_004603.1	2571967	112	-	gene-VP_RS11885
NC_004603.1	2575357	690	-	gene-VP_RS11895
NC_004603.1	2575962	1094	-	gene-VP_RS11900
NC_004603.1	2579995	878	-	unaware
NC_004603.1	2583110	4287	-	gene-VP_RS11940
NC_004603.1	2584836	247	-	gene-VP_RS11945
NC_004603.1	2587736	248	-	unaware
NC_004603.1	2588194	76	-	unaware
NC_004603.1	2588307	33	-	gene-VP_RS11960
NC_004603.1	2589338	927	-	gene-VP_RS11970
NC_004603.1	2589640	4	-	unaware
NC_004603.1	2593489	205	-	unaware
NC_004603.1	2594830	308	-	gene-VP_RS11990
NC_004603.1	2601007	187	-	gene-VP_RS12010
NC_004603.1	2602676	45	-	unaware
NC_004603.1	2605226	11	-	unaware
NC_004603.1	2607119	6	-	unaware
NC_004603.1	2610149	8	-	unaware
NC_004603.1	2613695	4	-	unaware
NC_004603.1	2619288	6	-	unaware
NC_004603.1	2628034	186	-	gene-VP_RS12095
NC_004603.1	2630322	19	-	gene-VP_RS12110
NC_004603.1	2640523	64	-	gene-VP_RS12130
NC_004603.1	2647623	70	-	gene-VP_RS12170
NC_004603.1	2649493	14	-	gene-VP_RS12180
NC_004603.1	2651445	4	-	gene-VP_RS12185
NC_004603.1	2652951	392	-	gene-VP_RS12195
NC_004603.1	2661082	978	-	gene-VP_RS12220
NC_004603.1	2662027	19	-	gene-VP_RS12225
NC_004603.1	2663345	5	-	unaware
NC_004603.1	2671658	13074	-	gene-VP_RS12285
NC_004603.1	2671769	347	-	unaware
NC_004603.1	2673221	296	-	gene-VP_RS12290
NC_004603.1	2674867	6	-	unaware
NC_004603.1	2678506	112	-	gene-VP_RS12315
NC_004603.1	2686402	200	-	unaware
NC_004603.1	2688200	2294	-	gene-VP_RS12390
NC_004603.1	2688854	338	-	unaware
NC_004603.1	2692604	547	-	gene-VP_RS12405
NC_004603.1	2694433	1784	-	gene-VP_RS12415
NC_004603.1	2695067	60	-	gene-VP_RS12420
NC_004603.1	2699298	211	-	unaware
NC_004603.1	2703790	216	-	gene-VP_RS12465
NC_004603.1	2706030	8566	-	unaware
NC_004603.1	2707482	1358	-	gene-VP_RS12475
NC_004603.1	2712439	111	-	gene-VP_RS12490
NC_004603.1	2716537	161	-	gene-VP_RS12505
NC_004603.1	2721891	1132	-	gene-VP_RS12530
NC_004603.1	2724686	209	-	gene-VP_RS12550
NC_004603.1	2724828	161	-	unaware
NC_004603.1	2727463	239	-	gene-VP_RS12560
NC_004603.1	2727602	5	-	unaware
NC_004603.1	2733276	146	-	gene-VP_RS12590
NC_004603.1	2733615	4	-	unaware
NC_004603.1	2737678	286	-	gene-VP_RS12620
NC_004603.1	2738747	6	-	gene-VP_RS12625
NC_004603.1	2741021	209	-	gene-VP_RS12640
NC_004603.1	2741113	175	-	unaware
NC_004603.1	2742510	2409	-	gene-VP_RS12645
NC_004603.1	2744102	569	-	unaware
NC_004603.1	2744958	185	-	gene-VP_RS12655
NC_004603.1	2750163	1331	-	gene-VP_RS12670
NC_004603.1	2760088	75	-	unaware
NC_004603.1	2767209	227	-	gene-VP_RS12770
NC_004603.1	2767334	6	-	unaware
NC_004603.1	2775102	54	-	gene-VP_RS12855
NC_004603.1	2775296	8	-	unaware
NC_004603.1	2779695	268	-	gene-VP_RS12890
NC_004603.1	2781301	507	-	unaware
NC_004603.1	2781434	31	-	gene-VP_RS12895
NC_004603.1	2784276	48	-	gene-VP_RS12905
NC_004603.1	2791290	7	-	gene-VP_RS12945
NC_004603.1	2791365	4	-	unaware
NC_004603.1	2795859	161	-	gene-VP_RS12965
NC_004603.1	2803414	47	-	gene-VP_RS12995
NC_004603.1	2804013	210	-	gene-VP_RS13000
NC_004603.1	2808259	5	-	unaware
NC_004603.1	2811730	243	-	gene-VP_RS13045
NC_004603.1	2814765	143	-	gene-VP_RS13070
NC_004603.1	2814971	6	-	unaware
NC_004603.1	2825338	92	-	gene-VP_RS13130
NC_004603.1	2827795	94	-	gene-VP_RS13145
NC_004603.1	2832540	79	-	gene-VP_RS13155
NC_004603.1	2845220	588	-	gene-VP_RS13200
NC_004603.1	2853035	893	-	unaware
NC_004603.1	2864663	11	-	gene-VP_RS13285
NC_004603.1	2865387	453	-	gene-VP_RS13290
NC_004603.1	2865467	5	-	unaware
NC_004603.1	2873637	19	-	gene-VP_RS13315
NC_004603.1	2874311	4	-	unaware
NC_004603.1	2875190	5	-	unaware
NC_004603.1	2879238	27	-	gene-VP_RS13325
NC_004603.1	2880414	5	-	unaware
NC_004603.1	2881186	5	-	unaware
NC_004603.1	2881859	4	-	unaware
NC_004603.1	2885342	29	-	unaware
NC_004603.1	2885368	10	-	unaware
NC_004603.1	2885508	49	-	gene-VP_RS13355
NC_004603.1	2887095	270	-	unaware
NC_004603.1	2887247	12	-	gene-VP_RS13360
NC_004603.1	2892074	63	-	gene-VP_RS13375
NC_004603.1	2893252	263	-	gene-VP_RS13385
NC_004603.1	2893549	10	-	gene-VP_RS13390
NC_004603.1	2894731	258	-	gene-VP_RS13395
NC_004603.1	2894866	4	-	unaware
NC_004603.1	2897797	881	-	gene-VP_RS13410
NC_004603.1	2897879	27	-	unaware
NC_004603.1	2902161	217	-	gene-VP_RS13430
NC_004603.1	2904811	8567	-	gene-VP_RS13455
NC_004603.1	2905675	387	-	gene-VP_RS13460
NC_004603.1	2906606	133	-	gene-VP_RS13465
NC_004603.1	2909985	849	-	gene-VP_RS13480
NC_004603.1	2918212	49	-	gene-VP_RS13515
NC_004603.1	2921996	21	-	gene-VP_RS13530
NC_004603.1	2925358	6	-	gene-VP_RS13545
NC_004603.1	2929712	4	-	unaware
[truncated: 2,104 more rows]

## Sheet: Bile1
Chromosome	Site	Count	Strand	Gene
NC_004603.1	858	31	-	gene-VP_RS00005
NC_004603.1	912	16	-	gene-VP_RS00005
NC_004603.1	2315	71	-	gene-VP_RS00010
NC_004603.1	4080	303	-	gene-VP_RS00015
NC_004603.1	4294	30	-	gene-VP_RS00020
NC_004603.1	4675	32	-	gene-VP_RS00025
NC_004603.1	4742	35	-	gene-VP_RS00025
NC_004603.1	4918	1298	-	gene-VP_RS00030
NC_004603.1	6443	16	-	gene-VP_RS00040
NC_004603.1	6549	17	-	gene-VP_RS00040
NC_004603.1	7271	781	-	gene-VP_RS00045
NC_004603.1	7655	198	+	gene-VP_RS00050
NC_004603.1	9079	104	+	gene-VP_RS00055
NC_004603.1	11249	152	+	gene-VP_RS00065
NC_004603.1	14830	55	+	gene-VP_RS00075
NC_004603.1	16913	31	-	gene-VP_RS00080
NC_004603.1	22472	257	-	gene-VP_RS00095
NC_004603.1	22656	51	+	gene-VP_RS00100
NC_004603.1	24175	72	-	gene-VP_RS00110
NC_004603.1	24273	6	+	gene-VP_RS00115
NC_004603.1	24620	19	+	gene-VP_RS00120
NC_004603.1	26703	86	-	gene-VP_RS00125
NC_004603.1	30358	6	-	gene-VP_RS00135
NC_004603.1	30496	24	+	gene-VP_RS00140
NC_004603.1	30967	18	+	gene-VP_RS00145
NC_004603.1	33488	5	+	gene-VP_RS00155
NC_004603.1	33638	147	+	unaware
NC_004603.1	35226	837	+	gene-VP_RS00170
NC_004603.1	35230	2	+	gene-VP_RS00175
NC_004603.1	35648	2	+	gene-VP_RS00175
NC_004603.1	39562	5	+	unaware
NC_004603.1	39982	11	-	gene-VP_RS00185
NC_004603.1	40051	54	+	gene-VP_RS00190
NC_004603.1	42032	47	-	gene-VP_RS00195
NC_004603.1	45351	6	-	gene-VP_RS00200
NC_004603.1	45516	6	-	gene-VP_RS00200
NC_004603.1	46591	38	-	gene-VP_RS00205
NC_004603.1	47002	44	-	unaware
NC_004603.1	47029	1	-	gene-VP_RS00210
NC_004603.1	47069	1	-	gene-VP_RS00210
NC_004603.1	47137	61	+	gene-VP_RS00215
NC_004603.1	49819	169	-	gene-VP_RS00220
NC_004603.1	50009	757	+	gene-VP_RS00245
NC_004603.1	51578	55	-	gene-VP_RS00250
NC_004603.1	52113	50	+	gene-VP_RS00255
NC_004603.1	57794	26	+	gene-VP_RS00275
NC_004603.1	61491	3	-	gene-VP_RS00280
NC_004603.1	65586	18	-	gene-VP_RS00295
NC_004603.1	66682	64	-	gene-VP_RS00300
NC_004603.1	66866	21	+	gene-VP_RS00305
NC_004603.1	69043	264	+	gene-VP_RS00320
NC_004603.1	72324	2	-	gene-VP_RS00330
NC_004603.1	72387	4	+	gene-VP_RS00335
NC_004603.1	73871	1	+	gene-VP_RS00350
NC_004603.1	75377	104	-	gene-VP_RS00345
NC_004603.1	77905	256	-	gene-VP_RS00355
NC_004603.1	78986	113	-	gene-VP_RS00360
NC_004603.1	79115	10	+	gene-VP_RS00365
NC_004603.1	81617	11	+	gene-VP_RS00375
NC_004603.1	81918	31	-	gene-VP_RS00370
NC_004603.1	85221	49	+	gene-VP_RS00380
NC_004603.1	86156	10	+	gene-VP_RS00385
NC_004603.1	88273	83	-	gene-VP_RS00395
NC_004603.1	88306	123	-	gene-VP_RS00395
NC_004603.1	88410	172	+	gene-VP_RS00405
NC_004603.1	89480	19	+	gene-VP_RS00410
NC_004603.1	92162	1	+	gene-VP_RS00420
NC_004603.1	92181	7	-	gene-VP_RS00415
NC_004603.1	92257	1	+	gene-VP_RS00420
NC_004603.1	92599	1	+	gene-VP_RS00430
NC_004603.1	97402	1	+	gene-VP_RS00465
NC_004603.1	103183	29	-	gene-VP_RS00480
NC_004603.1	103279	8	+	gene-VP_RS00485
NC_004603.1	104856	171	+	gene-VP_RS00495
NC_004603.1	107851	144	+	gene-VP_RS00510
NC_004603.1	110731	42	-	gene-VP_RS00520
NC_004603.1	110849	400	+	gene-VP_RS00525
NC_004603.1	111982	504	+	gene-VP_RS00530
NC_004603.1	112998	12	+	unaware
NC_004603.1	113117	47	+	gene-VP_RS00535
NC_004603.1	117435	255	-	gene-VP_RS00540
NC_004603.1	117437	238	+	gene-VP_RS00545
NC_004603.1	117488	75	-	unaware
NC_004603.1	118423	720	+	unaware
NC_004603.1	118925	83	+	gene-VP_RS00555
NC_004603.1	123328	32	-	gene-VP_RS00570
NC_004603.1	125972	3	-	gene-VP_RS00575
NC_004603.1	128746	17	-	gene-VP_RS00585
NC_004603.1	129331	1	-	gene-VP_RS00590
NC_004603.1	129361	1	-	gene-VP_RS00590
NC_004603.1	130953	272	-	gene-VP_RS00595
NC_004603.1	130985	84	-	unaware
NC_004603.1	131143	36	-	unaware
NC_004603.1	131337	257	+	gene-VP_RS00600
NC_004603.1	134535	2	+	gene-VP_RS00615
NC_004603.1	134550	30	-	gene-VP_RS00610
NC_004603.1	135460	46	+	gene-VP_RS00620
NC_004603.1	135462	21	+	gene-VP_RS00625
NC_004603.1	139043	9	-	gene-VP_RS00630
NC_004603.1	140858	137	-	gene-VP_RS00635
NC_004603.1	140958	60	-	gene-VP_RS00635
NC_004603.1	142310	77	-	gene-VP_RS00640
NC_004603.1	142316	80	-	unaware
NC_004603.1	142482	11	-	gene-VP_RS00645
NC_004603.1	142596	58	+	gene-VP_RS00650
NC_004603.1	148408	315	+	gene-VP_RS00680
NC_004603.1	149841	43	+	gene-VP_RS00685
NC_004603.1	149842	19	+	gene-VP_RS00690
NC_004603.1	151362	56	+	gene-VP_RS00695
NC_004603.1	155437	4	-	gene-VP_RS00710
NC_004603.1	155773	9	-	gene-VP_RS00715
NC_004603.1	156577	81	-	gene-VP_RS00720
NC_004603.1	156667	113	-	gene-VP_RS00720
NC_004603.1	157384	39	+	gene-VP_RS00730
NC_004603.1	158282	23	+	gene-VP_RS00735
NC_004603.1	161462	19	+	gene-VP_RS00745
NC_004603.1	163449	26	+	gene-VP_RS00755
NC_004603.1	164713	66	+	gene-VP_RS00760
NC_004603.1	168438	41	-	gene-VP_RS00770
NC_004603.1	170635	11	-	gene-VP_RS00775
NC_004603.1	171463	4	-	gene-VP_RS00780
NC_004603.1	173943	654	-	gene-VP_RS00790
NC_004603.1	174049	200	-	unaware
NC_004603.1	174840	100	-	gene-VP_RS00795
NC_004603.1	176417	1	-	gene-VP_RS00800
NC_004603.1	176603	1	-	gene-VP_RS00800
NC_004603.1	176916	1	-	gene-VP_RS00805
NC_004603.1	176980	1	-	gene-VP_RS00805
NC_004603.1	177469	2	-	gene-VP_RS00810
NC_004603.1	177957	2	-	gene-VP_RS00815
NC_004603.1	179984	1	-	gene-VP_RS00825
NC_004603.1	180219	1	-	gene-VP_RS00825
NC_004603.1	182742	1	-	gene-VP_RS00830
NC_004603.1	183332	2	+	gene-VP_RS00840
NC_004603.1	185528	12	-	unaware
NC_004603.1	189262	36	+	gene-VP_RS00860
NC_004603.1	190655	87	-	gene-VP_RS00865
NC_004603.1	190810	387	+	gene-VP_RS00870
NC_004603.1	191558	96	+	gene-VP_RS00875
NC_004603.1	193559	7	-	gene-VP_RS00880
NC_004603.1	193938	71	-	gene-VP_RS00885
NC_004603.1	195284	39	-	gene-VP_RS00890
NC_004603.1	195438	16	+	gene-VP_RS00895
NC_004603.1	196629	1	+	gene-VP_RS00900
NC_004603.1	196934	1	+	gene-VP_RS00900
NC_004603.1	197973	5398	+	gene-VP_RS00910
NC_004603.1	201795	27	+	gene-VP_RS00935
NC_004603.1	205933	33	-	gene-VP_RS00950
NC_004603.1	205999	39	+	gene-VP_RS00960
NC_004603.1	207251	6	-	unaware
NC_004603.1	211964	9	-	unaware
NC_004603.1	220563	28	-	gene-VP_RS01025
NC_004603.1	221377	23	-	gene-VP_RS01030
NC_004603.1	223637	29	-	gene-VP_RS01040
NC_004603.1	224586	31	-	gene-VP_RS01045
NC_004603.1	225633	290	-	gene-VP_RS01050
NC_004603.1	229473	11	+	unaware
NC_004603.1	229770	1147	-	gene-VP_RS01070
NC_004603.1	230094	333	+	gene-VP_RS01080
NC_004603.1	234923	109	+	gene-VP_RS01090
NC_004603.1	234940	5	-	unaware
NC_004603.1	236808	5	-	unaware
NC_004603.1	237068	6	-	unaware
NC_004603.1	238787	6	-	unaware
NC_004603.1	242013	72	+	gene-VP_RS01125
NC_004603.1	248623	13	-	unaware
NC_004603.1	249559	5	-	unaware
NC_004603.1	249614	236	+	gene-VP_RS01160
NC_004603.1	250813	140	+	gene-VP_RS01165
NC_004603.1	253294	1	-	gene-VP_RS01170
NC_004603.1	254408	1165	-	gene-VP_RS01175
NC_004603.1	254513	5	-	unaware
NC_004603.1	254595	6	+	gene-VP_RS01180
NC_004603.1	255036	139	+	gene-VP_RS01185
NC_004603.1	256610	77	-	gene-VP_RS01195
NC_004603.1	257778	173	-	gene-VP_RS01200
NC_004603.1	257866	5	+	unaware
NC_004603.1	257885	18	+	unaware
NC_004603.1	258042	264	+	gene-VP_RS01205
NC_004603.1	258981	62	-	gene-VP_RS01210
NC_004603.1	259964	19	-	gene-VP_RS01215
NC_004603.1	261609	7	-	gene-VP_RS01220
NC_004603.1	262066	25	-	gene-VP_RS01225
NC_004603.1	262769	60	-	gene-VP_RS01230
NC_004603.1	264142	138	-	gene-VP_RS01235
NC_004603.1	264158	142	-	unaware
NC_004603.1	266492	12	-	gene-VP_RS01240
NC_004603.1	266538	12	+	unaware
NC_004603.1	266649	918	+	gene-VP_RS01245
NC_004603.1	267156	5379	+	gene-VP_RS01260
NC_004603.1	267158	1817	+	gene-VP_RS01270
NC_004603.1	267292	1154	+	gene-VP_RS01265
NC_004603.1	268466	7015	+	gene-VP_RS01275
NC_004603.1	268787	2570	+	gene-VP_RS01280
NC_004603.1	269144	2690	+	gene-VP_RS01285
NC_004603.1	269147	4237	+	gene-VP_RS01300
NC_004603.1	272450	11832	+	gene-VP_RS01310
NC_004603.1	272453	4526	+	gene-VP_RS01315
NC_004603.1	272486	4484	+	gene-VP_RS01335
NC_004603.1	273206	2962	+	gene-VP_RS01340
NC_004603.1	274548	2694	+	gene-VP_RS01350
NC_004603.1	274823	2973	+	gene-VP_RS01355
NC_004603.1	276858	9511	+	gene-VP_RS01360
NC_004603.1	277613	3194	+	gene-VP_RS01370
NC_004603.1	277771	3441	+	gene-VP_RS01375
NC_004603.1	278061	3914	+	gene-VP_RS01380
NC_004603.1	278822	3230	+	gene-VP_RS01385
NC_004603.1	281783	46	-	gene-VP_RS01390
NC_004603.1	282509	244	-	gene-VP_RS01395
NC_004603.1	282677	75	+	gene-VP_RS01400
NC_004603.1	283858	7	-	gene-VP_RS01405
NC_004603.1	283966	14	+	gene-VP_RS01410
NC_004603.1	286020	15	-	gene-VP_RS01415
NC_004603.1	288143	81	-	gene-VP_RS01420
NC_004603.1	288313	22	+	gene-VP_RS01430
NC_004603.1	295245	39	-	gene-VP_RS01450
NC_004603.1	295370	4	+	unaware
NC_004603.1	296166	4	-	gene-VP_RS01455
NC_004603.1	298194	1	-	gene-VP_RS01465
NC_004603.1	299156	11	-	gene-VP_RS01475
NC_004603.1	299872	18	-	gene-VP_RS01480
NC_004603.1	300005	9	+	gene-VP_RS01485
NC_004603.1	301104	8	+	unaware
NC_004603.1	301130	25	+	gene-VP_RS01495
NC_004603.1	301322	15	-	gene-VP_RS01490
NC_004603.1	308142	38	-	gene-VP_RS01515
NC_004603.1	309300	251	-	gene-VP_RS01520
NC_004603.1	309525	43	+	gene-VP_RS01525
NC_004603.1	311960	4	+	gene-VP_RS01540
NC_004603.1	315692	23	-	gene-VP_RS01550
NC_004603.1	315987	135	-	unaware
NC_004603.1	319644	202	-	gene-VP_RS01560
NC_004603.1	320414	119	-	gene-VP_RS01565
NC_004603.1	320547	4	-	unaware
NC_004603.1	320601	41	+	unaware
NC_004603.1	320688	103	+	gene-VP_RS01570
NC_004603.1	323092	285	-	gene-VP_RS01580
NC_004603.1	323165	5229	+	gene-VP_RS01590
NC_004603.1	324044	111	+	gene-VP_RS01595
NC_004603.1	325403	14	+	gene-VP_RS01600
NC_004603.1	326737	29	+	gene-VP_RS01610
NC_004603.1	329610	48	-	gene-VP_RS01625
NC_004603.1	330634	36	-	gene-VP_RS01630
NC_004603.1	331726	17	-	gene-VP_RS01635
NC_004603.1	334001	7	+	unaware
NC_004603.1	334246	89	-	gene-VP_RS01640
NC_004603.1	334278	34	-	unaware
NC_004603.1	338332	26	-	gene-VP_RS01660
NC_004603.1	339462	20	-	gene-VP_RS01665
NC_004603.1	341149	15	-	gene-VP_RS01670
NC_004603.1	341269	11	-	unaware
NC_004603.1	341575	3	+	gene-VP_RS01675
NC_004603.1	341586	1	+	gene-VP_RS01680
NC_004603.1	344617	540	+	gene-VP_RS01690
NC_004603.1	345985	113	+	gene-VP_RS01695
NC_004603.1	348144	14	+	gene-VP_RS01700
NC_004603.1	350582	54	+	gene-VP_RS01710
NC_004603.1	353304	263	-	gene-VP_RS01715
NC_004603.1	354862	176	-	gene-VP_RS01720
NC_004603.1	355084	178	-	gene-VP_RS01720
NC_004603.1	355132	4	-	unaware
NC_004603.1	355235	378	+	gene-VP_RS01725
NC_004603.1	355236	156	+	gene-VP_RS01730
NC_004603.1	358053	35	+	gene-VP_RS01740
NC_004603.1	361875	1	-	gene-VP_RS01750
NC_004603.1	361896	1	-	gene-VP_RS01750
NC_004603.1	362181	9	+	gene-VP_RS01755
NC_004603.1	368342	10	-	gene-VP_RS01770
NC_004603.1	369049	38	-	gene-VP_RS01775
NC_004603.1	369157	34	-	gene-VP_RS01775
NC_004603.1	370251	121	-	gene-VP_RS01780
NC_004603.1	372288	29	+	unaware
NC_004603.1	372345	590	-	gene-VP_RS01785
NC_004603.1	375049	1	-	gene-VP_RS01795
NC_004603.1	375174	6	+	gene-VP_RS01800
NC_004603.1	377033	18	-	gene-VP_RS01805
NC_004603.1	377263	16	+	gene-VP_RS01810
NC_004603.1	377266	4	+	gene-VP_RS01815
NC_004603.1	379263	54	+	gene-VP_RS01820
NC_004603.1	380498	15	-	gene-VP_RS01825
NC_004603.1	383685	17	-	gene-VP_RS01840
NC_004603.1	384508	4	-	gene-VP_RS01845
NC_004603.1	384697	5	-	gene-VP_RS01845
NC_004603.1	385262	11	+	gene-VP_RS01850
NC_004603.1	390763	87	-	gene-VP_RS01865
NC_004603.1	390878	4	+	gene-VP_RS01870
NC_004603.1	391648	3	-	gene-VP_RS01875
NC_004603.1	392407	40	+	gene-VP_RS01885
NC_004603.1	395915	50	-	gene-VP_RS01890
NC_004603.1	396501	25	-	unaware
NC_004603.1	397855	6	-	gene-VP_RS01895
NC_004603.1	398550	9	+	gene-VP_RS01905
NC_004603.1	400569	7	+	unaware
NC_004603.1	401428	19	-	gene-VP_RS01910
NC_004603.1	403440	2	-	gene-VP_RS01915
NC_004603.1	403471	3	-	gene-VP_RS01915
NC_004603.1	403580	5	-	gene-VP_RS01920
NC_004603.1	403669	4	+	unaware
NC_004603.1	403920	1	-	gene-VP_RS01925
NC_004603.1	405928	151	-	gene-VP_RS01930
NC_004603.1	406089	281	-	gene-VP_RS01930
NC_004603.1	407618	183	-	unaware
NC_004603.1	407804	3	-	gene-VP_RS01935
NC_004603.1	408518	434	-	gene-VP_RS01940
NC_004603.1	408632	9149	-	gene-VP_RS01945
NC_004603.1	408747	113	+	gene-VP_RS01950
NC_004603.1	411432	11	-	gene-VP_RS01960
NC_004603.1	411592	62	+	gene-VP_RS01965
NC_004603.1	411593	52	+	gene-VP_RS01975
NC_004603.1	414599	12	-	gene-VP_RS01980
NC_004603.1	414650	21	+	gene-VP_RS01985
NC_004603.1	417786	148	-	gene-VP_RS01995
NC_004603.1	419357	58	-	gene-VP_RS02000
NC_004603.1	420051	261	-	gene-VP_RS02005
NC_004603.1	420170	80	+	gene-VP_RS02010
NC_004603.1	422561	11	+	gene-VP_RS02020
NC_004603.1	423994	13	+	gene-VP_RS02025
NC_004603.1	426920	95	+	gene-VP_RS02030
NC_004603.1	429931	278	-	gene-VP_RS02035
NC_004603.1	429974	122	-	gene-VP_RS02035
NC_004603.1	430121	148	+	gene-VP_RS02045
NC_004603.1	430122	47	+	gene-VP_RS02050
NC_004603.1	430146	5	-	unaware
NC_004603.1	432826	58	+	gene-VP_RS02060
NC_004603.1	438292	43	-	gene-VP_RS02070
NC_004603.1	439857	37	-	gene-VP_RS02075
NC_004603.1	440057	145	-	unaware
NC_004603.1	440651	358	-	gene-VP_RS02080
NC_004603.1	440691	44	+	gene-VP_RS02085
NC_004603.1	441999	10268	+	gene-VP_RS02095
NC_004603.1	443455	238	+	gene-VP_RS02105
NC_004603.1	446142	730	+	gene-VP_RS02115
NC_004603.1	446152	482	+	gene-VP_RS02120
NC_004603.1	448039	7	+	unaware
NC_004603.1	450602	7	+	unaware
NC_004603.1	450894	63	+	gene-VP_RS02145
NC_004603.1	450938	76	-	gene-VP_RS02140
NC_004603.1	451253	48	-	unaware
NC_004603.1	452001	865	+	unaware
NC_004603.1	452583	35	+	gene-VP_RS02155
NC_004603.1	464382	7	-	unaware
NC_004603.1	464878	242	+	gene-VP_RS02210
NC_004603.1	468284	571	+	gene-VP_RS02220
NC_004603.1	469813	48	-	gene-VP_RS02225
NC_004603.1	469873	66	+	gene-VP_RS02230
NC_004603.1	470063	48	+	gene-VP_RS02230
NC_004603.1	472966	4	+	gene-VP_RS02235
NC_004603.1	473011	4	-	unaware
NC_004603.1	473470	72	+	gene-VP_RS02240
NC_004603.1	474713	189	+	gene-VP_RS02245
NC_004603.1	474722	66	+	gene-VP_RS02250
NC_004603.1	480965	8	-	gene-VP_RS02260
NC_004603.1	481163	29	+	gene-VP_RS02265
NC_004603.1	482767	1	-	gene-VP_RS02270
NC_004603.1	482780	1	-	gene-VP_RS02270
NC_004603.1	483548	35	-	gene-VP_RS02275
NC_004603.1	486101	132	-	gene-VP_RS02290
NC_004603.1	486583	10	-	gene-VP_RS02295
NC_004603.1	488210	6	-	gene-VP_RS02300
NC_004603.1	492711	49	-	gene-VP_RS02305
NC_004603.1	499140	2	-	gene-VP_RS02315
NC_004603.1	499310	7	-	unaware
NC_004603.1	499516	2	+	gene-VP_RS02320
NC_004603.1	500563	19	+	gene-VP_RS02325
NC_004603.1	502406	13	+	gene-VP_RS02330
NC_004603.1	504482	41	+	gene-VP_RS02335
NC_004603.1	506217	129	-	gene-VP_RS02340
NC_004603.1	506333	56	-	unaware
NC_004603.1	506384	43	-	unaware
NC_004603.1	506662	28	+	gene-VP_RS02350
NC_004603.1	507952	3	-	gene-VP_RS02355
NC_004603.1	508325	15	+	gene-VP_RS02360
NC_004603.1	511759	28	+	gene-VP_RS02370
NC_004603.1	513839	911	-	gene-VP_RS02375
NC_004603.1	513988	14	+	gene-VP_RS02380
NC_004603.1	515245	38	+	gene-VP_RS02390
NC_004603.1	517061	8	-	gene-VP_RS02395
NC_004603.1	517129	5	+	unaware
NC_004603.1	517583	134	+	gene-VP_RS02400
NC_004603.1	519261	76	+	gene-VP_RS02405
NC_004603.1	521450	103	-	gene-VP_RS02410
NC_004603.1	522326	7	+	unaware
NC_004603.1	522409	3	-	gene-VP_RS02415
NC_004603.1	522452	78	+	gene-VP_RS02420
NC_004603.1	524498	88	-	gene-VP_RS02425
NC_004603.1	524619	25	+	gene-VP_RS02430
NC_004603.1	525465	36	+	unaware
NC_004603.1	525493	93	+	gene-VP_RS02435
NC_004603.1	528337	528	+	gene-VP_RS02450
NC_004603.1	531096	27	+	gene-VP_RS02455
NC_004603.1	532833	1	+	gene-VP_RS02460
NC_004603.1	532860	1	+	gene-VP_RS02460
NC_004603.1	533884	1	+	gene-VP_RS02470
NC_004603.1	534550	8	-	gene-VP_RS02465
NC_004603.1	534630	1	+	gene-VP_RS02470
NC_004603.1	535709	35	-	gene-VP_RS02475
NC_004603.1	536273	129	+	gene-VP_RS02480
NC_004603.1	536281	110	+	gene-VP_RS02485
NC_004603.1	538767	24	+	gene-VP_RS02490
NC_004603.1	540613	110	+	gene-VP_RS02500
NC_004603.1	543010	77	-	gene-VP_RS02505
NC_004603.1	544361	20	-	gene-VP_RS02510
NC_004603.1	544692	21	+	gene-VP_RS02515
NC_004603.1	545635	48	+	gene-VP_RS02520
NC_004603.1	546777	391	-	gene-VP_RS02525
NC_004603.1	546803	16	+	gene-VP_RS02530
NC_004603.1	548527	218	+	gene-VP_RS02535
NC_004603.1	549460	232	+	gene-VP_RS02540
NC_004603.1	553077	26	+	gene-VP_RS02550
NC_004603.1	553575	34	+	gene-VP_RS02555
NC_004603.1	555400	7	-	gene-VP_RS02560
NC_004603.1	556363	7	+	unaware
NC_004603.1	557085	8	-	gene-VP_RS02565
NC_004603.1	558727	21	-	gene-VP_RS02570
NC_004603.1	558956	20	+	gene-VP_RS02580
NC_004603.1	561954	35	-	gene-VP_RS02590
NC_004603.1	562015	62	+	gene-VP_RS02595
NC_004603.1	563173	28	+	gene-VP_RS02600
NC_004603.1	564259	22	+	gene-VP_RS02605
NC_004603.1	567129	40	-	gene-VP_RS02615
NC_004603.1	568922	300	-	gene-VP_RS02620
NC_004603.1	569050	5	+	gene-VP_RS02625
NC_004603.1	569107	10	-	unaware
NC_004603.1	571018	80	+	gene-VP_RS02630
NC_004603.1	573351	19	-	gene-VP_RS02640
NC_004603.1	573904	588	-	gene-VP_RS02645
NC_004603.1	575707	1	-	gene-VP_RS02650
NC_004603.1	575769	1	-	gene-VP_RS02650
NC_004603.1	576638	332	+	gene-VP_RS02660
NC_004603.1	576643	196	+	gene-VP_RS02665
NC_004603.1	576646	261	-	gene-VP_RS02655
NC_004603.1	576732	27	-	unaware
NC_004603.1	578518	28	+	gene-VP_RS02670
NC_004603.1	581481	4	+	gene-VP_RS02675
NC_004603.1	581632	90	+	unaware
NC_004603.1	583219	25	+	gene-VP_RS02685
NC_004603.1	587370	32	+	gene-VP_RS02715
NC_004603.1	589597	6	-	gene-VP_RS02725
NC_004603.1	590947	245	-	gene-VP_RS02730
NC_004603.1	591993	98	-	gene-VP_RS02735
NC_004603.1	592063	9	-	unaware
NC_004603.1	592138	57	+	gene-VP_RS02745
NC_004603.1	596835	3	-	gene-VP_RS02755
NC_004603.1	598560	6	+	unaware
NC_004603.1	598872	5	-	gene-VP_RS02760
NC_004603.1	598966	11	+	gene-VP_RS02765
NC_004603.1	603587	19	+	gene-VP_RS02780
NC_004603.1	605310	7	-	gene-VP_RS02785
NC_004603.1	606139	15	-	gene-VP_RS02790
NC_004603.1	607081	10093	-	gene-VP_RS02795
NC_004603.1	607125	13	+	gene-VP_RS02800
NC_004603.1	608256	8	-	unaware
NC_004603.1	612338	45	-	gene-VP_RS02815
NC_004603.1	612579	1	-	gene-VP_RS02815
NC_004603.1	614029	84	+	gene-VP_RS02830
NC_004603.1	615154	33	+	gene-VP_RS02830
NC_004603.1	616428	96	+	gene-VP_RS02840
NC_004603.1	619882	4	+	unaware
NC_004603.1	620812	264	-	gene-VP_RS02850
NC_004603.1	620999	150	+	gene-VP_RS02860
NC_004603.1	621840	102	+	gene-VP_RS02865
NC_004603.1	622281	95	+	gene-VP_RS02865
NC_004603.1	627586	83	+	gene-VP_RS02900
NC_004603.1	629640	136	+	gene-VP_RS02910
NC_004603.1	630982	41	+	gene-VP_RS02915
NC_004603.1	632119	107	+	gene-VP_RS02920
NC_004603.1	636629	204	+	gene-VP_RS02940
NC_004603.1	638352	4	+	gene-VP_RS02945
NC_004603.1	641165	223	-	gene-VP_RS02955
NC_004603.1	641271	331	+	gene-VP_RS02960
NC_004603.1	641275	87	+	gene-VP_RS02965
NC_004603.1	641276	1	+	gene-VP_RS02970
NC_004603.1	643427	1	+	gene-VP_RS02970
NC_004603.1	646362	2	+	gene-VP_RS02975
NC_004603.1	646380	5	+	gene-VP_RS02975
NC_004603.1	648258	694	+	gene-VP_RS02980
NC_004603.1	649049	9	+	gene-VP_RS02985
NC_004603.1	650425	7	-	unaware
NC_004603.1	653348	8	+	gene-VP_RS03005
NC_004603.1	658112	2	-	gene-VP_RS03015
NC_004603.1	658322	5	+	gene-VP_RS03020
NC_004603.1	658327	1	+	gene-VP_RS03025
NC_004603.1	661083	3	+	gene-VP_RS03030
NC_004603.1	663443	17	-	gene-VP_RS03035
NC_004603.1	664224	22	-	gene-VP_RS03040
NC_004603.1	665955	6	-	gene-VP_RS03045
NC_004603.1	665967	5	+	unaware
NC_004603.1	666977	3	-	gene-VP_RS03050
NC_004603.1	667336	3	+	gene-VP_RS03055
NC_004603.1	669449	4	+	gene-VP_RS03065
NC_004603.1	670353	15	+	gene-VP_RS03070
NC_004603.1	674384	5	-	gene-VP_RS03085
NC_004603.1	674428	3	-	gene-VP_RS03085
NC_004603.1	674772	5395	-	unaware
NC_004603.1	674904	45	-	gene-VP_RS03090
NC_004603.1	675317	484	-	unaware
NC_004603.1	675343	6	+	unaware
NC_004603.1	675414	125	+	gene-VP_RS03105
NC_004603.1	676710	66	-	gene-VP_RS03110
NC_004603.1	676754	65	-	gene-VP_RS03110
NC_004603.1	678611	133	-	gene-VP_RS03115
NC_004603.1	679813	4	+	unaware
NC_004603.1	679980	60	-	unaware
NC_004603.1	681106	11	-	gene-VP_RS03125
NC_004603.1	681143	99	+	gene-VP_RS03130
NC_004603.1	681165	1	+	gene-VP_RS03135
NC_004603.1	683751	108	+	gene-VP_RS03140
NC_004603.1	683804	52	+	gene-VP_RS03140
NC_004603.1	685921	10	+	gene-VP_RS03145
NC_004603.1	685934	1	+	gene-VP_RS03155
NC_004603.1	687279	1	+	gene-VP_RS03155
NC_004603.1	687728	1	+	gene-VP_RS03160
NC_004603.1	690816	29	+	gene-VP_RS03175
NC_004603.1	692573	39	+	gene-VP_RS03180
NC_004603.1	693545	155	-	unaware
NC_004603.1	695216	24	-	gene-VP_RS03185
NC_004603.1	695470	134	+	gene-VP_RS03190
NC_004603.1	699593	110	+	gene-VP_RS03195
NC_004603.1	700534	5	-	gene-VP_RS03200
NC_004603.1	701805	102	-	gene-VP_RS03205
NC_004603.1	702090	553	+	gene-VP_RS03210
NC_004603.1	704292	260	-	gene-VP_RS03215
NC_004603.1	704568	50	+	unaware
NC_004603.1	705127	6	-	unaware
NC_004603.1	705194	192	+	gene-VP_RS03220
NC_004603.1	706674	435	+	gene-VP_RS03225
NC_004603.1	707330	54	+	gene-VP_RS03230
NC_004603.1	709197	168	+	gene-VP_RS03240
NC_004603.1	709200	111	+	gene-VP_RS03245
NC_004603.1	711725	104	+	gene-VP_RS03255
NC_004603.1	715408	864	+	gene-VP_RS03275
NC_004603.1	719992	26	-	gene-VP_RS03290
NC_004603.1	720862	8	-	gene-VP_RS03295
NC_004603.1	721120	84	-	gene-VP_RS03300
NC_004603.1	721316	23	+	gene-VP_RS03305
NC_004603.1	723261	154	+	gene-VP_RS03315
NC_004603.1	725285	6845	-	unaware
NC_004603.1	725349	19	+	gene-VP_RS03325
NC_004603.1	727144	24	+	gene-VP_RS03335
NC_004603.1	729236	4	-	gene-VP_RS03340
NC_004603.1	730213	17	-	gene-VP_RS03345
NC_004603.1	731744	52	-	gene-VP_RS03350
NC_004603.1	733511	95	-	gene-VP_RS03355
NC_004603.1	735935	36	-	gene-VP_RS03360
NC_004603.1	736889	170	-	gene-VP_RS03365
NC_004603.1	736912	104	+	gene-VP_RS03375
NC_004603.1	739292	12	-	gene-VP_RS03380
NC_004603.1	739808	4	+	unaware
NC_004603.1	741028	22	-	gene-VP_RS03390
NC_004603.1	741269	192	+	gene-VP_RS03395
NC_004603.1	741926	61	+	gene-VP_RS03400
NC_004603.1	743008	408	+	gene-VP_RS03405
NC_004603.1	747320	15	-	gene-VP_RS03415
NC_004603.1	748945	16	-	gene-VP_RS03420
NC_004603.1	749500	31	+	unaware
NC_004603.1	749637	8	-	gene-VP_RS03425
NC_004603.1	749693	77	+	unaware
NC_004603.1	749932	88	+	gene-VP_RS03430
NC_004603.1	752521	120	-	gene-VP_RS03435
NC_004603.1	753123	198	-	gene-VP_RS03440
NC_004603.1	753616	121	-	gene-VP_RS03445
NC_004603.1	754912	92	-	gene-VP_RS03450
NC_004603.1	759246	17	-	gene-VP_RS03465
NC_004603.1	759697	47	-	gene-VP_RS03475
NC_004603.1	761328	69	-	gene-VP_RS03485
NC_004603.1	764097	267	-	gene-VP_RS03490
NC_004603.1	764132	112	+	gene-VP_RS03495
NC_004603.1	766511	13	-	gene-VP_RS03500
NC_004603.1	767394	209	-	gene-VP_RS03505
NC_004603.1	769149	227	-	gene-VP_RS03515
NC_004603.1	770462	432	-	gene-VP_RS03520
NC_004603.1	770629	46	+	gene-VP_RS03525
NC_004603.1	772180	23	-	gene-VP_RS03530
NC_004603.1	772311	19	-	gene-VP_RS03535
NC_004603.1	772328	18	-	gene-VP_RS03540
NC_004603.1	772400	17	-	gene-VP_RS03540
NC_004603.1	772474	59	-	gene-VP_RS03545
NC_004603.1	772587	23	-	gene-VP_RS03550
NC_004603.1	772623	24	-	gene-VP_RS03550
NC_004603.1	772658	27	-	gene-VP_RS03550
NC_004603.1	772786	200	-	gene-VP_RS03555
NC_004603.1	772900	198	-	gene-VP_RS03560
NC_004603.1	772991	113	-	gene-VP_RS03565
NC_004603.1	773030	60	-	gene-VP_RS03565
NC_004603.1	773103	31	-	gene-VP_RS03570
NC_004603.1	773139	40	-	gene-VP_RS03570
NC_004603.1	773266	195	-	gene-VP_RS03575
NC_004603.1	773316	75	-	gene-VP_RS03580
NC_004603.1	773380	53	-	gene-VP_RS03580
NC_004603.1	773433	124	-	gene-VP_RS03585
NC_004603.1	773509	106	-	gene-VP_RS03585
NC_004603.1	773585	143	-	gene-VP_RS03590
NC_004603.1	773658	71	-	gene-VP_RS03595
NC_004603.1	773733	90	-	gene-VP_RS03595
NC_004603.1	773797	60	-	gene-VP_RS03600
NC_004603.1	773829	48	-	gene-VP_RS03600
NC_004603.1	773910	59	-	gene-VP_RS03605
NC_004603.1	773945	32	-	gene-VP_RS03605
NC_004603.1	774135	195	-	gene-VP_RS03610
NC_004603.1	774287	141	-	gene-VP_RS03615
NC_004603.1	774400	260	-	gene-VP_RS03620
NC_004603.1	774426	284	-	gene-VP_RS03625
NC_004603.1	774516	11	-	gene-VP_RS03625
NC_004603.1	774522	17	-	gene-VP_RS03630
NC_004603.1	776093	40	-	gene-VP_RS03640
NC_004603.1	776519	107	-	gene-VP_RS03645
NC_004603.1	777751	6	+	unaware
NC_004603.1	777790	1335	-	gene-VP_RS03650
NC_004603.1	777792	1383	-	unaware
NC_004603.1	778601	36	-	gene-VP_RS03655
NC_004603.1	779126	33	-	unaware
NC_004603.1	779238	222	+	gene-VP_RS03665
NC_004603.1	783697	93	+	gene-VP_RS03690
NC_004603.1	784791	11	+	gene-VP_RS03695
NC_004603.1	786610	265	+	gene-VP_RS03700
NC_004603.1	786616	1	+	gene-VP_RS03720
NC_004603.1	788365	23	-	gene-VP_RS03705
NC_004603.1	789004	40	-	gene-VP_RS03710
NC_004603.1	789267	1	-	gene-VP_RS03715
NC_004603.1	790823	13	-	gene-VP_RS03725
NC_004603.1	791310	5	+	gene-VP_RS03730
NC_004603.1	794340	4	+	gene-VP_RS03735
NC_004603.1	795687	19	-	gene-VP_RS03740
NC_004603.1	796142	13	-	unaware
NC_004603.1	798784	156	+	gene-VP_RS03750
NC_004603.1	800088	25	+	gene-VP_RS03755
NC_004603.1	800822	468	+	gene-VP_RS03760
NC_004603.1	802737	338	+	gene-VP_RS03765
NC_004603.1	804667	2	-	gene-VP_RS03770
NC_004603.1	805112	5	-	gene-VP_RS03775
NC_004603.1	806357	64	+	gene-VP_RS03790
NC_004603.1	806371	28	-	gene-VP_RS03780
NC_004603.1	808597	55	-	gene-VP_RS03800
NC_004603.1	809240	77	+	gene-VP_RS03810
NC_004603.1	809330	20	-	gene-VP_RS03805
NC_004603.1	811324	21	+	unaware
NC_004603.1	811381	218	+	gene-VP_RS03825
NC_004603.1	811383	174	+	gene-VP_RS03830
NC_004603.1	811444	153	+	gene-VP_RS03825
NC_004603.1	814620	118	+	gene-VP_RS03840
NC_004603.1	814629	67	+	gene-VP_RS03845
NC_004603.1	817015	25	+	gene-VP_RS03855
NC_004603.1	819219	46	+	gene-VP_RS03865
NC_004603.1	822713	249	+	gene-VP_RS03875
NC_004603.1	823952	634	+	unaware
NC_004603.1	824599	81	+	gene-VP_RS03880
NC_004603.1	824617	2	+	gene-VP_RS03885
NC_004603.1	824909	4	-	unaware
NC_004603.1	827775	1662	-	gene-VP_RS03890
NC_004603.1	829243	7	+	unaware
NC_004603.1	829552	41	-	gene-VP_RS03895
NC_004603.1	830018	263	-	gene-VP_RS03900
NC_004603.1	830089	496	-	gene-VP_RS03900
NC_004603.1	831184	187	-	gene-VP_RS03905
NC_004603.1	832074	27	-	gene-VP_RS03910
NC_004603.1	832218	162	+	gene-VP_RS03915
NC_004603.1	833277	16	+	gene-VP_RS03920
NC_004603.1	839457	106	-	gene-VP_RS03940
NC_004603.1	840479	24	-	gene-VP_RS03945
NC_004603.1	841301	1	+	gene-VP_RS03965
NC_004603.1	841746	18	-	gene-VP_RS03950
NC_004603.1	842700	15	-	gene-VP_RS03955
NC_004603.1	842972	1	+	gene-VP_RS03965
NC_004603.1	843703	1	+	gene-VP_RS03975
NC_004603.1	843792	1	+	gene-VP_RS03970
NC_004603.1	844208	1	+	gene-VP_RS03975
NC_004603.1	845362	15	+	gene-VP_RS23530
NC_004603.1	845644	38	+	gene-VP_RS03980
NC_004603.1	846667	5	-	gene-VP_RS03985
NC_004603.1	846977	5	-	unaware
NC_004603.1	847986	16	-	gene-VP_RS03995
NC_004603.1	848861	66	-	gene-VP_RS04000
NC_004603.1	848970	46	+	gene-VP_RS04005
NC_004603.1	851127	35	+	unaware
NC_004603.1	851164	187	+	gene-VP_RS04010
NC_004603.1	851971	38	+	gene-VP_RS04015
NC_004603.1	854471	28	-	gene-VP_RS04020
NC_004603.1	854747	57	+	gene-VP_RS04025
NC_004603.1	856768	8	+	unaware
NC_004603.1	857086	6	-	gene-VP_RS04030
NC_004603.1	858928	19	-	gene-VP_RS04035
NC_004603.1	860436	61	-	unaware
NC_004603.1	861540	14	-	gene-VP_RS04045
NC_004603.1	861610	7	-	unaware
NC_004603.1	861758	125	+	gene-VP_RS04050
NC_004603.1	862243	6	-	unaware
NC_004603.1	863544	902	+	gene-VP_RS04055
NC_004603.1	865907	441	-	gene-VP_RS04060
NC_004603.1	865931	12	-	unaware
NC_004603.1	866030	3	+	gene-VP_RS04065
NC_004603.1	867186	28	-	gene-VP_RS04070
NC_004603.1	867443	252	-	gene-VP_RS04075
NC_004603.1	868355	44	-	gene-VP_RS04080
NC_004603.1	868377	265	+	gene-VP_RS04085
NC_004603.1	868982	128	+	gene-VP_RS04090
NC_004603.1	871389	7	+	unaware
NC_004603.1	871540	3	-	gene-VP_RS04095
NC_004603.1	871640	74	+	gene-VP_RS04100
NC_004603.1	873827	96	-	gene-VP_RS04105
NC_004603.1	873911	4	-	unaware
NC_004603.1	873963	195	+	gene-VP_RS04110
NC_004603.1	873982	148	+	gene-VP_RS04120
NC_004603.1	885599	34	-	gene-VP_RS04155
NC_004603.1	885629	20	+	gene-VP_RS04165
NC_004603.1	889149	8	-	unaware
NC_004603.1	890941	33	+	gene-VP_RS04175
NC_004603.1	894284	28	-	gene-VP_RS04185
NC_004603.1	896198	324	-	gene-VP_RS04190
NC_004603.1	896319	11	+	gene-VP_RS04195
NC_004603.1	897923	37	-	gene-VP_RS04200
NC_004603.1	898050	49	+	gene-VP_RS04205
NC_004603.1	899986	79	+	gene-VP_RS04210
NC_004603.1	901099	46	+	gene-VP_RS04225
NC_004603.1	904406	101	+	gene-VP_RS04235
NC_004603.1	906804	151	-	gene-VP_RS04245
NC_004603.1	907429	99	-	gene-VP_RS04250
NC_004603.1	907460	72	+	gene-VP_RS04255
NC_004603.1	907466	67	+	gene-VP_RS04260
NC_004603.1	910197	4	+	gene-VP_RS04270
NC_004603.1	912047	8	+	gene-VP_RS04280
NC_004603.1	912371	180	-	gene-VP_RS04275
NC_004603.1	912772	19	+	gene-VP_RS04285
NC_004603.1	918336	9	-	gene-VP_RS04305
NC_004603.1	925962	3	-	gene-VP_RS04340
NC_004603.1	928157	6	-	gene-VP_RS04355
NC_004603.1	928277	6	-	gene-VP_RS04355
NC_004603.1	928357	32	-	gene-VP_RS04360
NC_004603.1	929832	14	+	gene-VP_RS04380
NC_004603.1	929939	32	-	gene-VP_RS04370
NC_004603.1	931990	1	+	gene-VP_RS04390
NC_004603.1	932520	1	+	gene-VP_RS04390
NC_004603.1	934871	19	-	unaware
NC_004603.1	935061	15	+	gene-VP_RS04400
NC_004603.1	936542	68	+	gene-VP_RS04410
NC_004603.1	942024	20	+	gene-VP_RS04420
NC_004603.1	944344	1	+	gene-VP_RS04430
NC_004603.1	944386	1	+	gene-VP_RS04430
NC_004603.1	944659	1	+	gene-VP_RS04435
NC_004603.1	944870	1	+	gene-VP_RS04440
NC_004603.1	945793	1	+	gene-VP_RS04440
NC_004603.1	948069	1	-	gene-VP_RS04445
NC_004603.1	948342	1	-	gene-VP_RS04445
NC_004603.1	949000	1	+	gene-VP_RS04460
NC_004603.1	950817	1	+	gene-VP_RS04460
NC_004603.1	951598	290	+	gene-VP_RS04465
NC_004603.1	951711	350	+	gene-VP_RS04465
NC_004603.1	953890	146	+	gene-VP_RS04475
NC_004603.1	955299	31	+	gene-VP_RS04480
NC_004603.1	957770	1395	+	gene-VP_RS04485
NC_004603.1	958266	365	+	gene-VP_RS04490
NC_004603.1	961177	18	+	gene-VP_RS04505
NC_004603.1	961350	17	-	gene-VP_RS04500
NC_004603.1	963874	16	-	gene-VP_RS04515
NC_004603.1	965168	104	-	gene-VP_RS04520
NC_004603.1	965190	5	+	unaware
NC_004603.1	965335	74	+	gene-VP_RS04525
NC_004603.1	969036	67	+	gene-VP_RS04540
NC_004603.1	969142	73	+	gene-VP_RS04540
NC_004603.1	972720	16	+	gene-VP_RS04555
NC_004603.1	973876	18	-	gene-VP_RS04560
NC_004603.1	976483	106	-	gene-VP_RS04570
NC_004603.1	976639	215	+	gene-VP_RS04575
NC_004603.1	978351	10	-	gene-VP_RS04580
NC_004603.1	978432	61	-	gene-VP_RS04585
NC_004603.1	978598	202	-	gene-VP_RS04590
NC_004603.1	978764	306	-	gene-VP_RS04595
NC_004603.1	978930	345	-	gene-VP_RS04600
NC_004603.1	979069	690	-	gene-VP_RS04605
NC_004603.1	979273	19	+	gene-VP_RS04610
NC_004603.1	979275	11	+	gene-VP_RS04615
NC_004603.1	982844	1	+	gene-VP_RS04620
NC_004603.1	984626	4	+	unaware
NC_004603.1	984658	29	-	gene-VP_RS04625
NC_004603.1	984664	12	+	gene-VP_RS04630
NC_004603.1	986386	5	+	gene-VP_RS04640
NC_004603.1	986409	4	+	gene-VP_RS04640
NC_004603.1	987327	5	+	gene-VP_RS04645
NC_004603.1	991475	18	-	gene-VP_RS04650
NC_004603.1	991611	324	+	gene-VP_RS04655
NC_004603.1	992406	4	-	gene-VP_RS04660
NC_004603.1	992412	22	+	gene-VP_RS04665
NC_004603.1	994812	4	+	unaware
NC_004603.1	995678	15	+	gene-VP_RS04675
NC_004603.1	995899	66	+	gene-VP_RS04680
NC_004603.1	997110	27	-	gene-VP_RS04685
NC_004603.1	997237	94	+	gene-VP_RS04690
NC_004603.1	999230	30	+	gene-VP_RS04695
NC_004603.1	999830	61	+	gene-VP_RS04700
NC_004603.1	1002418	536	+	gene-VP_RS04705
NC_004603.1	1004629	5	-	gene-VP_RS04710
NC_004603.1	1006785	23	-	gene-VP_RS04715
NC_004603.1	1006944	242	+	gene-VP_RS04720
NC_004603.1	1006945	55	+	gene-VP_RS04725
NC_004603.1	1009183	248	+	gene-VP_RS04740
NC_004603.1	1010784	33	+	gene-VP_RS04745
NC_004603.1	1011628	36	+	gene-VP_RS04750
NC_004603.1	1011804	31	+	gene-VP_RS04750
NC_004603.1	1014914	41	-	gene-VP_RS04760
NC_004603.1	1018344	8	-	gene-VP_RS04765
NC_004603.1	1018930	25	-	gene-VP_RS04770
NC_004603.1	1018959	11	-	unaware
NC_004603.1	1019037	19	+	gene-VP_RS04775
NC_004603.1	1019098	29	+	gene-VP_RS04775
NC_004603.1	1023248	66	-	gene-VP_RS04790
NC_004603.1	1023251	84	-	unaware
NC_004603.1	1025298	116	+	gene-VP_RS04800
NC_004603.1	1027896	239	+	gene-VP_RS04815
NC_004603.1	1030666	1	-	gene-VP_RS04820
NC_004603.1	1030785	1	-	gene-VP_RS04820
NC_004603.1	1032241	1	-	gene-VP_RS04825
NC_004603.1	1032396	1	-	gene-VP_RS04825
NC_004603.1	1034911	56	-	gene-VP_RS04835
NC_004603.1	1035746	3	-	gene-VP_RS04840
NC_004603.1	1036625	245	-	gene-VP_RS04845
NC_004603.1	1037752	48	-	gene-VP_RS04850
NC_004603.1	1040259	1767	-	gene-VP_RS04855
NC_004603.1	1040296	27	-	unaware
NC_004603.1	1042135	57	-	gene-VP_RS04860
NC_004603.1	1042175	67	-	gene-VP_RS04860
NC_004603.1	1042212	5	-	unaware
NC_004603.1	1042432	9	+	gene-VP_RS04865
NC_004603.1	1044121	3	+	gene-VP_RS04870
NC_004603.1	1044219	1	+	gene-VP_RS04880
NC_004603.1	1047421	15	+	gene-VP_RS04890
NC_004603.1	1051087	36	-	gene-VP_RS04895
NC_004603.1	1052735	15	-	gene-VP_RS04910
NC_004603.1	1054745	16	-	gene-VP_RS04915
NC_004603.1	1056444	3	+	gene-VP_RS04925
NC_004603.1	1058043	31	+	gene-VP_RS04935
NC_004603.1	1058047	37	-	gene-VP_RS04930
NC_004603.1	1058108	19	+	gene-VP_RS04935
NC_004603.1	1060607	79	+	unaware
NC_004603.1	1061006	4	-	gene-VP_RS04940
NC_004603.1	1061510	107	+	gene-VP_RS04945
NC_004603.1	1061511	88	+	gene-VP_RS04950
NC_004603.1	1064211	2	+	gene-VP_RS04955
NC_004603.1	1064903	8	+	unaware
NC_004603.1	1065708	298	-	gene-VP_RS04960
NC_004603.1	1067196	19	-	gene-VP_RS04970
NC_004603.1	1067759	48	+	gene-VP_RS04980
NC_004603.1	1069423	24	-	gene-VP_RS04985
NC_004603.1	1069670	9	+	unaware
NC_004603.1	1069787	56	+	gene-VP_RS04990
NC_004603.1	1072885	53	+	gene-VP_RS04995
NC_004603.1	1072969	48	+	gene-VP_RS04995
NC_004603.1	1075850	66	+	gene-VP_RS05005
NC_004603.1	1077068	11	-	gene-VP_RS05010
NC_004603.1	1077204	8	-	gene-VP_RS05010
NC_004603.1	1077205	15	-	unaware
NC_004603.1	1078735	179	-	gene-VP_RS05020
NC_004603.1	1080272	100	-	gene-VP_RS05025
NC_004603.1	1081144	25	-	gene-VP_RS05030
NC_004603.1	1081333	81	+	gene-VP_RS05035
NC_004603.1	1083016	29	-	gene-VP_RS05040
NC_004603.1	1083031	66	+	gene-VP_RS05050
NC_004603.1	1083144	20	-	unaware
NC_004603.1	1090692	18	-	gene-VP_RS23535
NC_004603.1	1091997	99	-	gene-VP_RS05065
NC_004603.1	1093444	33	-	gene-VP_RS05070
NC_004603.1	1094148	247	-	gene-VP_RS05075
NC_004603.1	1096236	62	-	gene-VP_RS05085
NC_004603.1	1097179	12	-	gene-VP_RS05090
NC_004603.1	1097252	231	+	gene-VP_RS05095
NC_004603.1	1097358	344	+	gene-VP_RS05095
NC_004603.1	1099278	10	+	gene-VP_RS05100
NC_004603.1	1101499	101	+	gene-VP_RS05115
NC_004603.1	1103467	731	+	gene-VP_RS05125
NC_004603.1	1106917	67	+	gene-VP_RS05145
NC_004603.1	1110598	1109	+	gene-VP_RS05170
NC_004603.1	1110793	882	+	gene-VP_RS05170
NC_004603.1	1112465	167	+	gene-VP_RS05175
NC_004603.1	1113647	4	+	gene-VP_RS05180
NC_004603.1	1116587	5	-	unaware
NC_004603.1	1117540	90	-	gene-VP_RS05200
NC_004603.1	1117546	10	+	gene-VP_RS05205
NC_004603.1	1120187	4	-	unaware
NC_004603.1	1120414	25	+	gene-VP_RS05215
NC_004603.1	1121062	3	+	gene-VP_RS05220
NC_004603.1	1122599	45	+	gene-VP_RS05225
NC_004603.1	1125029	6	-	gene-VP_RS05230
NC_004603.1	1126494	1	+	gene-VP_RS05250
NC_004603.1	1127163	1427	-	gene-VP_RS05245
NC_004603.1	1129796	1	-	gene-VP_RS05255
NC_004603.1	1131851	8	-	gene-VP_RS05260
NC_004603.1	1132036	11	+	gene-VP_RS05270
NC_004603.1	1133914	7	+	unaware
NC_004603.1	1134150	5	-	unaware
NC_004603.1	1134190	39	+	gene-VP_RS05280
NC_004603.1	1140097	4	-	unaware
NC_004603.1	1140878	7	-	unaware
NC_004603.1	1144057	10	+	gene-VP_RS05310
NC_004603.1	1146041	345	+	gene-VP_RS05320
NC_004603.1	1152341	3	+	gene-VP_RS05335
NC_004603.1	1152650	3	+	gene-VP_RS05335
NC_004603.1	1157272	49	-	gene-VP_RS05350
NC_004603.1	1158096	74	-	gene-VP_RS05355
NC_004603.1	1158308	71	+	gene-VP_RS05365
NC_004603.1	1161476	134	+	gene-VP_RS05375
NC_004603.1	1161868	29	-	gene-VP_RS05370
NC_004603.1	1162559	29	+	gene-VP_RS05380
NC_004603.1	1165712	79	+	gene-VP_RS05390
NC_004603.1	1167794	441	+	gene-VP_RS05395
NC_004603.1	1169310	3	+	gene-VP_RS05400
NC_004603.1	1169954	2	+	gene-VP_RS05405
NC_004603.1	1170700	1	+	gene-VP_RS05420
NC_004603.1	1172816	2	+	gene-VP_RS05425
NC_004603.1	1172819	1	+	gene-VP_RS05430
NC_004603.1	1175636	26	+	gene-VP_RS05435
NC_004603.1	1176812	1	-	gene-VP_RS23540
NC_004603.1	1177010	36	+	gene-VP_RS05440
NC_004603.1	1177659	1	+	gene-VP_RS05450
NC_004603.1	1178199	1	+	gene-VP_RS05450
NC_004603.1	1178615	1	+	gene-VP_RS05455
NC_004603.1	1178645	1	+	gene-VP_RS05455
NC_004603.1	1179276	1	+	gene-VP_RS05460
NC_004603.1	1181458	1	+	gene-VP_RS05470
NC_004603.1	1185840	104	-	gene-VP_RS05485
NC_004603.1	1186739	43	-	gene-VP_RS05490
NC_004603.1	1187731	78	-	gene-VP_RS05495
NC_004603.1	1187842	21	-	unaware
NC_004603.1	1187880	39	+	gene-VP_RS05500
NC_004603.1	1188266	135	+	gene-VP_RS05505
NC_004603.1	1189214	5	-	unaware
NC_004603.1	1190199	147	-	gene-VP_RS05510
NC_004603.1	1190671	92	+	gene-VP_RS05515
NC_004603.1	1195098	1	-	gene-VP_RS05520
NC_004603.1	1196326	1	-	gene-VP_RS05525
NC_004603.1	1196548	8	+	gene-VP_RS05535
NC_004603.1	1197346	3	+	gene-VP_RS05535
NC_004603.1	1204577	35	-	gene-VP_RS05570
NC_004603.1	1205832	40	-	gene-VP_RS05575
NC_004603.1	1206674	1	-	gene-VP_RS05580
NC_004603.1	1206684	1	-	gene-VP_RS05580
NC_004603.1	1207225	382	-	gene-VP_RS05585
NC_004603.1	1207288	21	-	unaware
NC_004603.1	1207384	317	+	gene-VP_RS05590
NC_004603.1	1211212	6	-	gene-VP_RS05605
NC_004603.1	1211901	3	-	gene-VP_RS05610
NC_004603.1	1211950	10	+	gene-VP_RS05615
NC_004603.1	1212735	14	-	gene-VP_RS05620
NC_004603.1	1212992	172	+	gene-VP_RS05625
NC_004603.1	1215531	11	+	gene-VP_RS05640
NC_004603.1	1219667	24	+	gene-VP_RS05650
NC_004603.1	1222890	875	+	gene-VP_RS05660
NC_004603.1	1222902	40	+	gene-VP_RS05665
NC_004603.1	1227356	34	-	gene-VP_RS05680
NC_004603.1	1229713	58	-	gene-VP_RS05690
NC_004603.1	1230852	5	+	unaware
NC_004603.1	1230945	32	-	gene-VP_RS05695
NC_004603.1	1231068	33	+	gene-VP_RS05710
NC_004603.1	1231078	1	+	gene-VP_RS05715
NC_004603.1	1232068	1	+	gene-VP_RS05715
NC_004603.1	1232581	1	+	gene-VP_RS05720
NC_004603.1	1232637	1	+	gene-VP_RS05720
NC_004603.1	1237524	5	+	gene-VP_RS05730
NC_004603.1	1241721	39	-	gene-VP_RS05745
NC_004603.1	1242786	1	+	gene-VP_RS05755
NC_004603.1	1243625	30	-	gene-VP_RS05750
NC_004603.1	1243682	1	+	gene-VP_RS05755
NC_004603.1	1245369	4	+	gene-VP_RS05760
NC_004603.1	1247101	25	+	gene-VP_RS05770
NC_004603.1	1249965	1	-	gene-VP_RS05775
NC_004603.1	1251688	10	-	gene-VP_RS05780
NC_004603.1	1255486	1	-	gene-VP_RS05800
NC_004603.1	1258343	5	-	gene-VP_RS05810
NC_004603.1	1259185	1	-	gene-VP_RS05815
NC_004603.1	1259227	1	-	gene-VP_RS05815
NC_004603.1	1261882	1	-	gene-VP_RS05825
NC_004603.1	1262148	1	-	gene-VP_RS05825
NC_004603.1	1263100	5	+	gene-VP_RS05835
NC_004603.1	1266025	9	+	gene-VP_RS05850
NC_004603.1	1266100	395	-	gene-VP_RS05845
NC_004603.1	1267016	9	-	gene-VP_RS05855
NC_004603.1	1268905	188	-	gene-VP_RS05860
NC_004603.1	1270985	3256	-	gene-VP_RS05875
NC_004603.1	1271156	112	-	unaware
NC_004603.1	1273624	96	-	gene-VP_RS05890
NC_004603.1	1275520	6	-	gene-VP_RS05895
NC_004603.1	1275564	44	+	gene-VP_RS05900
NC_004603.1	1275601	117	+	gene-VP_RS05900
NC_004603.1	1277500	28	+	gene-VP_RS05910
NC_004603.1	1281999	1	-	gene-VP_RS05920
NC_004603.1	1284441	1	+	gene-VP_RS05935
NC_004603.1	1284719	1	+	gene-VP_RS05935
NC_004603.1	1287130	4	-	gene-VP_RS05940
NC_004603.1	1287168	14	+	gene-VP_RS05945
NC_004603.1	1288820	127	+	gene-VP_RS05950
NC_004603.1	1288826	55	+	gene-VP_RS05955
NC_004603.1	1293208	4	+	gene-VP_RS05965
NC_004603.1	1294773	5	-	unaware
NC_004603.1	1294977	5	+	gene-VP_RS05970
NC_004603.1	1294978	3	+	gene-VP_RS05975
NC_004603.1	1298142	273	+	gene-VP_RS05980
NC_004603.1	1301158	156	-	gene-VP_RS05985
NC_004603.1	1301628	323	-	gene-VP_RS05990
NC_004603.1	1301735	7	-	unaware
NC_004603.1	1301908	4	+	gene-VP_RS05995
NC_004603.1	1304180	72	-	gene-VP_RS06000
NC_004603.1	1305875	73	-	unaware
NC_004603.1	1306065	37	-	gene-VP_RS06005
NC_004603.1	1306889	196	-	gene-VP_RS06010
NC_004603.1	1307967	12	-	gene-VP_RS06015
NC_004603.1	1308867	55	-	gene-VP_RS06020
NC_004603.1	1309113	42	+	gene-VP_RS06025
NC_004603.1	1310589	199	-	gene-VP_RS06030
NC_004603.1	1310662	56	-	unaware
NC_004603.1	1313333	85	+	gene-VP_RS06045
NC_004603.1	1314730	136	+	gene-VP_RS06050
NC_004603.1	1320876	41	-	gene-VP_RS06065
NC_004603.1	1321951	307	-	gene-VP_RS06070
NC_004603.1	1322246	7	+	gene-VP_RS06075
NC_004603.1	1322248	3	+	gene-VP_RS06080
NC_004603.1	1322263	3	+	gene-VP_RS06080
NC_004603.1	1325097	137	-	gene-VP_RS06085
NC_004603.1	1325405	15	+	gene-VP_RS06090
NC_004603.1	1328566	30	-	gene-VP_RS06095
NC_004603.1	1329492	50	-	gene-VP_RS06100
NC_004603.1	1331346	199	-	gene-VP_RS06105
NC_004603.1	1331516	20	+	gene-VP_RS06110
NC_004603.1	1331864	29	-	unaware
NC_004603.1	1335054	11	+	gene-VP_RS06125
NC_004603.1	1338756	111	-	gene-VP_RS06130
NC_004603.1	1339300	82	-	gene-VP_RS06135
NC_004603.1	1341069	11	-	gene-VP_RS06145
NC_004603.1	1341832	201	-	gene-VP_RS06150
NC_004603.1	1342671	102	-	gene-VP_RS06155
NC_004603.1	1343561	91	-	gene-VP_RS06160
NC_004603.1	1343682	57	+	gene-VP_RS06165
NC_004603.1	1348219	41	-	gene-VP_RS06175
NC_004603.1	1351252	5	-	unaware
NC_004603.1	1351867	2	-	gene-VP_RS06185
NC_004603.1	1352867	1	-	gene-VP_RS06190
NC_004603.1	1352891	1	-	gene-VP_RS06190
NC_004603.1	1354926	9	-	gene-VP_RS06200
NC_004603.1	1355110	26	+	gene-VP_RS06205
NC_004603.1	1356950	23	-	gene-VP_RS06210
NC_004603.1	1357084	397	+	gene-VP_RS06215
NC_004603.1	1358933	10800	+	gene-VP_RS06220
NC_004603.1	1358952	8016	+	gene-VP_RS06225
NC_004603.1	1359018	6922	+	gene-VP_RS06230
NC_004603.1	1360624	24	+	gene-VP_RS06235
NC_004603.1	1362545	48	+	gene-VP_RS06245
NC_004603.1	1365958	1	+	gene-VP_RS06260
NC_004603.1	1368054	2	+	gene-VP_RS06265
NC_004603.1	1368261	6	-	unaware
NC_004603.1	1369492	214	+	gene-VP_RS06270
NC_004603.1	1369496	121	+	gene-VP_RS06275
NC_004603.1	1374473	197	+	gene-VP_RS06285
NC_004603.1	1375772	43	-	gene-VP_RS06290
NC_004603.1	1375944	74	-	gene-VP_RS06290
NC_004603.1	1376038	18	+	gene-VP_RS06295
NC_004603.1	1378022	56	-	gene-VP_RS06300
NC_004603.1	1379043	306	-	gene-VP_RS06305
NC_004603.1	1380357	18	-	gene-VP_RS06310
NC_004603.1	1380522	75	-	gene-VP_RS06315
NC_004603.1	1381945	58	-	gene-VP_RS06320
NC_004603.1	1383506	213	-	gene-VP_RS06325
NC_004603.1	1384364	13	-	gene-VP_RS06330
NC_004603.1	1384933	37	+	gene-VP_RS06335
NC_004603.1	1390387	56	+	gene-VP_RS06360
NC_004603.1	1391497	9	+	gene-VP_RS06365
NC_004603.1	1393926	177	-	gene-VP_RS06375
NC_004603.1	1394623	19	-	gene-VP_RS06380
NC_004603.1	1395903	3	-	gene-VP_RS06385
NC_004603.1	1395971	3	+	gene-VP_RS06390
NC_004603.1	1397156	3	-	gene-VP_RS06395
NC_004603.1	1400171	5	-	unaware
NC_004603.1	1402793	21	+	gene-VP_RS06430
NC_004603.1	1406679	1	-	gene-VP_RS06440
NC_004603.1	1408283	16	-	gene-VP_RS06450
NC_004603.1	1410236	1	-	gene-VP_RS06455
NC_004603.1	1412390	4	+	gene-VP_RS06470
NC_004603.1	1412397	2	+	gene-VP_RS06475
NC_004603.1	1412493	1	+	gene-VP_RS06480
NC_004603.1	1413444	1	+	gene-VP_RS06480
NC_004603.1	1415624	1	+	gene-VP_RS06490
NC_004603.1	1415878	1	+	gene-VP_RS06490
NC_004603.1	1419449	13	-	gene-VP_RS06500
NC_004603.1	1431256	1	+	gene-VP_RS06545
NC_004603.1	1431307	71	-	gene-VP_RS06540
NC_004603.1	1432003	1	+	gene-VP_RS06550
NC_004603.1	1435256	14	+	gene-VP_RS06560
NC_004603.1	1436148	22	+	gene-VP_RS06570
NC_004603.1	1437457	9	+	gene-VP_RS06580
NC_004603.1	1438493	1	+	gene-VP_RS06615
NC_004603.1	1441294	1	-	gene-VP_RS06595
NC_004603.1	1441338	1	-	gene-VP_RS06595
NC_004603.1	1442791	1	+	gene-VP_RS06615
NC_004603.1	1445771	5	-	unaware
NC_004603.1	1452892	7	+	gene-VP_RS06650
NC_004603.1	1454419	1	+	gene-VP_RS06670
NC_004603.1	1455136	1	+	gene-VP_RS06670
NC_004603.1	1455430	1	+	gene-VP_RS06675
NC_004603.1	1457187	3	+	gene-VP_RS06685
NC_004603.1	1459995	13	+	gene-VP_RS06695
NC_004603.1	1462503	20	-	gene-VP_RS06700
NC_004603.1	1462765	108	+	gene-VP_RS06710
NC_004603.1	1464941	616	+	gene-VP_RS06715
NC_004603.1	1464942	165	+	gene-VP_RS06720
NC_004603.1	1468800	58	+	gene-VP_RS06730
NC_004603.1	1471100	4	+	unaware
NC_004603.1	1482415	5	-	unaware
NC_004603.1	1483386	19	+	gene-VP_RS06745
NC_004603.1	1493204	2	-	gene-VP_RS06760
NC_004603.1	1495799	1	+	gene-VP_RS06775
NC_004603.1	1495920	10	+	gene-VP_RS06770
NC_004603.1	1496750	5	+	unaware
NC_004603.1	1501780	1	+	gene-VP_RS06800
NC_004603.1	1504685	1	+	gene-VP_RS06810
NC_004603.1	1506059	1	+	gene-VP_RS06810
NC_004603.1	1506890	1	+	gene-VP_RS06820
NC_004603.1	1507893	1	+	gene-VP_RS06820
NC_004603.1	1508174	1	+	gene-VP_RS06825
NC_004603.1	1508338	1	+	gene-VP_RS06825
NC_004603.1	1511199	5	-	unaware
NC_004603.1	1512265	32	-	gene-VP_RS06835
NC_004603.1	1516849	18	-	gene-VP_RS06845
NC_004603.1	1517249	3	+	gene-VP_RS06855
NC_004603.1	1522157	3	+	gene-VP_RS06875
NC_004603.1	1523216	12	+	unaware
NC_004603.1	1525563	5	+	unaware
NC_004603.1	1526423	7	+	gene-VP_RS06895
NC_004603.1	1526959	7	+	gene-VP_RS06905
NC_004603.1	1528128	22	+	gene-VP_RS06910
NC_004603.1	1529212	1	+	gene-VP_RS06920
NC_004603.1	1530188	15	-	gene-VP_RS06915
NC_004603.1	1531941	82	+	gene-VP_RS06925
NC_004603.1	1533364	19	+	gene-VP_RS06930
NC_004603.1	1535693	96	-	gene-VP_RS06940
NC_004603.1	1537673	1	-	gene-VP_RS06945
NC_004603.1	1540163	3	-	gene-VP_RS06955
NC_004603.1	1542905	36	-	gene-VP_RS06965
NC_004603.1	1546308	3	-	gene-VP_RS06975
NC_004603.1	1548273	29	-	gene-VP_RS06980
NC_004603.1	1548813	72	-	gene-VP_RS06985
NC_004603.1	1548899	7	+	gene-VP_RS06990
NC_004603.1	1548971	11	+	gene-VP_RS06990
NC_004603.1	1550603	7	+	gene-VP_RS06995
NC_004603.1	1551799	5	-	gene-VP_RS07000
NC_004603.1	1553835	3	-	gene-VP_RS07005
NC_004603.1	1554287	17	+	gene-VP_RS07015
NC_004603.1	1554345	34	-	gene-VP_RS07010
NC_004603.1	1554397	19	+	gene-VP_RS07015
NC_004603.1	1556012	27	+	gene-VP_RS07020
NC_004603.1	1562007	14	-	gene-VP_RS07045
NC_004603.1	1562146	100	+	gene-VP_RS07050
NC_004603.1	1566241	239	+	gene-VP_RS07055
NC_004603.1	1567017	10	+	gene-VP_RS07060
NC_004603.1	1567888	3	+	gene-VP_RS07065
NC_004603.1	1569354	7	+	unaware
NC_004603.1	1569649	28	+	gene-VP_RS07070
NC_004603.1	1570970	1	-	gene-VP_RS07075
NC_004603.1	1577429	3	-	gene-VP_RS07100
NC_004603.1	1584623	1	-	gene-VP_RS07130
NC_004603.1	1587735	1	+	gene-VP_RS07155
NC_004603.1	1588302	1	+	gene-VP_RS07155
NC_004603.1	1592371	54	-	gene-VP_RS07165
NC_004603.1	1592435	9	+	unaware
NC_004603.1	1592526	21	+	gene-VP_RS07170
NC_004603.1	1593584	3	-	gene-VP_RS07175
NC_004603.1	1594620	6	-	gene-VP_RS07180
NC_004603.1	1594801	23	+	gene-VP_RS07185
NC_004603.1	1594810	9	+	gene-VP_RS07190
NC_004603.1	1596866	53	+	gene-VP_RS07195
NC_004603.1	1597055	1	+	gene-VP_RS07205
NC_004603.1	1598004	24	-	gene-VP_RS07200
NC_004603.1	1600180	1	+	gene-VP_RS07220
NC_004603.1	1600575	1	+	gene-VP_RS07220
NC_004603.1	1601708	3	+	gene-VP_RS07230
NC_004603.1	1603425	5	+	gene-VP_RS07240
NC_004603.1	1603437	3	+	gene-VP_RS07240
NC_004603.1	1603444	4	-	gene-VP_RS07235
NC_004603.1	1604310	51	+	gene-VP_RS07245
NC_004603.1	1605809	17	-	gene-VP_RS07250
NC_004603.1	1608220	12	-	gene-VP_RS07260
NC_004603.1	1608975	8	-	gene-VP_RS07265
NC_004603.1	1610000	28	-	gene-VP_RS07270
NC_004603.1	1610593	606	-	gene-VP_RS07275
NC_004603.1	1610758	6	+	gene-VP_RS07280
NC_004603.1	1610768	4	+	gene-VP_RS07285
NC_004603.1	1614478	50	+	gene-VP_RS07290
NC_004603.1	1617361	89	-	gene-VP_RS07295
NC_004603.1	1617551	104	+	gene-VP_RS07305
NC_004603.1	1618852	161	+	gene-VP_RS07310
NC_004603.1	1621248	103	+	gene-VP_RS07325
NC_004603.1	1626260	1	+	gene-VP_RS07345
NC_004603.1	1630728	12	+	unaware
NC_004603.1	1630798	46	+	gene-VP_RS07350
NC_004603.1	1633201	1	+	gene-VP_RS07365
NC_004603.1	1636065	14	-	gene-VP_RS07370
NC_004603.1	1636121	13	+	gene-VP_RS07375
NC_004603.1	1638136	287	-	gene-VP_RS07380
NC_004603.1	1639350	431	-	gene-VP_RS07385
NC_004603.1	1639509	272	-	unaware
NC_004603.1	1642189	154	-	gene-VP_RS07400
NC_004603.1	1642341	31	-	unaware
NC_004603.1	1642451	36	+	gene-VP_RS07405
NC_004603.1	1644935	89	+	gene-VP_RS07420
NC_004603.1	1646992	18	-	gene-VP_RS07425
NC_004603.1	1647868	1194	-	gene-VP_RS07430
NC_004603.1	1649136	13	-	gene-VP_RS07440
NC_004603.1	1649144	57	-	unaware
NC_004603.1	1655055	4	+	unaware
NC_004603.1	1655089	165	-	gene-VP_RS07470
NC_004603.1	1655113	5	+	gene-VP_RS07475
NC_004603.1	1655598	10	+	gene-VP_RS07480
NC_004603.1	1658251	1	+	gene-VP_RS07500
NC_004603.1	1659138	16	-	gene-VP_RS07490
NC_004603.1	1661108	7	+	gene-VP_RS07515
NC_004603.1	1663507	1	+	gene-VP_RS23550
NC_004603.1	1664578	1	+	gene-VP_RS23550
NC_004603.1	1665531	11	+	gene-VP_RS07535
NC_004603.1	1669726	168	-	gene-VP_RS07550
NC_004603.1	1679930	7	+	gene-VP_RS07640
NC_004603.1	1681648	74	-	gene-VP_RS07660
NC_004603.1	1681828	25	+	gene-VP_RS07665
NC_004603.1	1683535	293	+	gene-VP_RS07670
NC_004603.1	1684424	303	-	gene-VP_RS07675
NC_004603.1	1686524	42	-	gene-VP_RS07680
NC_004603.1	1688309	14	-	gene-VP_RS07685
NC_004603.1	1690638	159	-	gene-VP_RS07695
NC_004603.1	1691724	75	-	gene-VP_RS07700
NC_004603.1	1692871	227	-	gene-VP_RS07705
NC_004603.1	1698067	62	-	gene-VP_RS07710
NC_004603.1	1698440	4	-	gene-VP_RS07715
NC_004603.1	1699471	4	+	unaware
NC_004603.1	1701151	37	-	gene-VP_RS07720
NC_004603.1	1704362	16	-	gene-VP_RS07730
NC_004603.1	1704868	682	-	gene-VP_RS07735
NC_004603.1	1705435	4	+	gene-VP_RS07745
NC_004603.1	1705471	7	+	gene-VP_RS07745
NC_004603.1	1705505	14	-	gene-VP_RS07740
NC_004603.1	1706865	53	+	gene-VP_RS07750
NC_004603.1	1708339	22	+	gene-VP_RS07755
NC_004603.1	1711312	58	+	gene-VP_RS07760
NC_004603.1	1713899	216	-	gene-VP_RS07765
NC_004603.1	1713986	34	+	gene-VP_RS07770
NC_004603.1	1714198	29	-	unaware
NC_004603.1	1716204	7	+	unaware
NC_004603.1	1716308	62	+	gene-VP_RS07785
NC_004603.1	1717992	1	+	gene-VP_RS07795
NC_004603.1	1718963	37	-	gene-VP_RS07790
NC_004603.1	1721870	1	+	gene-VP_RS07810
NC_004603.1	1722018	1	+	gene-VP_RS07810
NC_004603.1	1723928	10	+	unaware
NC_004603.1	1723979	135	+	gene-VP_RS07815
NC_004603.1	1725166	7	-	gene-VP_RS07820
NC_004603.1	1725508	97	+	gene-VP_RS07825
NC_004603.1	1726182	51	+	gene-VP_RS07835
NC_004603.1	1727788	45	+	gene-VP_RS07840
NC_004603.1	1732005	4	-	unaware
NC_004603.1	1735804	2	+	gene-VP_RS07850
NC_004603.1	1747882	4	-	gene-VP_RS07860
NC_004603.1	1748170	7	+	gene-VP_RS07865
NC_004603.1	1748172	6	+	gene-VP_RS07870
NC_004603.1	1750312	368	+	gene-VP_RS07880
NC_004603.1	1754258	36	-	gene-VP_RS07890
NC_004603.1	1754340	41	+	gene-VP_RS07895
NC_004603.1	1756771	2	-	gene-VP_RS07900
NC_004603.1	1759303	25	-	gene-VP_RS07910
NC_004603.1	1762682	2	-	gene-VP_RS07920
NC_004603.1	1765252	2	-	gene-VP_RS07925
NC_004603.1	1767747	4	-	gene-VP_RS07935
NC_004603.1	1769020	11	-	gene-VP_RS07945
NC_004603.1	1770778	4	-	unaware
NC_004603.1	1770999	1	+	gene-VP_RS07965
NC_004603.1	1777331	4	-	gene-VP_RS07980
NC_004603.1	1777622	1	-	gene-VP_RS07985
NC_004603.1	1781193	1	+	gene-VP_RS08035
NC_004603.1	1784563	5	-	gene-VP_RS08025
NC_004603.1	1784565	6	-	gene-VP_RS08030
NC_004603.1	1784737	1	+	gene-VP_RS08040
NC_004603.1	1784897	1	+	gene-VP_RS08040
NC_004603.1	1785533	1	+	gene-VP_RS08045
NC_004603.1	1789362	1	+	gene-VP_RS08070
NC_004603.1	1792625	12	-	unaware
NC_004603.1	1792723	8	+	gene-VP_RS08085
NC_004603.1	1796970	1	-	gene-VP_RS08095
NC_004603.1	1797421	1	-	gene-VP_RS08100
NC_004603.1	1801783	1	-	gene-VP_RS08125
NC_004603.1	1803736	1	-	gene-VP_RS08140
NC_004603.1	1804499	2	-	gene-VP_RS08150
NC_004603.1	1805302	1	-	gene-VP_RS08160
NC_004603.1	1805935	1	-	gene-VP_RS08160
NC_004603.1	1808204	1	-	gene-VP_RS08170
NC_004603.1	1808545	1	-	gene-VP_RS08170
NC_004603.1	1809063	1	-	gene-VP_RS08175
NC_004603.1	1809630	3	-	gene-VP_RS08180
NC_004603.1	1810375	1	+	gene-VP_RS08195
NC_004603.1	1811731	2	-	gene-VP_RS08190
NC_004603.1	1811749	2	-	gene-VP_RS08190
NC_004603.1	1812000	3	+	gene-VP_RS08200
NC_004603.1	1817105	6	-	unaware
NC_004603.1	1817128	22	+	gene-VP_RS08215
NC_004603.1	1820157	105	-	gene-VP_RS08225
NC_004603.1	1820992	25	-	gene-VP_RS08230
NC_004603.1	1822484	200	-	gene-VP_RS08235
NC_004603.1	1822517	13	-	unaware
NC_004603.1	1822584	6	-	unaware
NC_004603.1	1825336	3	-	gene-VP_RS08245
NC_004603.1	1825613	48	+	gene-VP_RS08250
NC_004603.1	1825614	10	+	gene-VP_RS08255
NC_004603.1	1826147	11	+	gene-VP_RS08255
NC_004603.1	1831217	20	+	gene-VP_RS08275
NC_004603.1	1838183	40	-	gene-VP_RS08300
NC_004603.1	1840902	18	-	gene-VP_RS08310
NC_004603.1	1841322	1	+	gene-VP_RS08325
NC_004603.1	1842513	1	+	gene-VP_RS08325
NC_004603.1	1847153	1	+	gene-VP_RS08345
NC_004603.1	1847712	1	+	gene-VP_RS08350
NC_004603.1	1849155	4	+	gene-VP_RS08360
NC_004603.1	1851494	89	+	gene-VP_RS08365
NC_004603.1	1853292	1	+	gene-VP_RS08370
NC_004603.1	1854098	14	+	gene-VP_RS08375
NC_004603.1	1855372	7	-	gene-VP_RS08380
NC_004603.1	1855578	47	-	gene-VP_RS23575
NC_004603.1	1855889	89	+	gene-VP_RS08385
NC_004603.1	1858968	14	-	gene-VP_RS08395
NC_004603.1	1858970	9	+	gene-VP_RS08400
NC_004603.1	1861779	1	-	gene-VP_RS08405
NC_004603.1	1862070	4	-	unaware
NC_004603.1	1862329	49	+	gene-VP_RS08410
NC_004603.1	1864382	4	-	gene-VP_RS08415
NC_004603.1	1864631	3	+	gene-VP_RS08425
NC_004603.1	1866684	8	+	gene-VP_RS08430
NC_004603.1	1870070	1	+	gene-VP_RS08445
NC_004603.1	1872413	1	+	gene-VP_RS08445
NC_004603.1	1873243	1	+	gene-VP_RS08450
NC_004603.1	1873596	1	+	gene-VP_RS08450
NC_004603.1	1875572	77	-	gene-VP_RS08455
NC_004603.1	1876074	1	-	gene-VP_RS08460
NC_004603.1	1876769	11	-	gene-VP_RS08465
NC_004603.1	1877987	4	-	gene-VP_RS08475
NC_004603.1	1878290	43	-	gene-VP_RS08480
NC_004603.1	1878370	5	+	gene-VP_RS08485
NC_004603.1	1880205	3	-	gene-VP_RS08490
NC_004603.1	1880953	4	-	gene-VP_RS08495
NC_004603.1	1883442	5	-	gene-VP_RS08500
NC_004603.1	1883588	7	-	gene-VP_RS08500
NC_004603.1	1885413	7	-	gene-VP_RS08505
NC_004603.1	1886712	4	-	gene-VP_RS08510
NC_004603.1	1890839	1	-	gene-VP_RS08525
NC_004603.1	1890989	1	+	gene-VP_RS08555
NC_004603.1	1893127	1	-	gene-VP_RS08535
NC_004603.1	1895092	41	-	gene-VP_RS08545
NC_004603.1	1896156	1	+	gene-VP_RS08560
NC_004603.1	1899244	4	-	unaware
NC_004603.1	1899880	1	+	gene-VP_RS08575
NC_004603.1	1902035	4	-	unaware
NC_004603.1	1902854	1	-	gene-VP_RS08585
NC_004603.1	1902925	1	-	gene-VP_RS08585
NC_004603.1	1903471	1	-	gene-VP_RS08590
NC_004603.1	1904658	1	-	gene-VP_RS08600
NC_004603.1	1904870	1	-	gene-VP_RS08600
NC_004603.1	1905098	3	-	gene-VP_RS08605
NC_004603.1	1906189	1	-	gene-VP_RS08610
NC_004603.1	1907312	1	-	gene-VP_RS08620
NC_004603.1	1910328	18	-	gene-VP_RS08650
NC_004603.1	1912227	28	-	unaware
NC_004603.1	1913632	1	-	gene-VP_RS08675
NC_004603.1	1913829	1	-	gene-VP_RS08675
NC_004603.1	1914662	3	-	gene-VP_RS08690
NC_004603.1	1915157	5	-	gene-VP_RS08695
NC_004603.1	1916638	3	-	gene-VP_RS08710
NC_004603.1	1918659	12	-	gene-VP_RS08720
NC_004603.1	1919847	4	-	gene-VP_RS08730
NC_004603.1	1919892	19	-	gene-VP_RS08735
NC_004603.1	1920877	1	-	gene-VP_RS08750
NC_004603.1	1921166	3	-	gene-VP_RS08755
NC_004603.1	1921895	4	-	gene-VP_RS08765
NC_004603.1	1922654	1	-	gene-VP_RS08770
NC_004603.1	1923105	3	-	gene-VP_RS08775
NC_004603.1	1923504	61	-	gene-VP_RS08780
NC_004603.1	1923510	89	-	gene-VP_RS08785
NC_004603.1	1925626	3	-	gene-VP_RS08805
NC_004603.1	1927518	8	-	gene-VP_RS23585
NC_004603.1	1927758	1	+	gene-VP_RS08850
NC_004603.1	1928409	1	-	gene-VP_RS08835
NC_004603.1	1928656	2	+	gene-VP_RS08855
NC_004603.1	1928789	2	-	gene-VP_RS08845
NC_004603.1	1929742	1	-	gene-VP_RS08865
NC_004603.1	1930330	3	-	gene-VP_RS08875
NC_004603.1	1930493	2	-	gene-VP_RS08880
NC_004603.1	1931374	1	-	gene-VP_RS08890
NC_004603.1	1931607	1	-	gene-VP_RS08895
NC_004603.1	1932710	7	-	gene-VP_RS08905
NC_004603.1	1933481	1	-	gene-VP_RS08910
NC_004603.1	1933848	1	-	gene-VP_RS08915
NC_004603.1	1933871	1	-	gene-VP_RS08915
NC_004603.1	1935505	24	+	gene-VP_RS08945
NC_004603.1	1935642	7	-	unaware
NC_004603.1	1936834	1	-	gene-VP_RS08955
NC_004603.1	1936863	1	-	gene-VP_RS08955
NC_004603.1	1939447	3	-	gene-VP_RS08975
NC_004603.1	1939800	1	-	gene-VP_RS08980
NC_004603.1	1939836	1	-	gene-VP_RS08980
NC_004603.1	1940367	2	-	gene-VP_RS08985
NC_004603.1	1940469	1	-	gene-VP_RS08990
NC_004603.1	1941272	193	-	gene-VP_RS09000
NC_004603.1	1942147	3	-	gene-VP_RS09010
NC_004603.1	1942684	9	-	gene-VP_RS09020
NC_004603.1	1943409	9	+	unaware
NC_004603.1	1944219	1	-	gene-VP_RS09030
NC_004603.1	1945027	9	-	gene-VP_RS09045
NC_004603.1	1945297	2	-	gene-VP_RS09050
NC_004603.1	1946152	4	-	gene-VP_RS09055
NC_004603.1	1946416	2	-	gene-VP_RS09060
NC_004603.1	1946728	2	-	gene-VP_RS09065
NC_004603.1	1948073	1	+	gene-VP_RS09085
NC_004603.1	1948121	6	-	gene-VP_RS09080
NC_004603.1	1948257	4	-	unaware
NC_004603.1	1949858	72	-	gene-VP_RS09090
NC_004603.1	1952560	28	-	gene-VP_RS09105
NC_004603.1	1955104	29	-	gene-VP_RS09115
NC_004603.1	1955283	6	+	unaware
NC_004603.1	1955495	61	-	gene-VP_RS09120
NC_004603.1	1957306	48	-	gene-VP_RS09125
NC_004603.1	1957323	149	-	unaware
NC_004603.1	1957356	53	+	gene-VP_RS09130
NC_004603.1	1961167	1	-	gene-VP_RS09140
NC_004603.1	1961420	7	+	gene-VP_RS09145
NC_004603.1	1962347	261	+	gene-VP_RS09150
NC_004603.1	1965386	3	+	gene-VP_RS09160
NC_004603.1	1967165	54	+	gene-VP_RS09165
NC_004603.1	1968375	210	-	gene-VP_RS09170
NC_004603.1	1969301	12	-	gene-VP_RS09175
NC_004603.1	1969652	26	+	unaware
NC_004603.1	1970901	21	-	unaware
NC_004603.1	1971254	99	+	gene-VP_RS09185
NC_004603.1	1971256	4	+	gene-VP_RS09190
NC_004603.1	1971791	5	+	gene-VP_RS09190
NC_004603.1	1973591	8	-	unaware
NC_004603.1	1974480	28	+	gene-VP_RS23595
NC_004603.1	1974494	1	+	gene-VP_RS09200
NC_004603.1	1975162	7	-	gene-VP_RS09195
NC_004603.1	1975999	16	-	unaware
NC_004603.1	1976116	15	-	unaware
NC_004603.1	1978092	1025	+	gene-VP_RS09205
NC_004603.1	1981426	14	-	gene-VP_RS09215
NC_004603.1	1981564	249	+	gene-VP_RS09225
NC_004603.1	1981963	168	+	gene-VP_RS09225
NC_004603.1	1982673	271	+	gene-VP_RS09230
NC_004603.1	1984665	25	-	gene-VP_RS09235
NC_004603.1	1984802	7	+	gene-VP_RS09240
NC_004603.1	1989447	439	-	gene-VP_RS09250
NC_004603.1	1991289	1	-	gene-VP_RS09255
NC_004603.1	1991300	1	-	gene-VP_RS09255
NC_004603.1	1991594	55	+	gene-VP_RS09260
NC_004603.1	1992939	2	-	gene-VP_RS09265
NC_004603.1	1994126	1	-	gene-VP_RS09270
NC_004603.1	1997693	27	+	gene-VP_RS09295
NC_004603.1	1998199	83	-	gene-VP_RS09290
NC_004603.1	1999801	75	-	gene-VP_RS09300
NC_004603.1	2000449	4	-	gene-VP_RS09305
NC_004603.1	2000470	5	-	gene-VP_RS09305
NC_004603.1	2005866	1	-	gene-VP_RS09325
NC_004603.1	2007198	9	-	gene-VP_RS09330
NC_004603.1	2008441	118	-	gene-VP_RS23600
NC_004603.1	2012373	1	-	gene-VP_RS09355
NC_004603.1	2013727	5	-	gene-VP_RS09365
NC_004603.1	2013991	3	+	gene-VP_RS09370
NC_004603.1	2016812	8	-	gene-VP_RS09380
NC_004603.1	2019600	399	-	gene-VP_RS09385
NC_004603.1	2019791	7	-	unaware
NC_004603.1	2019843	107	+	gene-VP_RS09390
NC_004603.1	2020937	298	+	gene-VP_RS09395
NC_004603.1	2026315	217	+	gene-VP_RS09415
NC_004603.1	2026452	63	-	gene-VP_RS09410
NC_004603.1	2027417	10	+	gene-VP_RS09420
NC_004603.1	2027442	7	+	gene-VP_RS09420
NC_004603.1	2029238	17	-	gene-VP_RS09425
NC_004603.1	2030628	57	-	gene-VP_RS09430
NC_004603.1	2030672	82	-	gene-VP_RS09430
NC_004603.1	2033871	265	-	unaware
NC_004603.1	2034342	1	-	gene-VP_RS09440
NC_004603.1	2034508	7	-	gene-VP_RS09445
NC_004603.1	2034692	171	-	gene-VP_RS09455
NC_004603.1	2035605	98	-	gene-VP_RS09460
NC_004603.1	2038209	4	+	unaware
NC_004603.1	2038225	564	-	gene-VP_RS09470
NC_004603.1	2038304	174	-	unaware
NC_004603.1	2038596	34	+	gene-VP_RS09475
NC_004603.1	2041769	42	-	gene-VP_RS09480
NC_004603.1	2041895	398	+	gene-VP_RS09490
NC_004603.1	2041939	4	-	unaware
NC_004603.1	2043990	242	-	gene-VP_RS09495
NC_004603.1	2044194	5	+	gene-VP_RS09500
NC_004603.1	2045527	1	+	gene-VP_RS09515
NC_004603.1	2045888	29	-	gene-VP_RS09505
NC_004603.1	2045919	70	-	unaware
NC_004603.1	2046723	25	-	gene-VP_RS09510
NC_004603.1	2047017	12	+	gene-VP_RS09520
NC_004603.1	2050770	4	-	unaware
NC_004603.1	2053877	14	+	gene-VP_RS09550
NC_004603.1	2056289	1	-	gene-VP_RS09555
NC_004603.1	2056724	49	+	gene-VP_RS09560
NC_004603.1	2058178	35	+	gene-VP_RS09565
NC_004603.1	2062471	42	+	gene-VP_RS09580
NC_004603.1	2063092	56	+	gene-VP_RS09590
NC_004603.1	2063688	34	+	gene-VP_RS09590
NC_004603.1	2067166	3	+	gene-VP_RS09605
NC_004603.1	2068448	4	-	gene-VP_RS09610
NC_004603.1	2069499	29	-	gene-VP_RS09615
NC_004603.1	2072519	48	+	gene-VP_RS09625
NC_004603.1	2077130	6	-	gene-VP_RS09630
NC_004603.1	2077587	16	+	gene-VP_RS09635
NC_004603.1	2077588	7	+	gene-VP_RS09640
NC_004603.1	2080971	7	-	gene-VP_RS09645
NC_004603.1	2081199	6	+	gene-VP_RS09650
NC_004603.1	2082770	5	-	gene-VP_RS09655
NC_004603.1	2083740	5	-	gene-VP_RS09660
NC_004603.1	2087068	1	-	gene-VP_RS09675
NC_004603.1	2088151	2	-	gene-VP_RS09680
NC_004603.1	2089299	6	-	gene-VP_RS09685
NC_004603.1	2089371	2	+	gene-VP_RS09690
NC_004603.1	2092296	6	-	gene-VP_RS09700
NC_004603.1	2095718	43	-	gene-VP_RS09715
NC_004603.1	2099851	2	-	gene-VP_RS09745
NC_004603.1	2102368	2	-	gene-VP_RS09750
NC_004603.1	2102396	41	-	gene-VP_RS09755
NC_004603.1	2102486	8	+	gene-VP_RS09760
NC_004603.1	2104119	4	-	gene-VP_RS09765
NC_004603.1	2105925	12	-	gene-VP_RS09770
NC_004603.1	2106058	30	+	gene-VP_RS09780
NC_004603.1	2107734	2	+	gene-VP_RS09785
NC_004603.1	2111202	116	+	gene-VP_RS09795
NC_004603.1	2113105	37	+	gene-VP_RS09800
NC_004603.1	2113222	21	+	gene-VP_RS09800
NC_004603.1	2114370	25	+	gene-VP_RS09805
NC_004603.1	2118685	2	-	gene-VP_RS09815
NC_004603.1	2119285	1	-	gene-VP_RS09820
NC_004603.1	2121517	25	+	gene-VP_RS09835
NC_004603.1	2123907	5	-	gene-VP_RS09840
NC_004603.1	2124936	31	-	gene-VP_RS09845
NC_004603.1	2126202	5	-	gene-VP_RS09850
NC_004603.1	2126225	5	-	gene-VP_RS09850
NC_004603.1	2126521	198	-	gene-VP_RS09855
NC_004603.1	2126979	17	-	gene-VP_RS09860
NC_004603.1	2129095	2321	-	gene-VP_RS09865
NC_004603.1	2129135	5505	-	unaware
NC_004603.1	2129671	296	-	gene-VP_RS09870
NC_004603.1	2131071	41	-	gene-VP_RS09875
NC_004603.1	2131108	37	+	gene-VP_RS09880
NC_004603.1	2132063	23	+	gene-VP_RS09890
NC_004603.1	2138409	111	-	gene-VP_RS09900
NC_004603.1	2139160	4	+	unaware
NC_004603.1	2139785	63	-	gene-VP_RS09905
NC_004603.1	2139933	11	+	gene-VP_RS09910
NC_004603.1	2140550	16	-	unaware
NC_004603.1	2142977	3	-	gene-VP_RS09915
NC_004603.1	2142987	50	-	gene-VP_RS09920
NC_004603.1	2143093	47	+	gene-VP_RS09925
NC_004603.1	2145363	3	+	gene-VP_RS09935
NC_004603.1	2146217	7	-	gene-VP_RS09940
NC_004603.1	2148032	752	-	gene-VP_RS09945
NC_004603.1	2150840	13	-	gene-VP_RS09960
NC_004603.1	2152026	5	-	gene-VP_RS09965
NC_004603.1	2152608	20	-	gene-VP_RS09970
NC_004603.1	2154018	86	-	gene-VP_RS09975
NC_004603.1	2154120	64	-	gene-VP_RS09975
NC_004603.1	2154310	2241	-	gene-VP_RS09980
NC_004603.1	2155381	59	-	gene-VP_RS09985
NC_004603.1	2155457	40	-	gene-VP_RS09985
NC_004603.1	2156252	209	-	gene-VP_RS09990
NC_004603.1	2157362	53	-	gene-VP_RS09995
NC_004603.1	2158435	73	-	gene-VP_RS10000
NC_004603.1	2158550	267	-	gene-VP_RS10005
NC_004603.1	2159153	12	+	gene-VP_RS10015
NC_004603.1	2159178	6350	-	gene-VP_RS10010
NC_004603.1	2160783	207	-	unaware
NC_004603.1	2161084	436	+	gene-VP_RS10025
NC_004603.1	2164685	18	+	gene-VP_RS10030
NC_004603.1	2166930	13	-	gene-VP_RS10035
NC_004603.1	2166972	27	+	gene-VP_RS10040
NC_004603.1	2169905	67	-	gene-VP_RS10045
NC_004603.1	2170649	262	-	gene-VP_RS10050
NC_004603.1	2171865	29	-	gene-VP_RS10055
NC_004603.1	2171953	5	-	unaware
NC_004603.1	2171988	332	+	gene-VP_RS10060
NC_004603.1	2176095	130	-	gene-VP_RS10070
NC_004603.1	2176407	236	+	gene-VP_RS10075
NC_004603.1	2178324	40	+	gene-VP_RS10080
NC_004603.1	2179619	79	-	gene-VP_RS10085
NC_004603.1	2179726	20	+	gene-VP_RS10090
NC_004603.1	2182364	21	-	gene-VP_RS10095
NC_004603.1	2184257	26	-	gene-VP_RS10100
NC_004603.1	2187401	1	-	gene-VP_RS10115
NC_004603.1	2188175	4	+	unaware
NC_004603.1	2188216	923	+	gene-VP_RS10125
NC_004603.1	2188225	55	-	gene-VP_RS10120
NC_004603.1	2189686	373	+	gene-VP_RS10130
NC_004603.1	2189802	1	+	gene-VP_RS10140
NC_004603.1	2193313	1	-	gene-VP_RS10135
NC_004603.1	2195077	3	-	gene-VP_RS10145
NC_004603.1	2199208	12	-	gene-VP_RS10165
NC_004603.1	2201017	56	-	gene-VP_RS10170
NC_004603.1	2201022	66	-	unaware
NC_004603.1	2201231	53	-	unaware
NC_004603.1	2202167	5	-	gene-VP_RS10175
NC_004603.1	2202312	8	-	gene-VP_RS10180
NC_004603.1	2203285	49	-	gene-VP_RS10190
NC_004603.1	2204280	8	+	unaware
NC_004603.1	2204431	35	-	gene-VP_RS10195
NC_004603.1	2204568	20	+	gene-VP_RS10200
NC_004603.1	2206187	7	-	gene-VP_RS10205
NC_004603.1	2207329	51	-	gene-VP_RS10210
NC_004603.1	2209666	26	-	gene-VP_RS10215
NC_004603.1	2209717	4	-	unaware
NC_004603.1	2209822	2	+	gene-VP_RS10220
NC_004603.1	2210201	5	+	gene-VP_RS10220
NC_004603.1	2210592	153	+	gene-VP_RS10225
NC_004603.1	2210594	107	+	gene-VP_RS10230
NC_004603.1	2216805	54	+	gene-VP_RS10255
NC_004603.1	2217487	158	+	gene-VP_RS10260
NC_004603.1	2218083	5	+	gene-VP_RS10265
NC_004603.1	2219679	19	-	gene-VP_RS10270
NC_004603.1	2219964	87	+	gene-VP_RS10280
NC_004603.1	2222729	37	-	gene-VP_RS10285
NC_004603.1	2223141	410	-	gene-VP_RS10290
NC_004603.1	2223204	134	+	unaware
NC_004603.1	2223308	2316	+	gene-VP_RS10295
NC_004603.1	2224162	10	+	gene-VP_RS10300
NC_004603.1	2224168	1	+	gene-VP_RS10305
NC_004603.1	2224337	1	+	gene-VP_RS10305
NC_004603.1	2228431	370	-	gene-VP_RS10310
NC_004603.1	2228752	10	-	unaware
NC_004603.1	2229013	254	+	gene-VP_RS10315
NC_004603.1	2229014	91	+	gene-VP_RS10320
NC_004603.1	2231937	105	-	gene-VP_RS10325
NC_004603.1	2232308	28	+	gene-VP_RS10330
NC_004603.1	2235108	11	-	gene-VP_RS10335
NC_004603.1	2236448	6	-	gene-VP_RS10340
NC_004603.1	2237372	11	+	unaware
NC_004603.1	2237568	68	-	gene-VP_RS10345
NC_004603.1	2237608	290	+	gene-VP_RS10355
NC_004603.1	2239842	6	+	gene-VP_RS10365
NC_004603.1	2241208	5	-	unaware
NC_004603.1	2242180	44	+	gene-VP_RS10380
NC_004603.1	2244575	1	+	gene-VP_RS10390
NC_004603.1	2245324	1	+	gene-VP_RS10390
NC_004603.1	2245908	15	-	unaware
NC_004603.1	2246204	1	+	gene-VP_RS10395
NC_004603.1	2246828	1	+	gene-VP_RS10395
NC_004603.1	2247511	1	+	gene-VP_RS10400
NC_004603.1	2247646	1	+	gene-VP_RS10400
NC_004603.1	2248083	5	-	unaware
NC_004603.1	2250131	6	+	gene-VP_RS10405
NC_004603.1	2251315	53	+	gene-VP_RS10410
NC_004603.1	2253690	7	-	unaware
NC_004603.1	2255305	5	-	unaware
NC_004603.1	2256184	8	-	gene-VP_RS10420
NC_004603.1	2257581	17	-	gene-VP_RS10425
NC_004603.1	2257820	26	+	gene-VP_RS10430
NC_004603.1	2257822	17	+	gene-VP_RS10435
NC_004603.1	2260886	45	-	gene-VP_RS10440
NC_004603.1	2261554	50	-	gene-VP_RS10445
NC_004603.1	2263719	1	-	gene-VP_RS10450
NC_004603.1	2263871	16	+	gene-VP_RS10455
NC_004603.1	2265936	171	+	gene-VP_RS10460
NC_004603.1	2267271	28	+	gene-VP_RS10470
NC_004603.1	2267353	20	-	gene-VP_RS10465
NC_004603.1	2268824	42	+	unaware
NC_004603.1	2268878	102	+	unaware
NC_004603.1	2269048	20	-	gene-VP_RS10475
NC_004603.1	2269053	2564	+	gene-VP_RS10480
NC_004603.1	2270244	2	+	gene-VP_RS10490
NC_004603.1	2273515	63	+	gene-VP_RS10500
NC_004603.1	2274443	12	+	gene-VP_RS10500
NC_004603.1	2275398	6	-	unaware
NC_004603.1	2275598	10	+	gene-VP_RS10505
NC_004603.1	2275609	1	+	gene-VP_RS10510
NC_004603.1	2278088	34	+	gene-VP_RS10515
NC_004603.1	2278547	263	+	gene-VP_RS10525
NC_004603.1	2278886	246	+	gene-VP_RS10525
NC_004603.1	2280935	1	+	gene-VP_RS10540
NC_004603.1	2281093	13	-	gene-VP_RS10530
NC_004603.1	2281728	50	-	gene-VP_RS10535
NC_004603.1	2282261	12	+	gene-VP_RS10545
NC_004603.1	2283317	22	-	gene-VP_RS10550
NC_004603.1	2284953	6	-	gene-VP_RS10560
NC_004603.1	2285141	2	+	gene-VP_RS10570
NC_004603.1	2288470	178	-	gene-VP_RS10580
NC_004603.1	2291313	240	-	gene-VP_RS10590
NC_004603.1	2291833	16	-	gene-VP_RS10595
NC_004603.1	2291958	9	-	gene-VP_RS10595
NC_004603.1	2293332	4	-	gene-VP_RS10600
NC_004603.1	2293434	62	+	gene-VP_RS10605
NC_004603.1	2296016	19	-	gene-VP_RS10610
NC_004603.1	2296554	149	-	gene-VP_RS10615
NC_004603.1	2297176	10	-	gene-VP_RS10620
NC_004603.1	2297421	9	-	gene-VP_RS10620
NC_004603.1	2298469	82	-	gene-VP_RS10625
NC_004603.1	2299465	321	-	gene-VP_RS10630
NC_004603.1	2299561	75	-	unaware
NC_004603.1	2300408	31	-	gene-VP_RS10635
NC_004603.1	2304657	46	-	gene-VP_RS10640
NC_004603.1	2306112	44	-	gene-VP_RS10645
NC_004603.1	2307015	75	-	gene-VP_RS10650
NC_004603.1	2308598	202	-	gene-VP_RS10655
NC_004603.1	2308677	29	+	gene-VP_RS10660
NC_004603.1	2308771	12	-	unaware
NC_004603.1	2311368	43	-	gene-VP_RS10665
NC_004603.1	2312070	59	-	gene-VP_RS10670
NC_004603.1	2312468	28	-	gene-VP_RS10675
NC_004603.1	2312615	165	+	gene-VP_RS10680
NC_004603.1	2314612	65	-	gene-VP_RS10685
NC_004603.1	2315710	43	+	gene-VP_RS10695
NC_004603.1	2315799	143	-	gene-VP_RS10690
NC_004603.1	2316959	38	-	gene-VP_RS10700
NC_004603.1	2316982	11	+	gene-VP_RS10705
NC_004603.1	2317417	13	-	unaware
NC_004603.1	2320157	18	+	gene-VP_RS10710
NC_004603.1	2323938	9	-	gene-VP_RS10720
NC_004603.1	2324250	7	-	unaware
NC_004603.1	2324471	15	+	gene-VP_RS10730
NC_004603.1	2326178	459	+	gene-VP_RS10735
NC_004603.1	2327768	25	+	gene-VP_RS10740
NC_004603.1	2329988	41	-	gene-VP_RS10745
NC_004603.1	2330672	4	+	unaware
NC_004603.1	2335052	15	-	gene-VP_RS10770
NC_004603.1	2335318	17	-	gene-VP_RS10775
NC_004603.1	2335954	55	-	gene-VP_RS10780
NC_004603.1	2337308	69	-	gene-VP_RS10790
NC_004603.1	2338490	36	-	gene-VP_RS10795
NC_004603.1	2338519	83	-	gene-VP_RS10800
NC_004603.1	2338594	69	-	gene-VP_RS10800
NC_004603.1	2339706	6	-	gene-VP_RS10805
NC_004603.1	2343918	26	-	gene-VP_RS10820
NC_004603.1	2345182	212	-	gene-VP_RS10830
NC_004603.1	2345821	16	-	gene-VP_RS10835
NC_004603.1	2345992	14	-	gene-VP_RS10835
NC_004603.1	2347104	26	-	gene-VP_RS10840
NC_004603.1	2348474	35	-	gene-VP_RS10845
NC_004603.1	2350451	38	-	gene-VP_RS10850
NC_004603.1	2354580	54	-	gene-VP_RS10880
NC_004603.1	2355856	32	-	gene-VP_RS10885
NC_004603.1	2356174	61	-	gene-VP_RS10890
NC_004603.1	2358131	22	-	gene-VP_RS10895
NC_004603.1	2360286	10	-	gene-VP_RS10905
NC_004603.1	2360876	16	-	gene-VP_RS10910
NC_004603.1	2363783	5	-	gene-VP_RS10920
NC_004603.1	2364030	30	-	gene-VP_RS10925
NC_004603.1	2365636	7	-	gene-VP_RS10930
NC_004603.1	2366634	32	-	gene-VP_RS10935
NC_004603.1	2368385	256	-	gene-VP_RS10940
NC_004603.1	2369118	27	-	gene-VP_RS10945
NC_004603.1	2371657	73	-	gene-VP_RS10955
NC_004603.1	2373008	115	-	gene-VP_RS10965
NC_004603.1	2374432	80	-	gene-VP_RS10970
NC_004603.1	2375786	12	-	gene-VP_RS10975
NC_004603.1	2376943	66	-	gene-VP_RS10980
NC_004603.1	2377375	38	-	gene-VP_RS10985
NC_004603.1	2377475	32	+	gene-VP_RS10995
NC_004603.1	2378516	6	-	gene-VP_RS11000
NC_004603.1	2378740	25	+	gene-VP_RS11005
NC_004603.1	2382431	16	-	gene-VP_RS11025
NC_004603.1	2383335	64	-	gene-VP_RS11030
NC_004603.1	2383774	13	-	unaware
NC_004603.1	2383915	42	+	gene-VP_RS11040
NC_004603.1	2386167	4	-	gene-VP_RS11045
NC_004603.1	2386417	5	+	unaware
NC_004603.1	2386418	60	-	gene-VP_RS11050
NC_004603.1	2386437	23	+	unaware
NC_004603.1	2386560	39	+	gene-VP_RS11055
NC_004603.1	2388019	154	+	gene-VP_RS11065
NC_004603.1	2390830	86	-	gene-VP_RS11075
NC_004603.1	2391209	51	+	gene-VP_RS11080
NC_004603.1	2393258	371	-	gene-VP_RS11085
NC_004603.1	2393381	209	+	gene-VP_RS11090
NC_004603.1	2395256	1	+	gene-VP_RS11110
NC_004603.1	2396255	27	-	gene-VP_RS11100
NC_004603.1	2396860	74	-	gene-VP_RS11105
NC_004603.1	2399789	4	+	gene-VP_RS11115
NC_004603.1	2403650	59	-	gene-VP_RS11125
NC_004603.1	2403652	27	+	gene-VP_RS11130
NC_004603.1	2404690	5	+	unaware
NC_004603.1	2404733	52	+	gene-VP_RS11140
NC_004603.1	2404937	28	-	gene-VP_RS11135
NC_004603.1	2405754	89	+	gene-VP_RS11145
NC_004603.1	2409120	10	-	gene-VP_RS11155
NC_004603.1	2409533	126	-	gene-VP_RS11160
NC_004603.1	2410038	27	-	gene-VP_RS11165
NC_004603.1	2410391	4	+	unaware
NC_004603.1	2411415	38	-	gene-VP_RS11170
NC_004603.1	2412465	77	-	gene-VP_RS11175
NC_004603.1	2412502	84	-	gene-VP_RS11175
NC_004603.1	2415972	33	-	gene-VP_RS11180
NC_004603.1	2417845	62	-	unaware
NC_004603.1	2418903	9	-	gene-VP_RS11190
NC_004603.1	2419242	65	-	gene-VP_RS11195
NC_004603.1	2419267	44	-	gene-VP_RS11195
NC_004603.1	2421067	94	-	gene-VP_RS11205
NC_004603.1	2423399	59	-	gene-VP_RS11210
NC_004603.1	2424746	39	-	gene-VP_RS11215
NC_004603.1	2425977	35	-	gene-VP_RS11220
NC_004603.1	2427603	35	-	gene-VP_RS11230
NC_004603.1	2428416	169	-	gene-VP_RS11235
NC_004603.1	2428531	5	+	unaware
NC_004603.1	2429090	286	-	gene-VP_RS11240
NC_004603.1	2430124	403	-	gene-VP_RS11245
NC_004603.1	2431073	1586	-	gene-VP_RS11250
NC_004603.1	2431099	3930	-	unaware
NC_004603.1	2431155	4	-	unaware
NC_004603.1	2431280	226	+	gene-VP_RS11255
NC_004603.1	2432275	31	+	gene-VP_RS11260
NC_004603.1	2435052	44	+	gene-VP_RS11265
NC_004603.1	2436416	11	-	gene-VP_RS11270
NC_004603.1	2436421	7	+	gene-VP_RS11280
NC_004603.1	2436644	21	-	gene-VP_RS11275
NC_004603.1	2439133	3369	-	unaware
NC_004603.1	2439385	30	+	gene-VP_RS11300
NC_004603.1	2441893	16	-	gene-VP_RS11305
NC_004603.1	2441936	11	-	gene-VP_RS11305
NC_004603.1	2442735	1	-	gene-VP_RS11315
NC_004603.1	2442837	12	+	gene-VP_RS11320
NC_004603.1	2443587	574	+	gene-VP_RS11325
NC_004603.1	2445529	136	+	gene-VP_RS11340
NC_004603.1	2446908	1	+	gene-VP_RS11350
NC_004603.1	2448188	6	-	gene-VP_RS11345
NC_004603.1	2452005	20	-	gene-VP_RS11355
NC_004603.1	2452556	16	-	gene-VP_RS11360
NC_004603.1	2452585	8	+	gene-VP_RS11365
NC_004603.1	2455620	65	-	gene-VP_RS11370
NC_004603.1	2456092	2	-	gene-VP_RS11375
NC_004603.1	2456604	9	-	gene-VP_RS11380
NC_004603.1	2457412	209	-	gene-VP_RS11385
NC_004603.1	2458889	102	-	gene-VP_RS11390
NC_004603.1	2459026	52	-	gene-VP_RS11390
NC_004603.1	2460203	56	-	gene-VP_RS11400
NC_004603.1	2460356	91	-	gene-VP_RS11400
NC_004603.1	2461035	58	-	gene-VP_RS11405
NC_004603.1	2461190	79	-	gene-VP_RS11405
NC_004603.1	2462171	34	-	gene-VP_RS11410
NC_004603.1	2462266	29	-	gene-VP_RS11410
NC_004603.1	2463551	1285	-	gene-VP_RS11415
NC_004603.1	2464209	121	-	gene-VP_RS11420
NC_004603.1	2464329	20	-	unaware
NC_004603.1	2464431	60	+	gene-VP_RS11425
NC_004603.1	2465567	85	+	gene-VP_RS11435
NC_004603.1	2465831	4	-	unaware
NC_004603.1	2468955	1	-	gene-VP_RS11445
NC_004603.1	2469286	1	-	gene-VP_RS11445
NC_004603.1	2470023	1	-	gene-VP_RS11455
NC_004603.1	2471201	2422	+	gene-VP_RS11470
NC_004603.1	2471298	1	-	gene-VP_RS11465
NC_004603.1	2471629	4	-	unaware
NC_004603.1	2472146	28	+	gene-VP_RS11480
NC_004603.1	2475827	1	-	gene-VP_RS11490
NC_004603.1	2475885	1	-	gene-VP_RS11490
NC_004603.1	2477419	22	-	gene-VP_RS11500
NC_004603.1	2477465	11	-	gene-VP_RS11500
NC_004603.1	2478611	15	-	gene-VP_RS11505
NC_004603.1	2479329	64	-	gene-VP_RS11510
NC_004603.1	2481022	7	+	gene-VP_RS11520
NC_004603.1	2487276	15	-	gene-VP_RS11530
NC_004603.1	2487388	27	+	unaware
NC_004603.1	2491053	38	-	gene-VP_RS11535
NC_004603.1	2491264	15	+	gene-VP_RS11540
NC_004603.1	2494175	23	-	gene-VP_RS11545
NC_004603.1	2495299	97	+	gene-VP_RS11555
NC_004603.1	2495895	25	+	gene-VP_RS11560
NC_004603.1	2498153	5	-	gene-VP_RS11565
NC_004603.1	2499561	35	-	gene-VP_RS11570
NC_004603.1	2499607	58	-	gene-VP_RS11570
NC_004603.1	2500241	9	+	gene-VP_RS11575
NC_004603.1	2500407	13	+	gene-VP_RS11575
NC_004603.1	2502979	61	+	gene-VP_RS11585
NC_004603.1	2503951	268	+	gene-VP_RS11590
NC_004603.1	2505696	25	+	gene-VP_RS11595
NC_004603.1	2508193	10	+	gene-VP_RS11605
NC_004603.1	2508196	1	+	gene-VP_RS11615
NC_004603.1	2509195	9	-	gene-VP_RS11610
NC_004603.1	2511831	3	-	gene-VP_RS11620
NC_004603.1	2513166	12	+	gene-VP_RS11630
NC_004603.1	2515389	1	-	gene-VP_RS11635
NC_004603.1	2515675	1	-	gene-VP_RS11635
NC_004603.1	2519120	44	+	gene-VP_RS11655
NC_004603.1	2519708	1	+	gene-VP_RS11660
NC_004603.1	2520492	1	+	gene-VP_RS11665
NC_004603.1	2522794	5	-	unaware
NC_004603.1	2525787	1	+	gene-VP_RS11680
NC_004603.1	2526552	3	-	gene-VP_RS11675
NC_004603.1	2534887	1	-	gene-VP_RS11710
NC_004603.1	2535732	2	-	gene-VP_RS11715
NC_004603.1	2535881	1	-	gene-VP_RS11720
NC_004603.1	2537759	3	-	gene-VP_RS11730
NC_004603.1	2541738	1	-	gene-VP_RS23610
NC_004603.1	2541778	3	+	gene-VP_RS11755
NC_004603.1	2541901	1	+	gene-VP_RS11760
NC_004603.1	2542774	1	+	gene-VP_RS11770
NC_004603.1	2544746	3	-	gene-VP_RS11765
NC_004603.1	2547808	2221	-	unaware
NC_004603.1	2548069	2004	-	gene-VP_RS11775
NC_004603.1	2548091	4	+	unaware
NC_004603.1	2549731	25	+	gene-VP_RS11785
NC_004603.1	2549748	25	-	gene-VP_RS11780
NC_004603.1	2553164	30	-	gene-VP_RS11790
NC_004603.1	2553176	26	+	gene-VP_RS11795
NC_004603.1	2554791	19	-	gene-VP_RS11800
NC_004603.1	2556070	74	-	gene-VP_RS11805
NC_004603.1	2557487	1	-	gene-VP_RS11810
NC_004603.1	2557554	1	-	gene-VP_RS11810
NC_004603.1	2560200	3221	-	gene-VP_RS11820
NC_004603.1	2561329	12	-	gene-VP_RS11830
NC_004603.1	2563071	174	-	gene-VP_RS11835
NC_004603.1	2563970	3	+	gene-VP_RS11850
NC_004603.1	2564038	50	-	gene-VP_RS11845
NC_004603.1	2565310	18	-	gene-VP_RS11855
NC_004603.1	2565628	28	-	gene-VP_RS11860
NC_004603.1	2565826	45	+	gene-VP_RS11865
NC_004603.1	2568147	11	+	gene-VP_RS11870
NC_004603.1	2571510	6	-	gene-VP_RS11880
NC_004603.1	2571966	39	-	gene-VP_RS11885
NC_004603.1	2573082	48	-	gene-VP_RS11890
NC_004603.1	2575365	449	-	gene-VP_RS11895
NC_004603.1	2575963	501	-	gene-VP_RS11900
NC_004603.1	2577471	15	-	gene-VP_RS11910
NC_004603.1	2579978	493	-	unaware
NC_004603.1	2582319	37	-	gene-VP_RS11925
NC_004603.1	2582587	54	-	gene-VP_RS11930
NC_004603.1	2582668	65	-	gene-VP_RS11930
NC_004603.1	2582783	112	-	gene-VP_RS11935
NC_004603.1	2583110	1516	-	gene-VP_RS11940
NC_004603.1	2584827	93	-	gene-VP_RS11945
NC_004603.1	2587502	88	-	gene-VP_RS11955
NC_004603.1	2587713	111	-	gene-VP_RS11955
NC_004603.1	2588201	51	-	unaware
NC_004603.1	2588307	23	-	gene-VP_RS11960
NC_004603.1	2588309	134	+	gene-VP_RS11965
NC_004603.1	2589277	405	-	gene-VP_RS11970
NC_004603.1	2589606	21067	+	gene-VP_RS11975
NC_004603.1	2589612	20	+	gene-VP_RS11980
NC_004603.1	2593315	3	-	gene-VP_RS11985
NC_004603.1	2593475	3	-	gene-VP_RS11985
NC_004603.1	2593489	41	-	unaware
NC_004603.1	2594827	127	-	gene-VP_RS11990
NC_004603.1	2594898	60	+	gene-VP_RS11995
NC_004603.1	2601005	108	-	gene-VP_RS12010
NC_004603.1	2601172	227	+	gene-VP_RS12015
NC_004603.1	2602675	21	-	unaware
NC_004603.1	2602712	38	+	gene-VP_RS12020
NC_004603.1	2603986	74	+	gene-VP_RS12025
NC_004603.1	2605174	14	+	gene-VP_RS12030
NC_004603.1	2609412	35	+	gene-VP_RS12035
NC_004603.1	2609423	1	+	gene-VP_RS12045
NC_004603.1	2610144	6	-	unaware
NC_004603.1	2610593	1	+	gene-VP_RS12040
NC_004603.1	2612392	1	+	gene-VP_RS12050
NC_004603.1	2612455	1	+	gene-VP_RS12050
NC_004603.1	2625399	26	-	gene-VP_RS12085
NC_004603.1	2626956	26	-	gene-VP_RS12090
NC_004603.1	2628035	216	-	gene-VP_RS12095
NC_004603.1	2630322	13	-	gene-VP_RS12110
NC_004603.1	2633149	91	-	gene-VP_RS12115
NC_004603.1	2635605	17	-	gene-VP_RS12120
NC_004603.1	2638426	4	-	gene-VP_RS12125
NC_004603.1	2640523	30	-	gene-VP_RS12130
NC_004603.1	2640545	13	+	gene-VP_RS12135
NC_004603.1	2641183	54	+	unaware
NC_004603.1	2641381	205	+	gene-VP_RS12140
NC_004603.1	2641388	6	+	gene-VP_RS12145
NC_004603.1	2642966	117	+	gene-VP_RS12150
NC_004603.1	2644597	81	+	gene-VP_RS12160
NC_004603.1	2647621	27	-	gene-VP_RS12170
NC_004603.1	2649494	11	-	gene-VP_RS12180
NC_004603.1	2651372	2	-	gene-VP_RS12185
NC_004603.1	2651566	192	+	gene-VP_RS12190
NC_004603.1	2652949	189	-	gene-VP_RS12195
NC_004603.1	2653151	241	+	gene-VP_RS12200
NC_004603.1	2655495	133	-	gene-VP_RS12205
NC_004603.1	2657598	42	-	gene-VP_RS12210
NC_004603.1	2657768	39	-	gene-VP_RS12210
NC_004603.1	2660358	238	-	gene-VP_RS12215
NC_004603.1	2661084	969	-	gene-VP_RS12220
NC_004603.1	2662030	21	-	gene-VP_RS12225
NC_004603.1	2662066	170	+	gene-VP_RS12230
NC_004603.1	2662075	1	+	gene-VP_RS12240
NC_004603.1	2663665	1	+	gene-VP_RS12245
NC_004603.1	2666616	32	+	gene-VP_RS12250
NC_004603.1	2668160	102	+	gene-VP_RS12265
NC_004603.1	2670130	359	-	gene-VP_RS12270
NC_004603.1	2671004	439	-	gene-VP_RS12275
NC_004603.1	2671553	429	-	gene-VP_RS12280
NC_004603.1	2671667	4837	-	gene-VP_RS12285
NC_004603.1	2673197	168	-	gene-VP_RS12290
NC_004603.1	2673238	8	-	unaware
NC_004603.1	2673299	4	-	unaware
NC_004603.1	2673363	169	+	gene-VP_RS12295
NC_004603.1	2676232	63	-	gene-VP_RS12305
NC_004603.1	2676949	12	-	gene-VP_RS12310
NC_004603.1	2678498	72	-	gene-VP_RS12315
NC_004603.1	2681573	20	-	gene-VP_RS12320
NC_004603.1	2682877	23	-	gene-VP_RS12330
NC_004603.1	2684383	8	-	gene-VP_RS12335
NC_004603.1	2686126	13	-	gene-VP_RS12340
NC_004603.1	2686263	35	-	gene-VP_RS12345
NC_004603.1	2686390	35	-	gene-VP_RS12345
NC_004603.1	2686404	83	-	unaware
NC_004603.1	2686861	1	-	gene-VP_RS12350
[truncated: 1,801 more rows]

## Sheet: LB2
Chromosome	Site	Count	Strand	Gene
NC_004603.1	863	39	-	gene-VP_RS00005
NC_004603.1	903	26	-	gene-VP_RS00005
NC_004603.1	2314	120	-	gene-VP_RS00010
NC_004603.1	4086	373	-	gene-VP_RS00015
NC_004603.1	4294	40	-	gene-VP_RS00020
NC_004603.1	4657	23	-	gene-VP_RS00025
NC_004603.1	4708	19	-	gene-VP_RS00025
NC_004603.1	4914	1308	-	gene-VP_RS00030
NC_004603.1	6443	23	-	gene-VP_RS00040
NC_004603.1	7271	584	-	gene-VP_RS00045
NC_004603.1	7338	8	-	unaware
NC_004603.1	7652	331	+	gene-VP_RS00050
NC_004603.1	9112	162	+	gene-VP_RS00055
NC_004603.1	11254	208	+	gene-VP_RS00065
NC_004603.1	14007	3	+	gene-VP_RS00070
NC_004603.1	14830	133	+	gene-VP_RS00075
NC_004603.1	16918	77	-	gene-VP_RS00080
NC_004603.1	19162	11	-	gene-VP_RS00085
NC_004603.1	22472	427	-	gene-VP_RS00095
NC_004603.1	22656	49	+	gene-VP_RS00100
NC_004603.1	22657	11	+	gene-VP_RS00105
NC_004603.1	23587	9	+	gene-VP_RS00105
NC_004603.1	24178	127	-	gene-VP_RS00110
NC_004603.1	24609	7	-	unaware
NC_004603.1	24623	58	+	gene-VP_RS00120
NC_004603.1	26703	134	-	gene-VP_RS00125
NC_004603.1	30310	1	-	gene-VP_RS00135
NC_004603.1	30497	27	+	gene-VP_RS00140
NC_004603.1	30954	20	+	gene-VP_RS00145
NC_004603.1	33472	52	+	gene-VP_RS00155
NC_004603.1	33612	6362	+	unaware
NC_004603.1	35226	803	+	gene-VP_RS00170
NC_004603.1	35629	23	+	gene-VP_RS00175
NC_004603.1	35857	185	+	unaware
NC_004603.1	38516	120	-	unaware
NC_004603.1	38545	29	-	unaware
NC_004603.1	38573	15	-	unaware
NC_004603.1	38602	8	-	unaware
NC_004603.1	39978	23	-	gene-VP_RS00185
NC_004603.1	40050	64	+	gene-VP_RS00190
NC_004603.1	42039	67	-	gene-VP_RS00195
NC_004603.1	46578	43	-	gene-VP_RS00205
NC_004603.1	47001	66	-	unaware
NC_004603.1	47137	96	+	gene-VP_RS00215
NC_004603.1	49819	157	-	gene-VP_RS00220
NC_004603.1	50009	771	+	gene-VP_RS00245
NC_004603.1	51577	107	-	gene-VP_RS00250
NC_004603.1	51835	6	+	unaware
NC_004603.1	52113	55	+	gene-VP_RS00255
NC_004603.1	57792	157	+	gene-VP_RS00275
NC_004603.1	65587	14	-	gene-VP_RS00295
NC_004603.1	66684	56	-	gene-VP_RS00300
NC_004603.1	66868	39	+	gene-VP_RS00310
NC_004603.1	69043	817	+	gene-VP_RS00320
NC_004603.1	72246	1	-	gene-VP_RS00325
NC_004603.1	72280	1	-	gene-VP_RS00325
NC_004603.1	72321	1	-	gene-VP_RS00330
NC_004603.1	72389	6	+	gene-VP_RS00335
NC_004603.1	75380	1136	-	gene-VP_RS00345
NC_004603.1	75445	6	+	gene-VP_RS00350
NC_004603.1	77906	257	-	gene-VP_RS00355
NC_004603.1	78988	6	+	unaware
NC_004603.1	78988	218	-	gene-VP_RS00360
NC_004603.1	79116	25	+	gene-VP_RS00365
NC_004603.1	81617	10	+	unaware
NC_004603.1	81918	35	-	gene-VP_RS00370
NC_004603.1	85220	107	+	gene-VP_RS00380
NC_004603.1	85221	10	+	gene-VP_RS00385
NC_004603.1	86155	11	+	gene-VP_RS00385
NC_004603.1	88074	56	-	gene-VP_RS00390
NC_004603.1	88306	1276	-	gene-VP_RS00395
NC_004603.1	88413	255	+	gene-VP_RS00405
NC_004603.1	89480	24	+	gene-VP_RS00410
NC_004603.1	89534	1	+	gene-VP_RS00420
NC_004603.1	92181	23	-	gene-VP_RS00415
NC_004603.1	92602	1	+	gene-VP_RS00425
NC_004603.1	93160	1	+	gene-VP_RS00435
NC_004603.1	93193	2	+	gene-VP_RS00430
NC_004603.1	93660	1	+	gene-VP_RS00440
NC_004603.1	94139	1	+	gene-VP_RS00455
NC_004603.1	97049	9	-	gene-VP_RS00450
NC_004603.1	97229	1	+	gene-VP_RS00470
NC_004603.1	97346	1	+	gene-VP_RS00460
NC_004603.1	102076	8	-	gene-VP_RS00475
NC_004603.1	103186	33	-	gene-VP_RS00480
NC_004603.1	103279	6	+	gene-VP_RS00485
NC_004603.1	104855	250	+	gene-VP_RS00500
NC_004603.1	107893	176	+	gene-VP_RS00510
NC_004603.1	107992	157	+	gene-VP_RS00510
NC_004603.1	110731	60	-	gene-VP_RS00520
NC_004603.1	110850	369	+	gene-VP_RS00525
NC_004603.1	112030	623	+	gene-VP_RS00530
NC_004603.1	112996	25	+	unaware
NC_004603.1	113124	126	+	gene-VP_RS00535
NC_004603.1	117437	175	+	gene-VP_RS00545
NC_004603.1	117485	391	-	gene-VP_RS00540
NC_004603.1	117488	460	-	unaware
NC_004603.1	117796	6	-	unaware
NC_004603.1	118422	733	+	unaware
NC_004603.1	118921	177	+	gene-VP_RS00555
NC_004603.1	123332	68	-	gene-VP_RS00570
NC_004603.1	125972	4	-	gene-VP_RS00575
NC_004603.1	127532	11	-	gene-VP_RS00580
NC_004603.1	127989	4	+	unaware
NC_004603.1	128612	21	-	gene-VP_RS00585
NC_004603.1	128747	38	-	gene-VP_RS00585
NC_004603.1	130954	428	-	gene-VP_RS00595
NC_004603.1	131021	105	-	unaware
NC_004603.1	131144	90	-	unaware
NC_004603.1	131336	197	+	gene-VP_RS00600
NC_004603.1	131347	5	+	gene-VP_RS00605
NC_004603.1	134550	75	-	gene-VP_RS00610
NC_004603.1	134556	12	+	gene-VP_RS00615
NC_004603.1	135460	72	+	gene-VP_RS00625
NC_004603.1	139041	13	-	gene-VP_RS00630
NC_004603.1	140865	451	-	gene-VP_RS00635
NC_004603.1	140960	66	-	unaware
NC_004603.1	142120	34	-	gene-VP_RS00640
NC_004603.1	142192	4	+	unaware
NC_004603.1	142310	112	-	unaware
NC_004603.1	142475	15	+	unaware
NC_004603.1	142487	42	-	gene-VP_RS00645
NC_004603.1	142601	73	+	gene-VP_RS00650
NC_004603.1	144763	6	-	unaware
NC_004603.1	148400	352	+	gene-VP_RS00670
NC_004603.1	148408	332	+	gene-VP_RS00675
NC_004603.1	148414	24	+	gene-VP_RS00680
NC_004603.1	149840	45	+	gene-VP_RS00685
NC_004603.1	149841	21	+	gene-VP_RS00690
NC_004603.1	151362	39	+	gene-VP_RS00695
NC_004603.1	155774	39	-	gene-VP_RS00715
NC_004603.1	156569	185	-	gene-VP_RS00720
NC_004603.1	156668	314	-	gene-VP_RS00720
NC_004603.1	157384	48	+	gene-VP_RS00735
NC_004603.1	161297	16	-	gene-VP_RS00740
NC_004603.1	161346	16	-	gene-VP_RS00740
NC_004603.1	161423	81	+	gene-VP_RS00745
NC_004603.1	163443	45	+	gene-VP_RS00750
NC_004603.1	164702	128	+	gene-VP_RS00760
NC_004603.1	164705	25	+	gene-VP_RS00765
NC_004603.1	168442	43	-	gene-VP_RS00770
NC_004603.1	170635	44	-	gene-VP_RS00775
NC_004603.1	173643	27	-	gene-VP_RS00785
NC_004603.1	173773	43	-	gene-VP_RS00785
NC_004603.1	173946	1204	-	gene-VP_RS00790
NC_004603.1	174839	228	-	gene-VP_RS00795
NC_004603.1	177022	4	-	gene-VP_RS00805
NC_004603.1	180105	2	-	gene-VP_RS00825
NC_004603.1	183332	11	+	gene-VP_RS00835
NC_004603.1	189262	45	+	gene-VP_RS00860
NC_004603.1	190655	80	-	gene-VP_RS00865
NC_004603.1	190811	567	+	gene-VP_RS00870
NC_004603.1	191564	45	+	gene-VP_RS00875
NC_004603.1	193939	115	-	gene-VP_RS00885
NC_004603.1	195284	56	-	gene-VP_RS00890
NC_004603.1	195433	47	+	gene-VP_RS00895
NC_004603.1	197959	4	-	unaware
NC_004603.1	197977	5914	+	gene-VP_RS00910
NC_004603.1	200122	23	+	gene-VP_RS00920
NC_004603.1	204382	8	-	gene-VP_RS00940
NC_004603.1	204838	13	-	gene-VP_RS00945
NC_004603.1	205935	80	-	gene-VP_RS00950
NC_004603.1	205995	64	+	gene-VP_RS00960
NC_004603.1	207245	8	-	unaware
NC_004603.1	211965	6	-	unaware
NC_004603.1	218447	4	-	unaware
NC_004603.1	220612	58	-	gene-VP_RS01025
NC_004603.1	221420	44	-	gene-VP_RS01030
NC_004603.1	223647	70	-	gene-VP_RS01040
NC_004603.1	224613	66	-	gene-VP_RS01045
NC_004603.1	225640	538	-	gene-VP_RS01050
NC_004603.1	229771	923	-	gene-VP_RS01070
NC_004603.1	230094	561	+	gene-VP_RS01080
NC_004603.1	234023	6	-	unaware
NC_004603.1	234880	225	+	gene-VP_RS01090
NC_004603.1	234886	154	+	gene-VP_RS01095
NC_004603.1	234940	6	-	unaware
NC_004603.1	236026	8	-	unaware
NC_004603.1	236809	8	-	unaware
NC_004603.1	237077	9	-	unaware
NC_004603.1	238791	5	-	unaware
NC_004603.1	241965	137	+	gene-VP_RS01125
NC_004603.1	241972	89	+	gene-VP_RS01130
NC_004603.1	242145	6	-	unaware
NC_004603.1	248623	19	-	unaware
NC_004603.1	249560	8	-	unaware
NC_004603.1	249615	274	+	gene-VP_RS01160
NC_004603.1	250837	178	+	gene-VP_RS01165
NC_004603.1	253294	8	-	gene-VP_RS01170
NC_004603.1	254394	2275	-	gene-VP_RS01175
NC_004603.1	254514	13	-	unaware
NC_004603.1	254582	22	+	gene-VP_RS01180
NC_004603.1	255037	156	+	gene-VP_RS01185
NC_004603.1	255130	4	-	unaware
NC_004603.1	256084	2	-	gene-VP_RS01190
NC_004603.1	256235	2	-	gene-VP_RS01190
NC_004603.1	256610	97	-	gene-VP_RS01195
NC_004603.1	257745	4	+	unaware
NC_004603.1	257779	95	-	gene-VP_RS01200
NC_004603.1	257884	16	+	unaware
NC_004603.1	258039	406	+	gene-VP_RS01205
NC_004603.1	258992	250	-	gene-VP_RS01210
NC_004603.1	259964	39	-	gene-VP_RS01215
NC_004603.1	262065	80	-	gene-VP_RS01225
NC_004603.1	262770	125	-	gene-VP_RS01230
NC_004603.1	263134	8	+	unaware
NC_004603.1	264141	186	-	gene-VP_RS01235
NC_004603.1	264143	222	-	unaware
NC_004603.1	266493	44	-	gene-VP_RS01240
NC_004603.1	266532	11	+	unaware
NC_004603.1	266659	938	+	gene-VP_RS01245
NC_004603.1	266867	10	-	unaware
NC_004603.1	267157	3207	+	gene-VP_RS01260
NC_004603.1	267159	1277	+	gene-VP_RS01270
NC_004603.1	269113	1341	+	gene-VP_RS01275
NC_004603.1	269115	1477	+	gene-VP_RS01280
NC_004603.1	270592	1364	+	gene-VP_RS01300
NC_004603.1	272449	11358	+	gene-VP_RS01325
NC_004603.1	272487	1574	+	gene-VP_RS01335
NC_004603.1	273596	1152	+	gene-VP_RS01330
NC_004603.1	273686	1464	+	gene-VP_RS01335
NC_004603.1	273981	1476	+	gene-VP_RS01340
NC_004603.1	275211	1062	+	gene-VP_RS01345
NC_004603.1	275308	1492	+	gene-VP_RS01350
NC_004603.1	275671	1578	+	gene-VP_RS01355
NC_004603.1	277776	5553	+	gene-VP_RS01365
NC_004603.1	277927	2839	+	gene-VP_RS01375
NC_004603.1	278794	1530	+	gene-VP_RS01380
NC_004603.1	281785	44	-	gene-VP_RS01390
NC_004603.1	282512	483	-	gene-VP_RS01395
NC_004603.1	282599	4	-	unaware
NC_004603.1	282636	5	+	unaware
NC_004603.1	282678	105	+	gene-VP_RS01400
NC_004603.1	283858	21	-	gene-VP_RS01405
NC_004603.1	283959	30	+	gene-VP_RS01410
NC_004603.1	286026	30	-	gene-VP_RS01415
NC_004603.1	288143	127	-	gene-VP_RS01420
NC_004603.1	288313	30	+	gene-VP_RS01425
NC_004603.1	289227	71	+	gene-VP_RS01435
NC_004603.1	293446	4	+	gene-VP_RS01445
NC_004603.1	293765	7	-	unaware
NC_004603.1	295245	107	-	gene-VP_RS01450
NC_004603.1	296162	4	-	gene-VP_RS01455
NC_004603.1	299157	24	-	gene-VP_RS01475
NC_004603.1	299872	15	-	gene-VP_RS01480
NC_004603.1	300005	11	+	gene-VP_RS01485
NC_004603.1	300981	11	+	unaware
NC_004603.1	301104	18	+	unaware
NC_004603.1	301133	45	+	gene-VP_RS01495
NC_004603.1	301326	12	-	unaware
NC_004603.1	301367	4	-	unaware
NC_004603.1	308141	115	-	gene-VP_RS01515
NC_004603.1	309300	221	-	gene-VP_RS01520
NC_004603.1	309525	82	+	gene-VP_RS01530
NC_004603.1	311597	13	+	gene-VP_RS01535
NC_004603.1	314295	19	+	gene-VP_RS01545
NC_004603.1	315690	60	-	gene-VP_RS01550
NC_004603.1	315757	54	-	gene-VP_RS01550
NC_004603.1	315987	194	-	unaware
NC_004603.1	316108	11	-	unaware
NC_004603.1	318331	2	-	gene-VP_RS01555
NC_004603.1	319616	366	-	gene-VP_RS01560
NC_004603.1	320415	231	-	gene-VP_RS01565
NC_004603.1	320578	5	-	unaware
NC_004603.1	320596	38	+	unaware
NC_004603.1	320692	161	+	gene-VP_RS01570
NC_004603.1	323092	458	-	gene-VP_RS01580
NC_004603.1	323166	5506	+	gene-VP_RS01590
NC_004603.1	324044	132	+	gene-VP_RS01595
NC_004603.1	325404	44	+	gene-VP_RS01600
NC_004603.1	326737	41	+	gene-VP_RS01610
NC_004603.1	330481	32	-	gene-VP_RS01630
NC_004603.1	330657	44	-	gene-VP_RS01630
NC_004603.1	331726	57	-	gene-VP_RS01635
NC_004603.1	333994	12	+	unaware
NC_004603.1	334279	248	-	gene-VP_RS01640
NC_004603.1	336088	1	-	gene-VP_RS01650
NC_004603.1	338387	143	-	gene-VP_RS01660
NC_004603.1	339462	73	-	gene-VP_RS01665
NC_004603.1	341150	92	-	gene-VP_RS01670
NC_004603.1	341271	63	-	gene-VP_RS01670
NC_004603.1	341575	4	+	gene-VP_RS01675
NC_004603.1	342568	1	+	gene-VP_RS01685
NC_004603.1	344617	636	+	gene-VP_RS01690
NC_004603.1	345988	172	+	gene-VP_RS01695
NC_004603.1	348141	26	+	gene-VP_RS01700
NC_004603.1	350588	84	+	gene-VP_RS01710
NC_004603.1	353322	239	-	gene-VP_RS01715
NC_004603.1	354878	1050	-	gene-VP_RS01720
NC_004603.1	354957	290	-	gene-VP_RS01720
NC_004603.1	355084	461	-	unaware
NC_004603.1	355133	7	-	unaware
NC_004603.1	355236	320	+	gene-VP_RS01730
NC_004603.1	358053	50	+	gene-VP_RS01735
NC_004603.1	362118	4	+	gene-VP_RS01755
NC_004603.1	362181	4	+	gene-VP_RS01755
NC_004603.1	367334	9	+	unaware
NC_004603.1	368350	26	-	gene-VP_RS01770
NC_004603.1	369048	25	-	gene-VP_RS01775
NC_004603.1	369246	30	-	gene-VP_RS01775
NC_004603.1	370240	16	-	gene-VP_RS01780
NC_004603.1	370435	23	-	gene-VP_RS01780
NC_004603.1	372289	37	+	unaware
NC_004603.1	372342	199	-	gene-VP_RS01785
NC_004603.1	375051	10	-	gene-VP_RS01795
NC_004603.1	375172	33	+	gene-VP_RS01800
NC_004603.1	377035	43	-	gene-VP_RS01805
NC_004603.1	377258	29	+	gene-VP_RS01810
NC_004603.1	378244	10	+	gene-VP_RS01815
NC_004603.1	379263	417	+	gene-VP_RS01820
NC_004603.1	380499	22	-	gene-VP_RS01825
NC_004603.1	382670	8	+	unaware
NC_004603.1	383685	24	-	gene-VP_RS01840
NC_004603.1	384505	3	-	gene-VP_RS01845
NC_004603.1	384565	10	+	unaware
NC_004603.1	384697	11	-	unaware
NC_004603.1	385266	23	+	gene-VP_RS01850
NC_004603.1	390765	169	-	gene-VP_RS01865
NC_004603.1	390861	6	+	unaware
NC_004603.1	390879	14	+	gene-VP_RS01870
NC_004603.1	391628	10	+	gene-VP_RS01880
NC_004603.1	392407	195	+	gene-VP_RS01885
NC_004603.1	395912	87	-	gene-VP_RS01890
NC_004603.1	396501	63	-	unaware
NC_004603.1	397857	22	-	gene-VP_RS01895
NC_004603.1	398547	13	+	gene-VP_RS01905
NC_004603.1	400581	6	+	unaware
NC_004603.1	401384	14	+	unaware
NC_004603.1	401428	38	-	gene-VP_RS01910
NC_004603.1	403482	6	-	gene-VP_RS01915
NC_004603.1	403585	13	-	gene-VP_RS01920
NC_004603.1	403669	4	+	unaware
NC_004603.1	405936	202	-	gene-VP_RS01930
NC_004603.1	406077	250	-	gene-VP_RS01930
NC_004603.1	407606	200	-	unaware
NC_004603.1	408416	108	-	gene-VP_RS01940
NC_004603.1	408631	6770	-	gene-VP_RS01945
NC_004603.1	408747	150	+	gene-VP_RS01950
NC_004603.1	409934	13	+	gene-VP_RS01955
NC_004603.1	411458	23	-	gene-VP_RS01960
NC_004603.1	411553	6	+	unaware
NC_004603.1	411571	35	-	gene-VP_RS01960
NC_004603.1	411591	126	+	gene-VP_RS01965
NC_004603.1	411593	112	+	gene-VP_RS01970
NC_004603.1	411595	48	+	gene-VP_RS01975
NC_004603.1	414593	25	-	gene-VP_RS01980
NC_004603.1	414650	31	+	gene-VP_RS01985
NC_004603.1	417788	297	-	gene-VP_RS01995
NC_004603.1	419361	54	-	gene-VP_RS02000
NC_004603.1	420052	334	-	gene-VP_RS02005
NC_004603.1	420169	129	+	gene-VP_RS02010
NC_004603.1	422562	27	+	gene-VP_RS02020
NC_004603.1	422601	9	-	gene-VP_RS02015
NC_004603.1	423992	26	+	gene-VP_RS02025
NC_004603.1	426920	157	+	gene-VP_RS02030
NC_004603.1	429974	588	-	gene-VP_RS02035
NC_004603.1	430061	6	+	unaware
NC_004603.1	430093	13	-	unaware
NC_004603.1	430120	172	+	gene-VP_RS02045
NC_004603.1	430121	59	+	gene-VP_RS02050
NC_004603.1	430146	11	-	unaware
NC_004603.1	432822	68	+	gene-VP_RS02060
NC_004603.1	438287	80	-	gene-VP_RS02070
NC_004603.1	440052	261	-	gene-VP_RS02075
NC_004603.1	440063	315	-	unaware
NC_004603.1	440649	215	-	gene-VP_RS02080
NC_004603.1	440675	28	+	gene-VP_RS02085
NC_004603.1	441999	6783	+	gene-VP_RS02095
NC_004603.1	443455	184	+	gene-VP_RS02105
NC_004603.1	446153	1087	+	gene-VP_RS02120
NC_004603.1	448039	10	+	unaware
NC_004603.1	448545	25	-	gene-VP_RS02125
NC_004603.1	448813	28	-	gene-VP_RS02130
NC_004603.1	448955	37	-	gene-VP_RS02130
NC_004603.1	450602	7	+	unaware
NC_004603.1	450895	75	+	gene-VP_RS02150
NC_004603.1	450938	131	-	gene-VP_RS02140
NC_004603.1	451224	1	+	gene-VP_RS02150
NC_004603.1	451253	116	-	unaware
NC_004603.1	451494	5	-	unaware
NC_004603.1	452005	223	+	unaware
NC_004603.1	452583	61	+	gene-VP_RS02155
NC_004603.1	458363	51	+	gene-VP_RS02180
NC_004603.1	464383	5	-	unaware
NC_004603.1	464853	244	+	gene-VP_RS02205
NC_004603.1	464873	158	+	gene-VP_RS02210
NC_004603.1	468291	1544	+	gene-VP_RS02220
NC_004603.1	469814	99	-	gene-VP_RS02225
NC_004603.1	469873	106	+	gene-VP_RS02230
NC_004603.1	470060	119	+	gene-VP_RS02230
NC_004603.1	473457	108	+	gene-VP_RS02240
NC_004603.1	474713	139	+	gene-VP_RS02245
NC_004603.1	474722	46	+	gene-VP_RS02250
NC_004603.1	480967	6	-	gene-VP_RS02260
NC_004603.1	481171	19	+	gene-VP_RS02265
NC_004603.1	482781	9	-	gene-VP_RS02270
NC_004603.1	483546	73	-	gene-VP_RS02275
NC_004603.1	484499	10	-	gene-VP_RS02280
NC_004603.1	486101	204	-	gene-VP_RS02290
NC_004603.1	486578	8	-	gene-VP_RS02295
NC_004603.1	488204	3	-	gene-VP_RS02300
NC_004603.1	492712	108	-	gene-VP_RS02305
NC_004603.1	499315	46	-	gene-VP_RS02315
NC_004603.1	499514	5	+	gene-VP_RS02320
NC_004603.1	500563	26	+	gene-VP_RS02325
NC_004603.1	502406	24	+	gene-VP_RS02330
NC_004603.1	504847	55	+	gene-VP_RS02335
NC_004603.1	506224	315	-	gene-VP_RS02340
NC_004603.1	506341	126	-	unaware
NC_004603.1	506383	20	-	unaware
NC_004603.1	506667	33	+	gene-VP_RS02350
NC_004603.1	507959	14	-	gene-VP_RS02355
NC_004603.1	508325	20	+	unaware
NC_004603.1	511754	40	+	gene-VP_RS02370
NC_004603.1	513843	1202	-	gene-VP_RS02375
NC_004603.1	515238	67	+	gene-VP_RS02385
NC_004603.1	516039	33	+	gene-VP_RS02390
NC_004603.1	517062	6	-	gene-VP_RS02395
NC_004603.1	517587	189	+	gene-VP_RS02400
NC_004603.1	519255	264	+	gene-VP_RS02405
NC_004603.1	521447	180	-	gene-VP_RS02410
NC_004603.1	522421	20	-	gene-VP_RS02415
NC_004603.1	522446	121	+	gene-VP_RS02420
NC_004603.1	524490	111	-	gene-VP_RS02425
NC_004603.1	524616	56	+	gene-VP_RS02430
NC_004603.1	525503	114	+	gene-VP_RS02435
NC_004603.1	525510	40	+	gene-VP_RS02440
NC_004603.1	528339	922	+	gene-VP_RS02445
NC_004603.1	528342	375	+	gene-VP_RS02450
NC_004603.1	531096	53	+	gene-VP_RS02455
NC_004603.1	531205	41	+	gene-VP_RS02455
NC_004603.1	531598	1	+	gene-VP_RS02460
NC_004603.1	532720	1	+	gene-VP_RS02460
NC_004603.1	534553	51	-	gene-VP_RS02465
NC_004603.1	535709	44	-	gene-VP_RS02475
NC_004603.1	536275	166	+	gene-VP_RS02480
NC_004603.1	536282	133	+	gene-VP_RS02485
NC_004603.1	540629	111	+	gene-VP_RS02500
NC_004603.1	543011	135	-	gene-VP_RS02505
NC_004603.1	544361	46	-	gene-VP_RS02510
NC_004603.1	544425	6	+	unaware
NC_004603.1	544690	45	+	gene-VP_RS02515
NC_004603.1	545634	99	+	gene-VP_RS02520
NC_004603.1	546777	242	-	gene-VP_RS02525
NC_004603.1	546803	23	+	gene-VP_RS02530
NC_004603.1	548526	324	+	gene-VP_RS02535
NC_004603.1	549462	261	+	gene-VP_RS02540
NC_004603.1	552434	45	+	gene-VP_RS02545
NC_004603.1	553075	43	+	gene-VP_RS02550
NC_004603.1	553584	54	+	gene-VP_RS02555
NC_004603.1	555406	25	-	gene-VP_RS02560
NC_004603.1	557080	13	-	gene-VP_RS02565
NC_004603.1	558731	188	-	gene-VP_RS02570
NC_004603.1	558956	14	+	gene-VP_RS02580
NC_004603.1	560836	26	-	gene-VP_RS02585
NC_004603.1	561954	90	-	gene-VP_RS02590
NC_004603.1	562015	140	+	gene-VP_RS02595
NC_004603.1	563176	60	+	gene-VP_RS02600
NC_004603.1	564257	35	+	gene-VP_RS02605
NC_004603.1	566611	5	-	gene-VP_RS02610
NC_004603.1	566935	67	-	gene-VP_RS02615
NC_004603.1	567127	34	-	gene-VP_RS02615
NC_004603.1	567129	41	-	unaware
NC_004603.1	568922	401	-	gene-VP_RS02620
NC_004603.1	569052	24	+	gene-VP_RS02625
NC_004603.1	569104	9	-	unaware
NC_004603.1	571014	86	+	gene-VP_RS02630
NC_004603.1	572190	5	-	gene-VP_RS02635
NC_004603.1	573354	53	-	gene-VP_RS02640
NC_004603.1	573413	12	-	unaware
NC_004603.1	573903	3814	-	gene-VP_RS02645
NC_004603.1	574084	5	+	unaware
NC_004603.1	575710	4	-	gene-VP_RS02650
NC_004603.1	576643	464	+	gene-VP_RS02660
NC_004603.1	576644	282	+	gene-VP_RS02665
NC_004603.1	576646	394	-	gene-VP_RS02655
NC_004603.1	576732	33	-	unaware
NC_004603.1	578515	286	+	gene-VP_RS02670
NC_004603.1	581459	67	+	unaware
NC_004603.1	581460	66	+	gene-VP_RS02675
NC_004603.1	581605	5259	+	unaware
NC_004603.1	583219	37	+	gene-VP_RS02685
NC_004603.1	583481	23	+	gene-VP_RS02690
NC_004603.1	583708	255	+	unaware
NC_004603.1	586323	82	-	unaware
NC_004603.1	586392	33	-	unaware
NC_004603.1	586416	15	-	unaware
NC_004603.1	586453	8	-	unaware
NC_004603.1	587370	57	+	gene-VP_RS02715
NC_004603.1	589766	16	-	gene-VP_RS02725
NC_004603.1	590948	540	-	gene-VP_RS02730
NC_004603.1	591998	162	-	gene-VP_RS02735
NC_004603.1	592059	21	-	unaware
NC_004603.1	592139	119	+	gene-VP_RS02745
NC_004603.1	597890	4	+	unaware
NC_004603.1	598870	7	-	gene-VP_RS02760
NC_004603.1	598935	4	-	unaware
NC_004603.1	598968	8	+	gene-VP_RS02765
NC_004603.1	598985	8	+	gene-VP_RS02765
NC_004603.1	605317	14	-	gene-VP_RS02785
NC_004603.1	606139	30	-	gene-VP_RS02790
NC_004603.1	607000	11	+	unaware
NC_004603.1	607083	13195	-	gene-VP_RS02795
NC_004603.1	607125	41	+	gene-VP_RS02800
NC_004603.1	608263	14	-	unaware
NC_004603.1	608561	1	+	gene-VP_RS02810
NC_004603.1	609460	1	+	gene-VP_RS02810
NC_004603.1	612213	1	+	gene-VP_RS02820
NC_004603.1	612315	1	+	gene-VP_RS02820
NC_004603.1	612335	111	-	unaware
NC_004603.1	614028	157	+	gene-VP_RS02830
NC_004603.1	615148	56	+	gene-VP_RS02830
NC_004603.1	616435	118	+	gene-VP_RS02840
NC_004603.1	619882	6	+	unaware
NC_004603.1	620811	228	-	gene-VP_RS02850
NC_004603.1	620988	185	+	gene-VP_RS02855
NC_004603.1	621834	112	+	gene-VP_RS02860
NC_004603.1	622264	133	+	gene-VP_RS02865
NC_004603.1	624042	133	+	gene-VP_RS02880
NC_004603.1	627589	134	+	gene-VP_RS02900
NC_004603.1	627590	75	+	gene-VP_RS02905
NC_004603.1	628939	82	+	gene-VP_RS02905
NC_004603.1	629640	325	+	gene-VP_RS02910
NC_004603.1	630953	83	+	gene-VP_RS02915
NC_004603.1	632083	219	+	gene-VP_RS02920
NC_004603.1	632117	99	+	gene-VP_RS02925
NC_004603.1	636629	265	+	gene-VP_RS02940
NC_004603.1	638352	6	+	gene-VP_RS02945
NC_004603.1	638367	5	+	gene-VP_RS02945
NC_004603.1	639459	12	+	gene-VP_RS02950
NC_004603.1	641165	431	-	gene-VP_RS02955
NC_004603.1	641273	415	+	gene-VP_RS02965
NC_004603.1	641281	1	+	gene-VP_RS02970
NC_004603.1	646382	3	+	gene-VP_RS02975
NC_004603.1	648258	584	+	gene-VP_RS02980
NC_004603.1	649049	5	+	gene-VP_RS02985
NC_004603.1	653346	5	+	gene-VP_RS03005
NC_004603.1	658135	7	-	gene-VP_RS03015
NC_004603.1	658321	32	+	gene-VP_RS03020
NC_004603.1	659803	6	+	gene-VP_RS03025
NC_004603.1	663447	27	-	gene-VP_RS03035
NC_004603.1	664222	60	-	gene-VP_RS03040
NC_004603.1	665956	15	-	gene-VP_RS03045
NC_004603.1	666977	19	-	gene-VP_RS03050
NC_004603.1	667336	7	+	gene-VP_RS03055
NC_004603.1	669229	1	-	gene-VP_RS03060
NC_004603.1	669449	4	+	gene-VP_RS03065
NC_004603.1	669662	1	-	gene-VP_RS03060
NC_004603.1	670351	11	+	gene-VP_RS03070
NC_004603.1	673995	4	+	unaware
NC_004603.1	674385	8	-	gene-VP_RS03085
NC_004603.1	674769	2577	-	unaware
NC_004603.1	674895	61	-	gene-VP_RS03090
NC_004603.1	675065	52	-	gene-VP_RS03090
NC_004603.1	675319	692	-	unaware
NC_004603.1	675341	20	+	unaware
NC_004603.1	675405	233	+	gene-VP_RS03105
NC_004603.1	676757	203	-	gene-VP_RS03110
NC_004603.1	678612	107	-	gene-VP_RS03115
NC_004603.1	681106	36	-	gene-VP_RS03125
NC_004603.1	681134	315	+	gene-VP_RS03130
NC_004603.1	683751	569	+	gene-VP_RS03140
NC_004603.1	683804	253	+	gene-VP_RS03140
NC_004603.1	685921	55	+	gene-VP_RS03145
NC_004603.1	687372	2	+	gene-VP_RS03155
NC_004603.1	690817	52	+	gene-VP_RS03175
NC_004603.1	691401	4	-	unaware
NC_004603.1	692573	110	+	gene-VP_RS03180
NC_004603.1	693547	216	-	unaware
NC_004603.1	695216	35	-	gene-VP_RS03185
NC_004603.1	695461	196	+	gene-VP_RS03190
NC_004603.1	699523	7	+	unaware
NC_004603.1	699591	154	+	gene-VP_RS03195
NC_004603.1	700529	4	-	gene-VP_RS03200
NC_004603.1	701807	230	-	gene-VP_RS03205
NC_004603.1	702087	567	+	gene-VP_RS03210
NC_004603.1	704291	405	-	gene-VP_RS03215
NC_004603.1	704567	98	+	unaware
NC_004603.1	705196	94	+	gene-VP_RS03220
NC_004603.1	706682	412	+	gene-VP_RS03225
NC_004603.1	707321	106	+	gene-VP_RS03230
NC_004603.1	709200	240	+	gene-VP_RS03245
NC_004603.1	711725	154	+	gene-VP_RS03255
NC_004603.1	715368	1206	+	gene-VP_RS03275
NC_004603.1	715402	21	+	gene-VP_RS03280
NC_004603.1	717255	25	+	gene-VP_RS03285
NC_004603.1	719983	31	-	gene-VP_RS03290
NC_004603.1	720862	18	-	gene-VP_RS03295
NC_004603.1	721122	146	-	gene-VP_RS03300
NC_004603.1	721317	25	+	gene-VP_RS03305
NC_004603.1	723263	277	+	gene-VP_RS03315
NC_004603.1	725272	1631	-	unaware
NC_004603.1	725350	32	+	gene-VP_RS03330
NC_004603.1	727146	27	+	gene-VP_RS03335
NC_004603.1	729227	4	-	gene-VP_RS03340
NC_004603.1	730213	31	-	gene-VP_RS03345
NC_004603.1	731744	55	-	gene-VP_RS03350
NC_004603.1	733512	130	-	gene-VP_RS03355
NC_004603.1	735949	59	-	gene-VP_RS03360
NC_004603.1	736889	243	-	gene-VP_RS03365
NC_004603.1	736908	148	+	gene-VP_RS03370
NC_004603.1	736912	119	+	gene-VP_RS03375
NC_004603.1	739291	39	-	gene-VP_RS03380
NC_004603.1	741029	55	-	gene-VP_RS03390
NC_004603.1	741269	185	+	gene-VP_RS03395
NC_004603.1	741923	131	+	gene-VP_RS03400
NC_004603.1	743002	781	+	gene-VP_RS03405
NC_004603.1	747317	9	-	gene-VP_RS03415
NC_004603.1	748942	21	-	gene-VP_RS03420
NC_004603.1	749498	58	+	unaware
NC_004603.1	749637	4	-	gene-VP_RS03425
NC_004603.1	749709	206	+	gene-VP_RS03430
NC_004603.1	752520	153	-	gene-VP_RS03435
NC_004603.1	752764	128	-	gene-VP_RS03435
NC_004603.1	753123	183	-	gene-VP_RS03440
NC_004603.1	753604	64	-	gene-VP_RS03445
NC_004603.1	754903	166	-	gene-VP_RS03450
NC_004603.1	756057	60	-	gene-VP_RS03455
NC_004603.1	759012	9	-	gene-VP_RS03465
NC_004603.1	759741	114	-	gene-VP_RS03475
NC_004603.1	760938	21	-	gene-VP_RS03480
NC_004603.1	761328	124	-	gene-VP_RS03485
NC_004603.1	763883	4	+	unaware
NC_004603.1	764097	593	-	gene-VP_RS03490
NC_004603.1	764117	585	+	gene-VP_RS03495
NC_004603.1	766377	4	-	gene-VP_RS03500
NC_004603.1	767425	222	-	gene-VP_RS03505
NC_004603.1	769059	144	-	gene-VP_RS03515
NC_004603.1	769158	125	-	gene-VP_RS03515
NC_004603.1	770462	736	-	gene-VP_RS03520
NC_004603.1	770628	73	+	gene-VP_RS03525
NC_004603.1	772180	20	-	gene-VP_RS03530
NC_004603.1	772199	21	-	gene-VP_RS03535
NC_004603.1	772312	19	-	gene-VP_RS03535
NC_004603.1	772353	28	-	gene-VP_RS03540
NC_004603.1	772463	23	-	gene-VP_RS03545
NC_004603.1	772550	17	-	gene-VP_RS03545
NC_004603.1	772585	18	-	gene-VP_RS03550
NC_004603.1	772621	22	-	gene-VP_RS03550
NC_004603.1	772708	104	-	gene-VP_RS03555
NC_004603.1	772786	78	-	gene-VP_RS03555
NC_004603.1	772900	194	-	gene-VP_RS03560
NC_004603.1	772957	98	-	gene-VP_RS03565
NC_004603.1	773029	67	-	gene-VP_RS03565
NC_004603.1	773066	21	-	gene-VP_RS03570
NC_004603.1	773115	25	-	gene-VP_RS03570
NC_004603.1	773245	174	-	gene-VP_RS03575
NC_004603.1	773380	197	-	gene-VP_RS03580
NC_004603.1	773440	127	-	gene-VP_RS03585
NC_004603.1	773509	99	-	gene-VP_RS03585
NC_004603.1	773623	194	-	gene-VP_RS03590
NC_004603.1	773733	209	-	gene-VP_RS03595
NC_004603.1	773865	147	-	gene-VP_RS03600
NC_004603.1	773908	713	-	gene-VP_RS03605
NC_004603.1	773974	46	-	gene-VP_RS03605
NC_004603.1	774088	202	-	gene-VP_RS03610
NC_004603.1	774206	61	-	gene-VP_RS03615
NC_004603.1	774287	37	-	gene-VP_RS03615
NC_004603.1	774400	180	-	gene-VP_RS03620
NC_004603.1	774406	185	-	gene-VP_RS03625
NC_004603.1	774426	3	-	gene-VP_RS03625
NC_004603.1	774520	1	-	gene-VP_RS03630
NC_004603.1	776093	38	-	gene-VP_RS03640
NC_004603.1	776514	167	-	gene-VP_RS03645
NC_004603.1	777750	6	+	unaware
NC_004603.1	777787	711	-	gene-VP_RS03650
NC_004603.1	777796	1299	-	unaware
NC_004603.1	778564	33	-	gene-VP_RS03655
NC_004603.1	779135	70	-	gene-VP_RS03660
NC_004603.1	779235	393	+	gene-VP_RS03665
NC_004603.1	783695	178	+	gene-VP_RS03690
NC_004603.1	784789	12	+	gene-VP_RS03695
NC_004603.1	786613	397	+	gene-VP_RS03700
NC_004603.1	788365	55	-	gene-VP_RS03705
NC_004603.1	788848	1	+	gene-VP_RS03720
NC_004603.1	789009	75	-	gene-VP_RS03710
NC_004603.1	789225	1	+	gene-VP_RS03720
NC_004603.1	789269	4	-	gene-VP_RS03715
NC_004603.1	790839	29	-	gene-VP_RS03725
NC_004603.1	791260	21	+	gene-VP_RS03730
NC_004603.1	794340	3	+	gene-VP_RS03735
NC_004603.1	795687	15	-	gene-VP_RS03740
NC_004603.1	798396	21	-	gene-VP_RS03745
NC_004603.1	798784	217	+	gene-VP_RS03750
NC_004603.1	800088	90	+	gene-VP_RS03755
NC_004603.1	800823	560	+	gene-VP_RS03760
NC_004603.1	802737	979	+	gene-VP_RS03765
NC_004603.1	804713	27	-	gene-VP_RS03770
NC_004603.1	805291	6	-	gene-VP_RS03775
NC_004603.1	806357	252	+	gene-VP_RS03790
NC_004603.1	806370	104	-	gene-VP_RS03780
NC_004603.1	808597	109	-	gene-VP_RS03800
NC_004603.1	809249	89	+	gene-VP_RS03810
NC_004603.1	809315	112	+	gene-VP_RS03810
NC_004603.1	809330	25	-	gene-VP_RS03805
NC_004603.1	810062	149	+	gene-VP_RS03815
NC_004603.1	811322	25	+	unaware
NC_004603.1	811377	1010	+	gene-VP_RS03830
NC_004603.1	814615	323	+	gene-VP_RS03840
NC_004603.1	814629	184	+	gene-VP_RS03845
NC_004603.1	817022	116	+	gene-VP_RS03855
NC_004603.1	819219	171	+	gene-VP_RS03865
NC_004603.1	822711	927	+	gene-VP_RS03875
NC_004603.1	823959	875	+	unaware
NC_004603.1	824602	80	+	gene-VP_RS03880
NC_004603.1	827763	2300	-	gene-VP_RS03890
NC_004603.1	829246	6	+	unaware
NC_004603.1	829567	83	-	gene-VP_RS03895
NC_004603.1	830003	734	-	gene-VP_RS03900
NC_004603.1	830086	589	-	gene-VP_RS03900
NC_004603.1	830091	928	-	unaware
NC_004603.1	831194	142	-	gene-VP_RS03905
NC_004603.1	832077	53	-	gene-VP_RS03910
NC_004603.1	832186	6	-	unaware
NC_004603.1	832218	297	+	gene-VP_RS03915
NC_004603.1	833282	30	+	gene-VP_RS03920
NC_004603.1	835396	1	+	gene-VP_RS03925
NC_004603.1	838795	14	-	gene-VP_RS03935
NC_004603.1	839459	193	-	gene-VP_RS03940
NC_004603.1	840479	73	-	gene-VP_RS03945
NC_004603.1	841312	1	+	gene-VP_RS03965
NC_004603.1	841746	29	-	gene-VP_RS03950
NC_004603.1	842703	26	-	gene-VP_RS03955
NC_004603.1	845362	28	+	gene-VP_RS03980
NC_004603.1	845647	61	+	gene-VP_RS03980
NC_004603.1	846603	7	-	gene-VP_RS03985
NC_004603.1	846981	12	-	unaware
NC_004603.1	847357	5	-	gene-VP_RS03990
NC_004603.1	847990	48	-	gene-VP_RS03995
NC_004603.1	848867	208	-	gene-VP_RS04000
NC_004603.1	848968	133	+	gene-VP_RS04005
NC_004603.1	849564	4	-	unaware
NC_004603.1	851179	431	+	gene-VP_RS04010
NC_004603.1	851969	73	+	gene-VP_RS04015
NC_004603.1	854471	57	-	gene-VP_RS04020
NC_004603.1	854626	6	+	unaware
NC_004603.1	854751	83	+	gene-VP_RS04025
NC_004603.1	856768	9	+	unaware
NC_004603.1	857085	16	-	gene-VP_RS04030
NC_004603.1	858934	56	-	gene-VP_RS04035
NC_004603.1	860434	72	-	gene-VP_RS04040
NC_004603.1	860438	132	-	unaware
NC_004603.1	861542	55	-	gene-VP_RS04045
NC_004603.1	861758	214	+	gene-VP_RS04050
NC_004603.1	862245	24	-	unaware
NC_004603.1	863545	992	+	gene-VP_RS04055
NC_004603.1	865931	773	-	gene-VP_RS04060
NC_004603.1	866293	5	-	unaware
NC_004603.1	867200	47	-	gene-VP_RS04070
NC_004603.1	867443	430	-	gene-VP_RS04075
NC_004603.1	868354	62	-	gene-VP_RS04080
NC_004603.1	868377	426	+	gene-VP_RS04090
NC_004603.1	868920	183	+	gene-VP_RS04090
NC_004603.1	871543	4	-	gene-VP_RS04095
NC_004603.1	871640	115	+	gene-VP_RS04100
NC_004603.1	873829	201	-	gene-VP_RS04105
NC_004603.1	873982	159	+	gene-VP_RS04120
NC_004603.1	877495	111	+	gene-VP_RS04130
NC_004603.1	885064	5	+	unaware
NC_004603.1	885595	55	-	gene-VP_RS04155
NC_004603.1	885624	29	+	gene-VP_RS04165
NC_004603.1	890946	28	+	gene-VP_RS04175
NC_004603.1	894284	70	-	gene-VP_RS04185
NC_004603.1	896198	397	-	gene-VP_RS04190
NC_004603.1	896322	15	+	gene-VP_RS04195
NC_004603.1	897924	70	-	gene-VP_RS04200
NC_004603.1	898055	71	+	gene-VP_RS04205
NC_004603.1	899986	61	+	gene-VP_RS04210
NC_004603.1	901098	42	+	gene-VP_RS04225
NC_004603.1	904407	95	+	gene-VP_RS04235
NC_004603.1	906145	46	-	gene-VP_RS04240
NC_004603.1	906815	380	-	gene-VP_RS04245
NC_004603.1	907327	5	+	unaware
NC_004603.1	907354	26	+	unaware
NC_004603.1	907430	174	-	gene-VP_RS04250
NC_004603.1	907462	102	+	gene-VP_RS04260
NC_004603.1	910210	4	+	gene-VP_RS04270
NC_004603.1	912049	9	+	gene-VP_RS04280
NC_004603.1	912373	246	-	gene-VP_RS04275
NC_004603.1	912773	28	+	gene-VP_RS04285
NC_004603.1	916572	4	+	unaware
NC_004603.1	922000	4	+	unaware
NC_004603.1	926125	28	-	gene-VP_RS04340
NC_004603.1	928368	103	-	gene-VP_RS04360
NC_004603.1	929831	15	+	gene-VP_RS04380
NC_004603.1	929936	51	-	gene-VP_RS04370
NC_004603.1	930300	4	-	unaware
NC_004603.1	931183	7	-	unaware
NC_004603.1	932837	5	+	unaware
NC_004603.1	934872	32	-	unaware
NC_004603.1	935062	64	+	gene-VP_RS04400
NC_004603.1	936542	119	+	gene-VP_RS04410
NC_004603.1	942019	25	+	gene-VP_RS04420
NC_004603.1	943020	6	+	gene-VP_RS04425
NC_004603.1	948077	8	-	gene-VP_RS04445
NC_004603.1	949804	1	+	gene-VP_RS04460
NC_004603.1	951374	1	-	gene-VP_RS04455
NC_004603.1	951604	356	+	gene-VP_RS04465
NC_004603.1	951703	356	+	gene-VP_RS04465
NC_004603.1	953160	116	+	gene-VP_RS04470
NC_004603.1	953888	187	+	gene-VP_RS04475
NC_004603.1	955297	103	+	gene-VP_RS04480
NC_004603.1	957774	1416	+	gene-VP_RS04485
NC_004603.1	958266	395	+	gene-VP_RS04490
NC_004603.1	961175	13	+	gene-VP_RS04505
NC_004603.1	961349	7	-	gene-VP_RS04500
NC_004603.1	963875	45	-	gene-VP_RS04515
NC_004603.1	965158	19	+	unaware
NC_004603.1	965164	106	-	gene-VP_RS04520
NC_004603.1	965327	7	-	unaware
NC_004603.1	965336	147	+	gene-VP_RS04525
NC_004603.1	969038	101	+	gene-VP_RS04540
NC_004603.1	969147	131	+	gene-VP_RS04540
NC_004603.1	973876	18	-	gene-VP_RS04560
NC_004603.1	976486	131	-	gene-VP_RS04570
NC_004603.1	976632	193	+	gene-VP_RS04575
NC_004603.1	978345	4	-	gene-VP_RS04580
NC_004603.1	978432	43	-	gene-VP_RS04585
NC_004603.1	978602	165	-	gene-VP_RS04590
NC_004603.1	978768	249	-	gene-VP_RS04595
NC_004603.1	978934	310	-	gene-VP_RS04600
NC_004603.1	979069	662	-	gene-VP_RS04605
NC_004603.1	979273	21	+	gene-VP_RS04610
NC_004603.1	979599	18	-	unaware
NC_004603.1	983166	1	+	gene-VP_RS04620
NC_004603.1	984625	37	+	gene-VP_RS04630
NC_004603.1	984658	45	-	gene-VP_RS04625
NC_004603.1	986402	8	+	gene-VP_RS04640
NC_004603.1	987327	17	+	gene-VP_RS04645
NC_004603.1	991303	4	+	unaware
NC_004603.1	991346	75	-	gene-VP_RS04650
NC_004603.1	991478	92	-	gene-VP_RS04650
NC_004603.1	991496	5	-	unaware
NC_004603.1	991611	1002	+	gene-VP_RS04655
NC_004603.1	992406	7	-	gene-VP_RS04660
NC_004603.1	992412	18	+	gene-VP_RS04665
NC_004603.1	995678	9	+	gene-VP_RS04675
NC_004603.1	995897	107	+	gene-VP_RS04680
NC_004603.1	997113	59	-	gene-VP_RS04685
NC_004603.1	997234	140	+	gene-VP_RS04690
NC_004603.1	999225	151	+	gene-VP_RS04695
NC_004603.1	999830	227	+	gene-VP_RS04700
NC_004603.1	1002420	589	+	gene-VP_RS04705
NC_004603.1	1004614	28	-	gene-VP_RS04710
NC_004603.1	1004630	4	-	unaware
NC_004603.1	1006784	52	-	gene-VP_RS04715
NC_004603.1	1006894	27	+	unaware
NC_004603.1	1006941	398	+	gene-VP_RS04725
NC_004603.1	1008680	84	+	gene-VP_RS04730
NC_004603.1	1009174	268	+	gene-VP_RS04735
NC_004603.1	1009179	247	+	gene-VP_RS04740
NC_004603.1	1010780	137	+	gene-VP_RS04745
NC_004603.1	1011623	32	+	gene-VP_RS04750
NC_004603.1	1011810	33	+	gene-VP_RS04750
NC_004603.1	1011870	29	+	gene-VP_RS04750
NC_004603.1	1014053	3	-	gene-VP_RS04755
NC_004603.1	1014869	50	-	gene-VP_RS04760
NC_004603.1	1014925	56	-	gene-VP_RS04760
NC_004603.1	1018342	17	-	gene-VP_RS04765
NC_004603.1	1018931	49	-	gene-VP_RS04770
NC_004603.1	1018959	24	-	gene-VP_RS04770
NC_004603.1	1019037	23	+	unaware
NC_004603.1	1019096	65	+	gene-VP_RS04775
NC_004603.1	1022442	1	+	gene-VP_RS04795
NC_004603.1	1023249	93	-	gene-VP_RS04790
NC_004603.1	1025299	167	+	gene-VP_RS04800
NC_004603.1	1027897	319	+	gene-VP_RS04815
NC_004603.1	1028955	4	-	unaware
NC_004603.1	1034908	194	-	gene-VP_RS04835
NC_004603.1	1035745	8	-	gene-VP_RS04840
NC_004603.1	1036625	430	-	gene-VP_RS04845
NC_004603.1	1037754	104	-	gene-VP_RS04850
NC_004603.1	1040267	2021	-	gene-VP_RS04855
NC_004603.1	1040294	27	-	unaware
NC_004603.1	1042181	209	-	gene-VP_RS04860
NC_004603.1	1042214	5	-	unaware
NC_004603.1	1042431	38	+	gene-VP_RS04865
NC_004603.1	1044118	10	+	gene-VP_RS04870
NC_004603.1	1047423	11	+	gene-VP_RS04890
NC_004603.1	1051111	89	-	gene-VP_RS04895
NC_004603.1	1052078	19	-	gene-VP_RS04905
NC_004603.1	1052329	6	+	unaware
NC_004603.1	1052735	31	-	gene-VP_RS04910
NC_004603.1	1054745	59	-	gene-VP_RS04915
NC_004603.1	1055149	8	+	gene-VP_RS04920
NC_004603.1	1056443	20	+	gene-VP_RS04925
NC_004603.1	1057912	6	+	unaware
NC_004603.1	1058048	50	+	unaware
NC_004603.1	1058053	63	-	gene-VP_RS04930
NC_004603.1	1058109	93	+	gene-VP_RS04935
NC_004603.1	1060607	138	+	unaware
NC_004603.1	1061007	10	-	gene-VP_RS04940
NC_004603.1	1061509	296	+	gene-VP_RS04950
NC_004603.1	1065706	232	-	gene-VP_RS04960
NC_004603.1	1066881	20	+	gene-VP_RS04975
NC_004603.1	1067198	52	-	gene-VP_RS04970
NC_004603.1	1067759	68	+	gene-VP_RS04980
NC_004603.1	1069424	20	-	gene-VP_RS04985
NC_004603.1	1069505	21	-	gene-VP_RS04985
NC_004603.1	1069558	8	-	unaware
NC_004603.1	1069670	15	+	unaware
NC_004603.1	1069785	104	+	gene-VP_RS04990
NC_004603.1	1072885	143	+	gene-VP_RS04995
NC_004603.1	1072968	200	+	gene-VP_RS05000
NC_004603.1	1075850	77	+	gene-VP_RS05005
NC_004603.1	1077068	15	-	gene-VP_RS05010
NC_004603.1	1077206	21	-	gene-VP_RS05010
NC_004603.1	1077846	5	-	gene-VP_RS05015
NC_004603.1	1078744	275	-	gene-VP_RS05020
NC_004603.1	1080263	74	-	gene-VP_RS05025
NC_004603.1	1080272	134	-	unaware
NC_004603.1	1081145	46	-	gene-VP_RS05030
NC_004603.1	1081318	178	+	gene-VP_RS05035
NC_004603.1	1083022	90	+	gene-VP_RS05045
NC_004603.1	1083031	58	+	gene-VP_RS05050
NC_004603.1	1083143	40	-	gene-VP_RS05040
NC_004603.1	1090692	68	-	gene-VP_RS23535
NC_004603.1	1090815	5	+	unaware
NC_004603.1	1091951	97	-	gene-VP_RS05065
NC_004603.1	1093445	116	-	gene-VP_RS05070
NC_004603.1	1094163	434	-	gene-VP_RS05075
NC_004603.1	1094259	99	-	unaware
NC_004603.1	1096242	145	-	gene-VP_RS05085
NC_004603.1	1097178	22	-	gene-VP_RS05090
NC_004603.1	1097246	255	+	gene-VP_RS05095
NC_004603.1	1097319	404	+	gene-VP_RS05095
NC_004603.1	1099280	14	+	gene-VP_RS05100
NC_004603.1	1101499	129	+	gene-VP_RS05115
NC_004603.1	1103465	997	+	gene-VP_RS05125
NC_004603.1	1106917	81	+	gene-VP_RS05140
NC_004603.1	1107305	157	+	gene-VP_RS05150
NC_004603.1	1110590	813	+	gene-VP_RS05170
NC_004603.1	1112460	286	+	gene-VP_RS05175
NC_004603.1	1117540	133	-	gene-VP_RS05200
NC_004603.1	1117541	18	+	gene-VP_RS05205
NC_004603.1	1120418	19	+	gene-VP_RS05215
NC_004603.1	1122450	9	+	unaware
NC_004603.1	1122598	129	+	gene-VP_RS05225
NC_004603.1	1123688	4	-	unaware
NC_004603.1	1125030	10	-	gene-VP_RS05230
NC_004603.1	1125082	3	+	gene-VP_RS05235
NC_004603.1	1125622	10	+	gene-VP_RS05240
NC_004603.1	1127164	631	-	gene-VP_RS05245
NC_004603.1	1127537	5	+	gene-VP_RS05250
NC_004603.1	1131848	10	-	gene-VP_RS05260
NC_004603.1	1132037	25	+	gene-VP_RS05270
NC_004603.1	1134149	9	-	unaware
NC_004603.1	1134187	107	+	gene-VP_RS05280
NC_004603.1	1134188	45	+	gene-VP_RS05285
NC_004603.1	1135205	5	-	unaware
NC_004603.1	1140098	10	-	unaware
NC_004603.1	1140878	11	-	unaware
NC_004603.1	1144060	25	+	gene-VP_RS05310
NC_004603.1	1146046	292	+	gene-VP_RS05320
NC_004603.1	1152160	9	-	gene-VP_RS05330
NC_004603.1	1152340	4	+	gene-VP_RS05335
NC_004603.1	1157270	79	-	gene-VP_RS05350
NC_004603.1	1158090	120	-	gene-VP_RS05355
NC_004603.1	1158308	120	+	gene-VP_RS05365
NC_004603.1	1161473	295	+	gene-VP_RS05375
NC_004603.1	1161868	43	-	gene-VP_RS05370
NC_004603.1	1162559	57	+	gene-VP_RS05380
NC_004603.1	1165720	100	+	gene-VP_RS05390
NC_004603.1	1167784	674	+	gene-VP_RS05395
NC_004603.1	1169309	15	+	gene-VP_RS05400
NC_004603.1	1172364	1	+	gene-VP_RS05420
NC_004603.1	1172758	2	-	gene-VP_RS05415
NC_004603.1	1173428	2	+	gene-VP_RS05425
NC_004603.1	1175632	41	+	gene-VP_RS05435
NC_004603.1	1175782	43	+	gene-VP_RS05435
NC_004603.1	1176824	6	-	gene-VP_RS23540
NC_004603.1	1176945	6	+	unaware
NC_004603.1	1177012	61	+	gene-VP_RS05440
NC_004603.1	1178135	1	+	gene-VP_RS05450
NC_004603.1	1178615	1	+	gene-VP_RS05455
NC_004603.1	1181458	1	+	gene-VP_RS05470
NC_004603.1	1181483	4	+	unaware
NC_004603.1	1185839	145	-	gene-VP_RS05485
NC_004603.1	1185950	70	-	gene-VP_RS05485
NC_004603.1	1186718	74	-	gene-VP_RS05490
NC_004603.1	1187732	260	-	gene-VP_RS05495
NC_004603.1	1187844	36	-	unaware
NC_004603.1	1187880	49	+	gene-VP_RS05500
NC_004603.1	1188265	249	+	gene-VP_RS05505
NC_004603.1	1189214	4	-	unaware
NC_004603.1	1190200	469	-	gene-VP_RS05510
NC_004603.1	1190668	204	+	gene-VP_RS05515
NC_004603.1	1194944	8	-	unaware
NC_004603.1	1195268	3	-	gene-VP_RS05520
NC_004603.1	1196349	2	-	gene-VP_RS05525
NC_004603.1	1196548	15	+	gene-VP_RS05530
NC_004603.1	1204582	64	-	gene-VP_RS05570
NC_004603.1	1205363	6	+	unaware
NC_004603.1	1205842	87	-	gene-VP_RS05575
NC_004603.1	1207233	457	-	gene-VP_RS05585
NC_004603.1	1207284	29	-	unaware
NC_004603.1	1207384	409	+	gene-VP_RS05590
NC_004603.1	1210198	13	-	gene-VP_RS05600
NC_004603.1	1211212	10	-	gene-VP_RS05605
NC_004603.1	1211902	11	-	gene-VP_RS05610
NC_004603.1	1211946	6	-	gene-VP_RS05610
NC_004603.1	1211949	26	+	gene-VP_RS05615
NC_004603.1	1212735	43	-	gene-VP_RS05620
NC_004603.1	1212988	246	+	gene-VP_RS05625
NC_004603.1	1214327	1	-	gene-VP_RS23545
NC_004603.1	1214339	1	-	gene-VP_RS23545
NC_004603.1	1215140	5	-	gene-VP_RS05630
NC_004603.1	1215522	30	+	gene-VP_RS05640
NC_004603.1	1219667	67	+	gene-VP_RS05650
NC_004603.1	1222896	797	+	gene-VP_RS05660
NC_004603.1	1222904	28	+	gene-VP_RS05665
NC_004603.1	1223906	22	+	gene-VP_RS05665
NC_004603.1	1225251	22	-	gene-VP_RS05670
NC_004603.1	1226384	31	-	gene-VP_RS05675
NC_004603.1	1227309	30	-	gene-VP_RS05680
NC_004603.1	1228155	21	-	gene-VP_RS05685
NC_004603.1	1229713	126	-	gene-VP_RS05690
NC_004603.1	1230856	8	+	unaware
NC_004603.1	1230944	57	-	gene-VP_RS05695
NC_004603.1	1231068	45	+	gene-VP_RS05710
NC_004603.1	1232562	11	+	gene-VP_RS05715
NC_004603.1	1232563	8	+	gene-VP_RS05720
NC_004603.1	1232564	3	+	gene-VP_RS05725
NC_004603.1	1241721	38	-	gene-VP_RS05745
NC_004603.1	1241744	4	+	unaware
NC_004603.1	1243623	65	-	gene-VP_RS05750
NC_004603.1	1245368	14	+	gene-VP_RS05760
NC_004603.1	1247101	59	+	gene-VP_RS05770
NC_004603.1	1250058	4	-	gene-VP_RS05775
NC_004603.1	1251689	109	-	gene-VP_RS05780
NC_004603.1	1253377	6	-	gene-VP_RS05785
NC_004603.1	1254068	2	-	gene-VP_RS05790
NC_004603.1	1255438	3	-	gene-VP_RS05795
NC_004603.1	1257286	3	-	gene-VP_RS05805
NC_004603.1	1258341	6	-	gene-VP_RS05810
NC_004603.1	1259182	1	-	gene-VP_RS05815
NC_004603.1	1259369	4	+	unaware
NC_004603.1	1262829	4	-	gene-VP_RS05830
NC_004603.1	1262868	3	-	gene-VP_RS05830
NC_004603.1	1262961	8	+	gene-VP_RS05835
NC_004603.1	1263097	8	+	gene-VP_RS05835
NC_004603.1	1266025	17	+	gene-VP_RS05850
NC_004603.1	1266043	393	-	gene-VP_RS05845
NC_004603.1	1266107	338	-	gene-VP_RS05845
NC_004603.1	1267017	11	-	gene-VP_RS05855
NC_004603.1	1268348	4	+	unaware
NC_004603.1	1268915	347	-	gene-VP_RS05860
NC_004603.1	1270973	1555	-	gene-VP_RS05875
NC_004603.1	1272669	7	-	gene-VP_RS05880
NC_004603.1	1273197	36	-	gene-VP_RS05885
NC_004603.1	1273312	45	-	gene-VP_RS05885
NC_004603.1	1273625	131	-	gene-VP_RS05890
NC_004603.1	1275520	31	-	gene-VP_RS05895
NC_004603.1	1275566	51	+	unaware
NC_004603.1	1275601	164	+	gene-VP_RS05900
NC_004603.1	1283650	1	+	gene-VP_RS05930
NC_004603.1	1284106	1	-	gene-VP_RS05925
NC_004603.1	1284192	1	+	gene-VP_RS05930
NC_004603.1	1284264	1	-	gene-VP_RS05925
NC_004603.1	1287152	16	-	gene-VP_RS05940
NC_004603.1	1287168	32	+	gene-VP_RS05945
NC_004603.1	1288826	196	+	gene-VP_RS05955
NC_004603.1	1293206	15	+	gene-VP_RS05965
NC_004603.1	1294975	3	+	gene-VP_RS05970
NC_004603.1	1298138	762	+	gene-VP_RS05980
NC_004603.1	1301158	307	-	gene-VP_RS05985
NC_004603.1	1301628	389	-	gene-VP_RS05990
NC_004603.1	1301909	20	+	gene-VP_RS05995
NC_004603.1	1304184	139	-	gene-VP_RS06000
NC_004603.1	1305875	130	-	unaware
NC_004603.1	1306066	63	-	gene-VP_RS06005
NC_004603.1	1306882	150	-	gene-VP_RS06010
NC_004603.1	1307972	16	-	gene-VP_RS06015
NC_004603.1	1308867	56	-	gene-VP_RS06020
NC_004603.1	1309110	49	+	gene-VP_RS06025
NC_004603.1	1310597	433	-	gene-VP_RS06030
NC_004603.1	1310672	130	-	unaware
NC_004603.1	1311406	30	-	gene-VP_RS06035
NC_004603.1	1313182	22	-	gene-VP_RS06040
NC_004603.1	1313333	127	+	gene-VP_RS06045
NC_004603.1	1314730	454	+	gene-VP_RS06050
NC_004603.1	1314734	9	+	gene-VP_RS06055
NC_004603.1	1319334	7	-	gene-VP_RS06060
NC_004603.1	1320878	92	-	gene-VP_RS06065
NC_004603.1	1321962	467	-	gene-VP_RS06070
NC_004603.1	1322105	4	-	unaware
NC_004603.1	1322237	7	+	gene-VP_RS06080
NC_004603.1	1325096	152	-	gene-VP_RS06085
NC_004603.1	1325316	8	+	gene-VP_RS06090
NC_004603.1	1325404	12	+	gene-VP_RS06090
NC_004603.1	1328564	20	-	gene-VP_RS06095
NC_004603.1	1329490	78	-	gene-VP_RS06100
NC_004603.1	1331351	290	-	gene-VP_RS06105
NC_004603.1	1331523	23	+	gene-VP_RS06110
NC_004603.1	1331865	32	-	unaware
NC_004603.1	1334007	21	+	gene-VP_RS06115
NC_004603.1	1335052	76	+	gene-VP_RS06120
NC_004603.1	1338760	174	-	gene-VP_RS06130
NC_004603.1	1339300	36	-	gene-VP_RS06135
NC_004603.1	1341069	40	-	gene-VP_RS06145
NC_004603.1	1341849	385	-	gene-VP_RS06150
NC_004603.1	1342679	184	-	gene-VP_RS06155
NC_004603.1	1343559	121	-	gene-VP_RS06160
NC_004603.1	1343580	4	-	unaware
NC_004603.1	1343680	300	+	gene-VP_RS06165
NC_004603.1	1348226	348	-	gene-VP_RS06175
NC_004603.1	1351761	2	-	gene-VP_RS06185
NC_004603.1	1352841	2	-	gene-VP_RS06190
NC_004603.1	1354929	22	-	gene-VP_RS06200
NC_004603.1	1355109	22	+	gene-VP_RS06205
NC_004603.1	1355142	12	+	gene-VP_RS06205
NC_004603.1	1356950	90	-	gene-VP_RS06210
NC_004603.1	1357084	619	+	gene-VP_RS06215
NC_004603.1	1358964	8359	+	gene-VP_RS06225
NC_004603.1	1359102	3963	+	gene-VP_RS06225
NC_004603.1	1359328	3955	+	gene-VP_RS06230
NC_004603.1	1360620	56	+	gene-VP_RS06235
NC_004603.1	1360621	21	+	gene-VP_RS06240
NC_004603.1	1362472	4	+	unaware
NC_004603.1	1362546	87	+	gene-VP_RS06245
NC_004603.1	1366409	4	-	unaware
NC_004603.1	1368051	6	+	gene-VP_RS06265
NC_004603.1	1368264	6	-	unaware
NC_004603.1	1369494	386	+	gene-VP_RS06275
NC_004603.1	1374055	1	-	gene-VP_RS06280
NC_004603.1	1374475	352	+	gene-VP_RS06285
NC_004603.1	1375792	115	-	gene-VP_RS06290
NC_004603.1	1375951	112	-	gene-VP_RS06290
NC_004603.1	1376037	26	+	gene-VP_RS06295
NC_004603.1	1378021	50	-	gene-VP_RS06300
NC_004603.1	1379043	511	-	gene-VP_RS06305
NC_004603.1	1380346	58	-	gene-VP_RS06310
NC_004603.1	1380531	211	-	gene-VP_RS06315
NC_004603.1	1381939	69	-	gene-VP_RS06320
NC_004603.1	1383506	130	-	gene-VP_RS06325
NC_004603.1	1384364	14	-	gene-VP_RS06330
NC_004603.1	1384932	52	+	gene-VP_RS06335
NC_004603.1	1390227	63	+	gene-VP_RS06360
NC_004603.1	1390385	76	+	gene-VP_RS06360
NC_004603.1	1391497	7	+	gene-VP_RS06365
NC_004603.1	1393926	230	-	gene-VP_RS06375
NC_004603.1	1394623	34	-	gene-VP_RS06380
NC_004603.1	1395903	8	-	gene-VP_RS06385
NC_004603.1	1395971	9	+	gene-VP_RS06390
NC_004603.1	1395978	1	+	gene-VP_RS06400
NC_004603.1	1397156	27	-	gene-VP_RS06395
NC_004603.1	1400172	5	-	unaware
NC_004603.1	1402793	27	+	gene-VP_RS06430
NC_004603.1	1405219	3	-	gene-VP_RS06435
NC_004603.1	1406535	2	-	gene-VP_RS06440
NC_004603.1	1408282	21	-	gene-VP_RS06450
NC_004603.1	1409406	1	+	gene-VP_RS06465
NC_004603.1	1410311	1	-	gene-VP_RS06455
NC_004603.1	1412390	10	+	gene-VP_RS06475
NC_004603.1	1413391	1	+	gene-VP_RS06485
NC_004603.1	1414433	5	+	gene-VP_RS06480
NC_004603.1	1414504	1	+	gene-VP_RS06485
NC_004603.1	1415865	4	+	gene-VP_RS06490
NC_004603.1	1418499	1	+	gene-VP_RS06505
NC_004603.1	1419438	20	-	gene-VP_RS06500
NC_004603.1	1425432	1	-	gene-VP_RS06515
NC_004603.1	1431307	154	-	gene-VP_RS06540
NC_004603.1	1432005	2	+	gene-VP_RS06550
NC_004603.1	1435257	31	+	gene-VP_RS06560
NC_004603.1	1436145	27	+	gene-VP_RS06565
NC_004603.1	1436148	2	+	gene-VP_RS06570
NC_004603.1	1440663	1	-	gene-VP_RS06590
NC_004603.1	1441236	1	-	gene-VP_RS06595
NC_004603.1	1443528	1	+	gene-VP_RS06615
NC_004603.1	1443692	1	+	gene-VP_RS06615
NC_004603.1	1444009	1	+	gene-VP_RS06620
NC_004603.1	1445774	29	-	unaware
NC_004603.1	1445791	3	+	gene-VP_RS06625
NC_004603.1	1448334	5	-	unaware
NC_004603.1	1452891	21	+	gene-VP_RS06650
NC_004603.1	1452892	12	+	gene-VP_RS06655
NC_004603.1	1455501	5	+	gene-VP_RS06670
NC_004603.1	1456190	14	+	gene-VP_RS06680
NC_004603.1	1457186	16	+	gene-VP_RS06685
NC_004603.1	1459988	43	+	gene-VP_RS06695
NC_004603.1	1462503	33	-	gene-VP_RS06700
NC_004603.1	1462765	164	+	gene-VP_RS06705
NC_004603.1	1464942	367	+	gene-VP_RS06720
NC_004603.1	1468440	13	-	gene-VP_RS06725
NC_004603.1	1468800	84	+	gene-VP_RS06730
NC_004603.1	1470824	1	-	gene-VP_RS06735
NC_004603.1	1483258	4	+	unaware
NC_004603.1	1483386	25	+	gene-VP_RS06745
NC_004603.1	1492893	2	-	gene-VP_RS06760
NC_004603.1	1493205	4	-	unaware
NC_004603.1	1495922	20	+	gene-VP_RS06770
NC_004603.1	1495943	1	+	gene-VP_RS06775
NC_004603.1	1496135	1	+	gene-VP_RS06775
NC_004603.1	1497081	6	+	unaware
NC_004603.1	1500946	1	+	gene-VP_RS06800
NC_004603.1	1510439	4	+	gene-VP_RS06830
NC_004603.1	1511200	4	-	unaware
NC_004603.1	1512092	18	-	gene-VP_RS06835
NC_004603.1	1512264	17	-	unaware
NC_004603.1	1516849	15	-	gene-VP_RS06845
NC_004603.1	1517250	4	+	gene-VP_RS06855
NC_004603.1	1519905	1	+	gene-VP_RS06870
NC_004603.1	1520320	1	+	gene-VP_RS06870
NC_004603.1	1521227	1	+	gene-VP_RS06875
NC_004603.1	1522085	1	+	gene-VP_RS06875
NC_004603.1	1523223	17	+	unaware
NC_004603.1	1525947	12	+	unaware
NC_004603.1	1526423	22	+	gene-VP_RS06895
NC_004603.1	1526947	26	+	gene-VP_RS06900
NC_004603.1	1526956	13	+	gene-VP_RS06905
NC_004603.1	1528124	29	+	gene-VP_RS06910
NC_004603.1	1528775	1	+	gene-VP_RS06920
NC_004603.1	1530163	7	-	gene-VP_RS06915
NC_004603.1	1530188	12	-	gene-VP_RS06915
NC_004603.1	1531941	129	+	gene-VP_RS06925
NC_004603.1	1533364	48	+	gene-VP_RS06930
NC_004603.1	1535682	197	-	gene-VP_RS06940
NC_004603.1	1537772	2	-	gene-VP_RS06945
NC_004603.1	1539357	1	-	gene-VP_RS06950
NC_004603.1	1540131	16	-	gene-VP_RS06955
NC_004603.1	1540163	12	-	gene-VP_RS06955
NC_004603.1	1541865	1	+	gene-VP_RS06970
NC_004603.1	1542903	74	-	gene-VP_RS06965
NC_004603.1	1542922	1	+	gene-VP_RS06970
NC_004603.1	1546308	6	-	gene-VP_RS06975
NC_004603.1	1548259	27	-	gene-VP_RS06980
NC_004603.1	1548304	29	-	gene-VP_RS06980
NC_004603.1	1548809	119	-	gene-VP_RS06985
NC_004603.1	1548895	11	+	gene-VP_RS06990
NC_004603.1	1548971	11	+	gene-VP_RS06990
NC_004603.1	1550603	12	+	gene-VP_RS06995
NC_004603.1	1551809	22	-	gene-VP_RS07000
NC_004603.1	1554285	31	+	gene-VP_RS07015
NC_004603.1	1554347	54	-	gene-VP_RS07010
NC_004603.1	1554398	26	+	gene-VP_RS07015
NC_004603.1	1556006	87	+	unaware
NC_004603.1	1556012	81	+	gene-VP_RS07020
NC_004603.1	1556182	5	-	unaware
NC_004603.1	1562007	24	-	gene-VP_RS07045
NC_004603.1	1562145	158	+	gene-VP_RS07050
NC_004603.1	1566241	656	+	gene-VP_RS07055
NC_004603.1	1567013	67	+	gene-VP_RS07060
NC_004603.1	1569354	17	+	unaware
NC_004603.1	1569649	35	+	gene-VP_RS07070
NC_004603.1	1570986	8	-	gene-VP_RS07075
NC_004603.1	1575834	1	-	gene-VP_RS07095
NC_004603.1	1580144	1	-	gene-VP_RS07110
NC_004603.1	1581090	2	-	gene-VP_RS07115
NC_004603.1	1582359	1	-	gene-VP_RS07120
NC_004603.1	1583087	1	-	gene-VP_RS07120
NC_004603.1	1588174	1	-	gene-VP_RS07140
NC_004603.1	1590773	4	-	gene-VP_RS07160
NC_004603.1	1592371	67	-	gene-VP_RS07165
NC_004603.1	1592432	14	+	unaware
NC_004603.1	1592460	32	+	gene-VP_RS07170
NC_004603.1	1592516	57	+	gene-VP_RS07170
NC_004603.1	1593585	4	-	gene-VP_RS07175
NC_004603.1	1594578	5	+	unaware
NC_004603.1	1594622	34	-	gene-VP_RS07180
NC_004603.1	1594799	70	+	gene-VP_RS07190
NC_004603.1	1596868	73	+	gene-VP_RS07195
NC_004603.1	1596872	3	+	gene-VP_RS07205
NC_004603.1	1598004	44	-	gene-VP_RS07200
NC_004603.1	1601707	4	+	gene-VP_RS07230
NC_004603.1	1603425	20	+	gene-VP_RS07240
NC_004603.1	1603447	11	-	gene-VP_RS07235
NC_004603.1	1604310	149	+	gene-VP_RS07245
NC_004603.1	1605804	21	-	gene-VP_RS07250
NC_004603.1	1607699	17	-	gene-VP_RS07255
NC_004603.1	1608211	38	-	gene-VP_RS07260
NC_004603.1	1610591	758	-	gene-VP_RS07275
NC_004603.1	1610760	13	+	gene-VP_RS07285
NC_004603.1	1610792	4	-	unaware
NC_004603.1	1614478	56	+	gene-VP_RS07290
NC_004603.1	1617361	112	-	gene-VP_RS07295
NC_004603.1	1617489	6	+	unaware
NC_004603.1	1617550	135	+	gene-VP_RS07305
NC_004603.1	1618851	125	+	gene-VP_RS07310
NC_004603.1	1618984	128	+	gene-VP_RS07310
NC_004603.1	1621216	172	+	gene-VP_RS07325
NC_004603.1	1630722	26	+	unaware
NC_004603.1	1630799	68	+	unaware
NC_004603.1	1631006	244	+	gene-VP_RS07350
NC_004603.1	1633544	1	+	gene-VP_RS07365
NC_004603.1	1634321	1	+	gene-VP_RS07365
NC_004603.1	1636069	23	-	gene-VP_RS07370
NC_004603.1	1636121	53	+	gene-VP_RS07375
NC_004603.1	1638131	332	-	gene-VP_RS07380
NC_004603.1	1638136	460	-	unaware
NC_004603.1	1639350	252	-	gene-VP_RS07385
NC_004603.1	1639500	182	-	gene-VP_RS07385
NC_004603.1	1641095	4	-	gene-VP_RS07395
NC_004603.1	1642186	221	-	gene-VP_RS07400
NC_004603.1	1642342	58	-	unaware
NC_004603.1	1642450	58	+	gene-VP_RS07405
NC_004603.1	1642451	34	+	gene-VP_RS07410
NC_004603.1	1643462	6	-	unaware
NC_004603.1	1644931	153	+	gene-VP_RS07420
NC_004603.1	1646986	92	-	gene-VP_RS07425
NC_004603.1	1647867	1346	-	gene-VP_RS07430
NC_004603.1	1648758	5	-	gene-VP_RS07435
NC_004603.1	1649144	64	-	unaware
NC_004603.1	1651254	2	-	gene-VP_RS07445
NC_004603.1	1653452	15	-	gene-VP_RS07460
NC_004603.1	1655055	12	+	gene-VP_RS07475
NC_004603.1	1655089	110	-	gene-VP_RS07470
NC_004603.1	1655605	19	+	gene-VP_RS07480
NC_004603.1	1657986	1	+	gene-VP_RS07500
NC_004603.1	1659138	47	-	gene-VP_RS07490
NC_004603.1	1659417	1	+	gene-VP_RS07505
NC_004603.1	1660531	1	+	gene-VP_RS07510
NC_004603.1	1661112	3	+	gene-VP_RS07515
NC_004603.1	1663158	1	+	gene-VP_RS07530
NC_004603.1	1663220	1	+	gene-VP_RS07530
NC_004603.1	1665524	40	+	gene-VP_RS07535
NC_004603.1	1665528	1	+	gene-VP_RS07545
NC_004603.1	1666583	1	+	gene-VP_RS07545
NC_004603.1	1667629	2	-	gene-VP_RS07540
NC_004603.1	1669724	345	-	gene-VP_RS07550
NC_004603.1	1670544	1	-	gene-VP_RS07560
NC_004603.1	1670630	1	-	gene-VP_RS07560
NC_004603.1	1679674	1	-	gene-VP_RS07630
NC_004603.1	1679800	1	-	gene-VP_RS07630
NC_004603.1	1679929	9	+	gene-VP_RS07640
NC_004603.1	1680887	1	-	gene-VP_RS07650
NC_004603.1	1680899	1	-	gene-VP_RS07650
NC_004603.1	1681647	113	-	gene-VP_RS07660
NC_004603.1	1681828	84	+	gene-VP_RS07665
NC_004603.1	1683526	1095	+	gene-VP_RS07670
NC_004603.1	1684436	579	-	gene-VP_RS07675
NC_004603.1	1686559	61	-	gene-VP_RS07680
NC_004603.1	1688318	38	-	gene-VP_RS07685
NC_004603.1	1688492	27	-	gene-VP_RS07685
NC_004603.1	1688544	34	-	gene-VP_RS07690
NC_004603.1	1690648	274	-	gene-VP_RS07695
NC_004603.1	1691726	134	-	gene-VP_RS07700
NC_004603.1	1692868	206	-	gene-VP_RS07705
NC_004603.1	1698069	66	-	gene-VP_RS07710
NC_004603.1	1698440	15	-	gene-VP_RS07715
NC_004603.1	1701150	92	-	gene-VP_RS07720
NC_004603.1	1704409	50	-	gene-VP_RS07730
NC_004603.1	1704872	990	-	gene-VP_RS07735
NC_004603.1	1705472	6	+	gene-VP_RS07745
NC_004603.1	1705503	15	-	gene-VP_RS07740
NC_004603.1	1706077	4	-	unaware
NC_004603.1	1706865	62	+	gene-VP_RS07750
NC_004603.1	1708338	29	+	gene-VP_RS07755
NC_004603.1	1711315	153	+	gene-VP_RS07760
NC_004603.1	1713912	295	-	gene-VP_RS07765
NC_004603.1	1713986	71	+	gene-VP_RS07770
NC_004603.1	1714197	27	-	unaware
NC_004603.1	1716308	138	+	gene-VP_RS07780
NC_004603.1	1718964	64	-	gene-VP_RS07790
NC_004603.1	1723927	7	+	unaware
NC_004603.1	1723979	322	+	gene-VP_RS07815
NC_004603.1	1725166	29	-	gene-VP_RS07820
NC_004603.1	1725506	189	+	gene-VP_RS07825
NC_004603.1	1726182	80	+	gene-VP_RS07835
NC_004603.1	1726205	11	-	gene-VP_RS07830
NC_004603.1	1727784	80	+	gene-VP_RS07840
NC_004603.1	1735185	1	+	gene-VP_RS07850
NC_004603.1	1736016	1	+	gene-VP_RS07850
NC_004603.1	1747884	14	-	gene-VP_RS07860
NC_004603.1	1747919	5	+	unaware
NC_004603.1	1748169	44	+	gene-VP_RS07870
NC_004603.1	1750309	431	+	gene-VP_RS07880
NC_004603.1	1754256	58	-	gene-VP_RS07890
NC_004603.1	1754343	77	+	gene-VP_RS07895
NC_004603.1	1756771	3	-	gene-VP_RS07900
NC_004603.1	1758895	1	-	gene-VP_RS07905
NC_004603.1	1759304	48	-	gene-VP_RS07910
NC_004603.1	1762631	1	-	gene-VP_RS07920
NC_004603.1	1765254	1	-	gene-VP_RS07925
NC_004603.1	1766647	4	-	gene-VP_RS07930
NC_004603.1	1768381	3	-	gene-VP_RS07940
NC_004603.1	1769021	30	-	gene-VP_RS07945
NC_004603.1	1769272	1	+	gene-VP_RS07955
NC_004603.1	1776118	149	-	gene-VP_RS07975
NC_004603.1	1777349	522	-	gene-VP_RS07980
NC_004603.1	1777653	64	-	gene-VP_RS07985
NC_004603.1	1779466	9	-	gene-VP_RS07990
NC_004603.1	1779728	84	-	unaware
NC_004603.1	1783155	5	-	gene-VP_RS08015
NC_004603.1	1784567	258	-	gene-VP_RS08030
NC_004603.1	1784720	95	+	gene-VP_RS08035
NC_004603.1	1786282	13	+	gene-VP_RS08045
NC_004603.1	1792626	25	-	unaware
NC_004603.1	1792715	8	+	gene-VP_RS08080
NC_004603.1	1792725	4	+	gene-VP_RS08085
NC_004603.1	1797004	40	-	gene-VP_RS08095
NC_004603.1	1797430	63	-	gene-VP_RS08100
NC_004603.1	1799124	41	-	gene-VP_RS08110
NC_004603.1	1800502	43	-	gene-VP_RS08115
NC_004603.1	1800600	53	-	gene-VP_RS08115
NC_004603.1	1800990	219	-	gene-VP_RS08120
NC_004603.1	1802543	7	-	gene-VP_RS08130
NC_004603.1	1803507	5	-	gene-VP_RS08135
NC_004603.1	1803758	5	-	gene-VP_RS08140
NC_004603.1	1804935	54	-	gene-VP_RS08155
NC_004603.1	1804986	15	-	gene-VP_RS08160
NC_004603.1	1808404	19	-	gene-VP_RS08170
NC_004603.1	1809632	247	-	gene-VP_RS08180
NC_004603.1	1811734	13	-	gene-VP_RS08190
NC_004603.1	1811751	7	-	unaware
NC_004603.1	1811975	62	+	gene-VP_RS08200
NC_004603.1	1814439	2	-	gene-VP_RS08205
NC_004603.1	1814535	2	+	gene-VP_RS08210
NC_004603.1	1816666	15	-	gene-VP_RS23565
NC_004603.1	1817105	5	-	unaware
NC_004603.1	1817128	64	+	gene-VP_RS08215
NC_004603.1	1818434	1	-	gene-VP_RS23570
NC_004603.1	1820163	143	-	gene-VP_RS08225
NC_004603.1	1822485	237	-	gene-VP_RS08235
NC_004603.1	1822517	26	-	unaware
NC_004603.1	1825590	4	+	unaware
NC_004603.1	1825609	153	+	gene-VP_RS08250
NC_004603.1	1825612	39	+	gene-VP_RS08255
NC_004603.1	1831217	49	+	gene-VP_RS08275
NC_004603.1	1834238	5	-	unaware
NC_004603.1	1834314	1	-	gene-VP_RS08285
NC_004603.1	1838182	56	-	gene-VP_RS08300
NC_004603.1	1840902	50	-	gene-VP_RS08310
NC_004603.1	1841322	1	+	gene-VP_RS08320
NC_004603.1	1843567	1	+	gene-VP_RS08330
NC_004603.1	1844862	1	+	gene-VP_RS08335
NC_004603.1	1845568	1	+	gene-VP_RS08340
NC_004603.1	1847020	1	+	gene-VP_RS08340
NC_004603.1	1847140	1	+	gene-VP_RS08345
NC_004603.1	1847845	1	+	gene-VP_RS08350
NC_004603.1	1849155	8	+	gene-VP_RS08360
NC_004603.1	1851494	198	+	gene-VP_RS08365
NC_004603.1	1853029	1	+	gene-VP_RS08370
NC_004603.1	1854099	38	+	gene-VP_RS08375
NC_004603.1	1855368	13	-	gene-VP_RS08380
NC_004603.1	1855569	66	-	gene-VP_RS23575
NC_004603.1	1855889	69	+	gene-VP_RS08385
NC_004603.1	1858968	6	+	unaware
NC_004603.1	1858968	23	-	gene-VP_RS08395
NC_004603.1	1859078	10	+	gene-VP_RS08400
NC_004603.1	1861866	3	-	gene-VP_RS08405
NC_004603.1	1862073	7	-	unaware
NC_004603.1	1862329	122	+	gene-VP_RS08410
NC_004603.1	1864382	11	-	gene-VP_RS08415
NC_004603.1	1864631	8	+	gene-VP_RS08420
NC_004603.1	1865260	1	+	gene-VP_RS08425
NC_004603.1	1866685	15	+	gene-VP_RS08430
NC_004603.1	1868873	1	+	gene-VP_RS08440
NC_004603.1	1870070	1	+	gene-VP_RS08445
NC_004603.1	1872445	1	+	gene-VP_RS08445
NC_004603.1	1875574	73	-	gene-VP_RS08455
NC_004603.1	1876078	5	-	gene-VP_RS08460
NC_004603.1	1876771	23	-	gene-VP_RS08465
NC_004603.1	1878290	75	-	gene-VP_RS08480
NC_004603.1	1878368	13	+	gene-VP_RS08485
NC_004603.1	1880206	9	-	gene-VP_RS08490
NC_004603.1	1880955	19	-	gene-VP_RS08495
NC_004603.1	1883448	16	-	gene-VP_RS08500
NC_004603.1	1883589	28	-	unaware
NC_004603.1	1885415	17	-	gene-VP_RS08505
NC_004603.1	1886711	3	-	gene-VP_RS08510
NC_004603.1	1888664	1	-	gene-VP_RS08515
NC_004603.1	1890885	1	-	gene-VP_RS08525
NC_004603.1	1895092	31	-	gene-VP_RS08545
NC_004603.1	1899674	10	-	gene-VP_RS08565
NC_004603.1	1899878	8	+	gene-VP_RS08575
NC_004603.1	1902294	1	-	gene-VP_RS08580
NC_004603.1	1904269	4	-	gene-VP_RS08595
NC_004603.1	1904844	1	-	gene-VP_RS08600
NC_004603.1	1905099	7	-	gene-VP_RS08605
NC_004603.1	1906230	1	-	gene-VP_RS08610
NC_004603.1	1906399	5	-	gene-VP_RS08615
NC_004603.1	1906452	4	-	gene-VP_RS08615
NC_004603.1	1907312	1	-	gene-VP_RS08620
NC_004603.1	1907728	5	-	gene-VP_RS08630
NC_004603.1	1908352	3	-	gene-VP_RS08640
NC_004603.1	1908667	1	-	gene-VP_RS08640
NC_004603.1	1910328	31	-	gene-VP_RS08650
NC_004603.1	1912225	32	-	unaware
NC_004603.1	1912975	1	-	gene-VP_RS08670
NC_004603.1	1913067	1	-	gene-VP_RS08670
NC_004603.1	1914268	1	-	gene-VP_RS08680
NC_004603.1	1914674	3	-	gene-VP_RS08685
NC_004603.1	1914677	6	-	gene-VP_RS08690
NC_004603.1	1915160	6	-	gene-VP_RS08695
NC_004603.1	1915749	1	-	gene-VP_RS08700
NC_004603.1	1915780	1	-	gene-VP_RS08700
NC_004603.1	1915902	2	-	gene-VP_RS08705
NC_004603.1	1916557	6	-	gene-VP_RS08710
NC_004603.1	1917992	4	+	unaware
NC_004603.1	1918657	26	-	gene-VP_RS08720
NC_004603.1	1919868	4	-	gene-VP_RS08730
NC_004603.1	1919890	15	-	gene-VP_RS08735
NC_004603.1	1920917	2	-	gene-VP_RS08750
NC_004603.1	1921166	4	-	gene-VP_RS08755
NC_004603.1	1921896	4	-	gene-VP_RS08765
NC_004603.1	1922493	2	-	gene-VP_RS08770
NC_004603.1	1923494	20	-	gene-VP_RS08780
NC_004603.1	1923508	105	-	gene-VP_RS08785
NC_004603.1	1923794	1	-	gene-VP_RS08790
NC_004603.1	1923877	1	-	gene-VP_RS08790
NC_004603.1	1924766	7	-	unaware
NC_004603.1	1924954	1	-	gene-VP_RS08795
NC_004603.1	1925213	1	-	gene-VP_RS08800
NC_004603.1	1925404	1	-	gene-VP_RS08800
NC_004603.1	1927518	10	-	gene-VP_RS23585
NC_004603.1	1928272	2	-	gene-VP_RS08835
NC_004603.1	1928475	2	-	gene-VP_RS08840
NC_004603.1	1928655	9	+	gene-VP_RS08855
NC_004603.1	1928762	1	-	gene-VP_RS08845
NC_004603.1	1928775	1	-	gene-VP_RS08845
NC_004603.1	1929513	1	-	gene-VP_RS08860
NC_004603.1	1929542	1	-	gene-VP_RS08860
NC_004603.1	1929763	1	-	gene-VP_RS08865
NC_004603.1	1930331	2	-	gene-VP_RS08875
NC_004603.1	1930401	4	-	gene-VP_RS08875
NC_004603.1	1930494	12	-	gene-VP_RS08880
NC_004603.1	1931730	4	+	unaware
NC_004603.1	1931985	8	-	gene-VP_RS08900
NC_004603.1	1932609	4	-	gene-VP_RS08905
NC_004603.1	1932710	9	-	gene-VP_RS08905
NC_004603.1	1933605	1	-	gene-VP_RS08910
NC_004603.1	1933875	7	-	gene-VP_RS08915
NC_004603.1	1935502	45	+	gene-VP_RS08945
NC_004603.1	1935643	4	-	gene-VP_RS08930
NC_004603.1	1936252	1	-	gene-VP_RS08950
NC_004603.1	1936334	1	-	gene-VP_RS08950
NC_004603.1	1937128	1	-	gene-VP_RS08955
NC_004603.1	1938027	2	-	gene-VP_RS08960
NC_004603.1	1938104	4	-	gene-VP_RS08965
NC_004603.1	1939447	6	-	gene-VP_RS08975
NC_004603.1	1939881	1	-	gene-VP_RS08980
NC_004603.1	1940454	1	-	gene-VP_RS08990
NC_004603.1	1940861	4	+	unaware
NC_004603.1	1941272	188	-	gene-VP_RS09000
NC_004603.1	1941741	1	-	gene-VP_RS09005
NC_004603.1	1942032	2	-	gene-VP_RS09010
NC_004603.1	1942684	13	-	gene-VP_RS09020
NC_004603.1	1943409	17	+	unaware
NC_004603.1	1945027	11	-	gene-VP_RS09045
NC_004603.1	1945322	2	-	gene-VP_RS09050
NC_004603.1	1946062	3	-	gene-VP_RS09055
NC_004603.1	1947473	9	-	gene-VP_RS09075
NC_004603.1	1948019	22	-	gene-VP_RS09080
NC_004603.1	1948126	11	-	gene-VP_RS09080
NC_004603.1	1948294	6	+	unaware
NC_004603.1	1949814	42	-	gene-VP_RS09090
NC_004603.1	1949857	41	-	gene-VP_RS09090
NC_004603.1	1952560	59	-	gene-VP_RS09105
NC_004603.1	1955114	88	-	gene-VP_RS09115
NC_004603.1	1955506	176	-	gene-VP_RS09120
NC_004603.1	1957314	233	-	gene-VP_RS09125
NC_004603.1	1957319	291	-	unaware
NC_004603.1	1957358	71	+	gene-VP_RS09130
NC_004603.1	1961169	5	-	gene-VP_RS09140
NC_004603.1	1961422	10	+	gene-VP_RS09145
NC_004603.1	1962296	6	+	unaware
NC_004603.1	1962346	511	+	gene-VP_RS09150
NC_004603.1	1965387	6	+	gene-VP_RS09160
NC_004603.1	1967165	118	+	gene-VP_RS09165
NC_004603.1	1968375	238	-	gene-VP_RS09170
NC_004603.1	1969302	34	-	gene-VP_RS09175
NC_004603.1	1969613	6	+	unaware
NC_004603.1	1969650	33	+	unaware
NC_004603.1	1970543	1	-	gene-VP_RS09180
NC_004603.1	1970900	16	-	unaware
NC_004603.1	1971255	36	+	gene-VP_RS09190
NC_004603.1	1973593	11	-	unaware
NC_004603.1	1974484	27	+	gene-VP_RS23595
NC_004603.1	1974522	5	-	unaware
NC_004603.1	1975162	18	-	gene-VP_RS09195
NC_004603.1	1976116	42	-	unaware
NC_004603.1	1976378	3	+	gene-VP_RS09200
NC_004603.1	1978091	1463	+	gene-VP_RS09205
NC_004603.1	1979939	2	-	gene-VP_RS09210
NC_004603.1	1981427	8	-	gene-VP_RS09215
NC_004603.1	1981562	2341	+	gene-VP_RS09225
NC_004603.1	1982673	619	+	gene-VP_RS09230
NC_004603.1	1984668	74	-	gene-VP_RS09235
NC_004603.1	1984800	18	+	gene-VP_RS09240
NC_004603.1	1986320	5	+	gene-VP_RS09245
NC_004603.1	1989447	466	-	gene-VP_RS09250
NC_004603.1	1991595	83	+	gene-VP_RS09260
NC_004603.1	1994148	4	-	gene-VP_RS09270
NC_004603.1	1997328	1	-	gene-VP_RS09285
NC_004603.1	1997338	4	+	unaware
NC_004603.1	1997691	79	+	unaware
NC_004603.1	1997693	34	+	gene-VP_RS09295
NC_004603.1	1998199	34	-	gene-VP_RS09290
NC_004603.1	1999803	151	-	gene-VP_RS09300
NC_004603.1	2000449	23	-	gene-VP_RS09305
NC_004603.1	2000470	17	-	gene-VP_RS09305
NC_004603.1	2002187	5	-	unaware
NC_004603.1	2007198	4	-	gene-VP_RS09330
NC_004603.1	2008102	37	-	gene-VP_RS09335
NC_004603.1	2008439	126	-	gene-VP_RS23600
NC_004603.1	2009127	3	-	gene-VP_RS09340
NC_004603.1	2013064	1	-	gene-VP_RS09360
NC_004603.1	2013087	1	-	gene-VP_RS09360
NC_004603.1	2013728	8	-	gene-VP_RS09365
NC_004603.1	2013991	7	+	gene-VP_RS09370
NC_004603.1	2016812	8	-	gene-VP_RS09380
NC_004603.1	2019601	562	-	gene-VP_RS09385
NC_004603.1	2019806	12	-	unaware
NC_004603.1	2019840	180	+	gene-VP_RS09390
NC_004603.1	2020371	4	-	unaware
NC_004603.1	2020936	512	+	gene-VP_RS09395
NC_004603.1	2026313	435	+	gene-VP_RS09415
NC_004603.1	2026445	41	-	gene-VP_RS09410
NC_004603.1	2026454	139	-	unaware
NC_004603.1	2027415	55	+	gene-VP_RS09420
NC_004603.1	2030681	125	-	gene-VP_RS09430
NC_004603.1	2033870	467	-	unaware
NC_004603.1	2034281	3	-	gene-VP_RS09440
NC_004603.1	2034498	3	-	gene-VP_RS09445
NC_004603.1	2034568	4	-	gene-VP_RS09450
NC_004603.1	2034693	63	-	gene-VP_RS09455
NC_004603.1	2035601	121	-	gene-VP_RS09460
NC_004603.1	2038298	9	+	unaware
NC_004603.1	2038299	981	-	gene-VP_RS09470
NC_004603.1	2038304	1352	-	unaware
NC_004603.1	2038588	58	+	gene-VP_RS09475
NC_004603.1	2041767	90	-	gene-VP_RS09480
NC_004603.1	2041899	472	+	gene-VP_RS09490
NC_004603.1	2041948	5	-	unaware
NC_004603.1	2043984	415	-	gene-VP_RS09495
NC_004603.1	2044189	69	+	gene-VP_RS09500
NC_004603.1	2044363	1	+	gene-VP_RS09515
NC_004603.1	2045912	75	-	gene-VP_RS09505
NC_004603.1	2046722	21	-	gene-VP_RS09510
NC_004603.1	2047017	22	+	gene-VP_RS09530
NC_004603.1	2049872	19	+	gene-VP_RS09535
NC_004603.1	2050771	7	-	unaware
NC_004603.1	2053876	17	+	gene-VP_RS09550
NC_004603.1	2056724	66	+	gene-VP_RS09560
NC_004603.1	2058178	89	+	gene-VP_RS09565
NC_004603.1	2062471	82	+	gene-VP_RS09580
NC_004603.1	2063088	114	+	gene-VP_RS09590
NC_004603.1	2063693	96	+	gene-VP_RS09595
NC_004603.1	2067165	9	+	gene-VP_RS09605
NC_004603.1	2068456	21	-	gene-VP_RS09610
NC_004603.1	2069074	5	+	unaware
NC_004603.1	2069500	100	-	gene-VP_RS09615
NC_004603.1	2070771	5	-	unaware
NC_004603.1	2072266	2	-	gene-VP_RS09620
NC_004603.1	2072350	7	+	unaware
NC_004603.1	2072519	85	+	gene-VP_RS09625
NC_004603.1	2077130	19	-	gene-VP_RS09630
NC_004603.1	2077587	35	+	gene-VP_RS09640
NC_004603.1	2080969	17	-	gene-VP_RS09645
NC_004603.1	2081194	12	+	gene-VP_RS09650
NC_004603.1	2082752	14	-	gene-VP_RS09655
NC_004603.1	2083739	6	-	gene-VP_RS09660
NC_004603.1	2088188	4	-	gene-VP_RS09680
NC_004603.1	2089309	14	-	gene-VP_RS09685
NC_004603.1	2089371	6	+	gene-VP_RS09690
NC_004603.1	2095719	97	-	gene-VP_RS09715
NC_004603.1	2097834	2	-	gene-VP_RS09730
NC_004603.1	2098534	2	+	gene-VP_RS09740
NC_004603.1	2102396	40	-	gene-VP_RS09755
NC_004603.1	2102484	7	+	unaware
NC_004603.1	2102503	23	+	gene-VP_RS09760
NC_004603.1	2104289	15	-	gene-VP_RS09765
NC_004603.1	2105928	9	-	gene-VP_RS09770
NC_004603.1	2106058	22	+	gene-VP_RS09780
NC_004603.1	2111202	68	+	gene-VP_RS09790
NC_004603.1	2111203	47	+	gene-VP_RS09795
NC_004603.1	2112840	7	-	unaware
NC_004603.1	2113104	82	+	gene-VP_RS09800
NC_004603.1	2114365	75	+	gene-VP_RS09805
NC_004603.1	2116119	119	+	gene-VP_RS09810
NC_004603.1	2118624	4	+	unaware
NC_004603.1	2118873	4	-	unaware
NC_004603.1	2120023	7	+	unaware
NC_004603.1	2121089	5	-	gene-VP_RS09830
NC_004603.1	2121517	79	+	gene-VP_RS09835
NC_004603.1	2123905	7	-	gene-VP_RS09840
NC_004603.1	2124898	28	-	gene-VP_RS09845
NC_004603.1	2124938	27	-	gene-VP_RS09845
NC_004603.1	2126236	15	-	gene-VP_RS09850
NC_004603.1	2126483	304	-	gene-VP_RS09855
NC_004603.1	2127001	66	-	gene-VP_RS09860
NC_004603.1	2129031	2564	-	gene-VP_RS09865
NC_004603.1	2129135	594	-	unaware
NC_004603.1	2129671	481	-	gene-VP_RS09870
NC_004603.1	2131060	13	+	unaware
NC_004603.1	2131078	109	-	gene-VP_RS09875
NC_004603.1	2131107	83	+	gene-VP_RS09880
NC_004603.1	2132063	17	+	gene-VP_RS09890
NC_004603.1	2138381	32	-	gene-VP_RS09900
NC_004603.1	2138400	59	-	gene-VP_RS09900
NC_004603.1	2138410	183	-	unaware
NC_004603.1	2139162	9	+	unaware
NC_004603.1	2139788	65	-	gene-VP_RS09905
NC_004603.1	2139927	47	+	gene-VP_RS09910
NC_004603.1	2140551	25	-	unaware
NC_004603.1	2142948	3	-	gene-VP_RS09915
NC_004603.1	2142976	6	-	gene-VP_RS09915
NC_004603.1	2142987	45	-	gene-VP_RS09920
NC_004603.1	2143093	61	+	gene-VP_RS09925
NC_004603.1	2143956	3	+	gene-VP_RS09930
NC_004603.1	2145363	3	+	gene-VP_RS09935
NC_004603.1	2146218	8	-	gene-VP_RS09940
NC_004603.1	2147858	5	+	unaware
NC_004603.1	2148029	1164	-	gene-VP_RS09945
NC_004603.1	2150835	11	-	gene-VP_RS09960
NC_004603.1	2152605	31	-	gene-VP_RS09970
NC_004603.1	2154018	160	-	gene-VP_RS09975
NC_004603.1	2154138	74	-	gene-VP_RS09975
NC_004603.1	2154307	3909	-	gene-VP_RS09980
NC_004603.1	2155345	47	-	gene-VP_RS09985
NC_004603.1	2156257	417	-	gene-VP_RS09990
NC_004603.1	2157362	181	-	gene-VP_RS09995
NC_004603.1	2158435	27	-	gene-VP_RS10000
NC_004603.1	2158650	611	-	gene-VP_RS10005
NC_004603.1	2159086	3919	-	unaware
NC_004603.1	2159148	42	+	gene-VP_RS10015
NC_004603.1	2159177	609	-	gene-VP_RS10010
NC_004603.1	2160784	264	-	unaware
NC_004603.1	2160910	1	-	gene-VP_RS10020
NC_004603.1	2161085	553	+	gene-VP_RS10025
NC_004603.1	2164686	27	+	gene-VP_RS10030
NC_004603.1	2166933	37	-	gene-VP_RS10035
NC_004603.1	2166970	38	+	gene-VP_RS10040
NC_004603.1	2169903	87	-	gene-VP_RS10045
NC_004603.1	2170649	346	-	gene-VP_RS10050
NC_004603.1	2171868	47	-	gene-VP_RS10055
NC_004603.1	2171870	5	+	unaware
NC_004603.1	2171988	636	+	gene-VP_RS10060
NC_004603.1	2176092	186	-	gene-VP_RS10070
NC_004603.1	2176407	487	+	gene-VP_RS10075
NC_004603.1	2176487	377	+	gene-VP_RS10075
NC_004603.1	2178325	59	+	gene-VP_RS10080
NC_004603.1	2179619	109	-	gene-VP_RS10085
NC_004603.1	2179731	38	+	gene-VP_RS10090
NC_004603.1	2182365	29	-	gene-VP_RS10095
NC_004603.1	2184252	66	-	gene-VP_RS10100
NC_004603.1	2187375	2	-	gene-VP_RS10115
NC_004603.1	2187401	4	-	gene-VP_RS10115
NC_004603.1	2188216	797	+	gene-VP_RS10125
NC_004603.1	2188224	58	-	gene-VP_RS10120
NC_004603.1	2188776	4	-	unaware
NC_004603.1	2189706	385	+	gene-VP_RS10130
NC_004603.1	2193313	5	-	gene-VP_RS10135
NC_004603.1	2195080	5	-	gene-VP_RS10145
NC_004603.1	2196509	24	-	gene-VP_RS10150
NC_004603.1	2199212	31	-	gene-VP_RS10165
NC_004603.1	2201041	157	-	gene-VP_RS10170
NC_004603.1	2201231	141	-	unaware
NC_004603.1	2202108	3	-	gene-VP_RS10175
NC_004603.1	2203286	57	-	gene-VP_RS10190
NC_004603.1	2204280	6	+	unaware
NC_004603.1	2204428	48	-	gene-VP_RS10195
NC_004603.1	2204459	32	+	gene-VP_RS10200
NC_004603.1	2204559	43	+	gene-VP_RS10200
NC_004603.1	2207325	79	-	gene-VP_RS10210
NC_004603.1	2209672	55	-	gene-VP_RS10215
NC_004603.1	2209721	12	-	unaware
NC_004603.1	2209819	2	+	gene-VP_RS10220
NC_004603.1	2210201	5	+	gene-VP_RS10220
NC_004603.1	2210595	258	+	gene-VP_RS10230
NC_004603.1	2216803	68	+	gene-VP_RS10255
NC_004603.1	2217480	225	+	gene-VP_RS10260
NC_004603.1	2219679	125	-	gene-VP_RS10270
NC_004603.1	2219962	161	+	gene-VP_RS10275
NC_004603.1	2219964	99	+	gene-VP_RS10280
NC_004603.1	2222729	41	-	gene-VP_RS10285
NC_004603.1	2223141	514	-	gene-VP_RS10290
NC_004603.1	2223204	159	+	unaware
NC_004603.1	2223299	4169	+	gene-VP_RS10295
NC_004603.1	2223354	5	+	gene-VP_RS10300
NC_004603.1	2224163	11	+	gene-VP_RS10305
NC_004603.1	2228432	1100	-	gene-VP_RS10310
NC_004603.1	2228754	10	-	unaware
NC_004603.1	2229011	483	+	gene-VP_RS10315
NC_004603.1	2229014	143	+	gene-VP_RS10320
NC_004603.1	2231937	253	-	gene-VP_RS10325
NC_004603.1	2232307	46	+	gene-VP_RS10330
NC_004603.1	2235109	29	-	gene-VP_RS10335
NC_004603.1	2236448	10	-	gene-VP_RS10340
NC_004603.1	2237378	10	+	unaware
NC_004603.1	2237567	76	-	gene-VP_RS10345
NC_004603.1	2237607	407	+	gene-VP_RS10355
NC_004603.1	2239326	2	+	gene-VP_RS10360
NC_004603.1	2239842	7	+	gene-VP_RS10365
NC_004603.1	2242105	13	-	unaware
NC_004603.1	2242179	95	+	gene-VP_RS10380
NC_004603.1	2245455	3	+	gene-VP_RS10390
NC_004603.1	2246205	1	+	gene-VP_RS10395
NC_004603.1	2251315	89	+	gene-VP_RS10410
NC_004603.1	2253392	5	-	unaware
NC_004603.1	2254352	4	-	unaware
NC_004603.1	2255304	7	-	unaware
NC_004603.1	2256184	9	-	gene-VP_RS10420
NC_004603.1	2256286	9	-	gene-VP_RS10420
NC_004603.1	2257582	27	-	gene-VP_RS10425
NC_004603.1	2257820	38	+	gene-VP_RS10435
NC_004603.1	2260885	43	-	gene-VP_RS10440
NC_004603.1	2261553	58	-	gene-VP_RS10445
NC_004603.1	2263870	40	+	gene-VP_RS10455
NC_004603.1	2265936	346	+	gene-VP_RS10460
NC_004603.1	2267270	32	+	gene-VP_RS10470
NC_004603.1	2267355	14	-	gene-VP_RS10465
NC_004603.1	2268876	118	+	unaware
NC_004603.1	2268903	28	-	gene-VP_RS10475
NC_004603.1	2269050	19	-	unaware
NC_004603.1	2269054	4792	+	gene-VP_RS10480
NC_004603.1	2273515	135	+	gene-VP_RS10500
NC_004603.1	2275469	38	+	gene-VP_RS10505
NC_004603.1	2278088	86	+	gene-VP_RS10515
NC_004603.1	2278547	434	+	gene-VP_RS10525
NC_004603.1	2278874	473	+	gene-VP_RS10525
NC_004603.1	2281096	15	-	gene-VP_RS10530
NC_004603.1	2281728	134	-	gene-VP_RS10535
NC_004603.1	2282256	46	+	gene-VP_RS10545
NC_004603.1	2283313	31	-	gene-VP_RS10550
NC_004603.1	2284900	3	-	gene-VP_RS10555
NC_004603.1	2284956	9	-	gene-VP_RS10560
NC_004603.1	2285140	6	+	gene-VP_RS10565
NC_004603.1	2286667	10	+	gene-VP_RS10570
NC_004603.1	2288085	3	-	gene-VP_RS10575
NC_004603.1	2288465	241	-	gene-VP_RS10580
NC_004603.1	2291314	266	-	gene-VP_RS10590
NC_004603.1	2291833	21	-	gene-VP_RS10595
NC_004603.1	2291957	5	-	unaware
NC_004603.1	2293333	8	-	gene-VP_RS10600
NC_004603.1	2293435	78	+	gene-VP_RS10605
NC_004603.1	2296013	29	-	gene-VP_RS10610
NC_004603.1	2296510	97	-	gene-VP_RS10615
NC_004603.1	2298471	134	-	gene-VP_RS10625
NC_004603.1	2299465	831	-	gene-VP_RS10630
NC_004603.1	2299566	64	-	unaware
NC_004603.1	2300418	57	-	gene-VP_RS10635
NC_004603.1	2304657	80	-	gene-VP_RS10640
NC_004603.1	2306108	39	-	gene-VP_RS10645
NC_004603.1	2307015	159	-	gene-VP_RS10650
NC_004603.1	2308600	1091	-	gene-VP_RS10655
NC_004603.1	2308678	62	+	gene-VP_RS10660
NC_004603.1	2308771	19	-	unaware
NC_004603.1	2311379	74	-	gene-VP_RS10665
NC_004603.1	2312068	83	-	gene-VP_RS10670
NC_004603.1	2312069	92	-	unaware
NC_004603.1	2312469	56	-	gene-VP_RS10675
NC_004603.1	2312619	231	+	gene-VP_RS10680
NC_004603.1	2314615	101	-	gene-VP_RS10685
NC_004603.1	2315708	97	+	gene-VP_RS10695
NC_004603.1	2315801	143	-	gene-VP_RS10690
NC_004603.1	2316960	52	-	gene-VP_RS10700
NC_004603.1	2316982	23	+	gene-VP_RS10705
NC_004603.1	2317417	12	-	unaware
NC_004603.1	2320160	40	+	gene-VP_RS10710
NC_004603.1	2324035	9	-	gene-VP_RS10720
NC_004603.1	2324289	6	+	unaware
NC_004603.1	2324469	11	+	gene-VP_RS10725
NC_004603.1	2326074	5	-	unaware
NC_004603.1	2326181	398	+	gene-VP_RS10735
NC_004603.1	2327770	3	+	gene-VP_RS10740
NC_004603.1	2329988	34	-	gene-VP_RS10745
NC_004603.1	2330094	9	-	unaware
NC_004603.1	2330672	7	+	unaware
NC_004603.1	2332276	21	-	gene-VP_RS10755
NC_004603.1	2335054	27	-	gene-VP_RS10770
NC_004603.1	2335479	5	+	unaware
NC_004603.1	2335484	13	-	gene-VP_RS10775
NC_004603.1	2335954	57	-	gene-VP_RS10780
NC_004603.1	2337309	56	-	gene-VP_RS10790
NC_004603.1	2338523	180	-	gene-VP_RS10800
NC_004603.1	2340547	21	-	gene-VP_RS10810
NC_004603.1	2340643	18	-	gene-VP_RS10810
NC_004603.1	2341579	21	-	gene-VP_RS10815
NC_004603.1	2343910	44	-	gene-VP_RS10820
NC_004603.1	2345238	551	-	gene-VP_RS10830
NC_004603.1	2345828	16	-	gene-VP_RS10835
NC_004603.1	2345990	24	-	gene-VP_RS10835
NC_004603.1	2348469	48	-	gene-VP_RS10845
NC_004603.1	2350441	80	-	gene-VP_RS10850
NC_004603.1	2352682	18	-	gene-VP_RS10860
NC_004603.1	2354598	211	-	gene-VP_RS10880
NC_004603.1	2355595	68	-	gene-VP_RS10885
NC_004603.1	2355862	97	-	gene-VP_RS10885
NC_004603.1	2356173	125	-	gene-VP_RS10890
NC_004603.1	2358133	95	-	gene-VP_RS10895
NC_004603.1	2358755	13	-	gene-VP_RS10900
NC_004603.1	2360286	15	-	gene-VP_RS10905
NC_004603.1	2360879	44	-	gene-VP_RS10910
NC_004603.1	2364030	108	-	gene-VP_RS10925
NC_004603.1	2365644	20	-	gene-VP_RS10930
NC_004603.1	2366640	63	-	gene-VP_RS10935
NC_004603.1	2368385	380	-	gene-VP_RS10940
NC_004603.1	2369117	113	-	gene-VP_RS10945
NC_004603.1	2369123	119	-	unaware
NC_004603.1	2369414	15	-	gene-VP_RS10950
NC_004603.1	2371584	26	-	gene-VP_RS10955
NC_004603.1	2371646	192	-	unaware
NC_004603.1	2373008	125	-	gene-VP_RS10965
NC_004603.1	2374429	87	-	gene-VP_RS10970
NC_004603.1	2375786	7	-	gene-VP_RS10975
NC_004603.1	2376861	189	-	gene-VP_RS10980
NC_004603.1	2376959	214	-	gene-VP_RS10980
NC_004603.1	2377374	59	-	gene-VP_RS10985
NC_004603.1	2377475	52	+	gene-VP_RS10995
NC_004603.1	2378517	10	-	gene-VP_RS11000
NC_004603.1	2378739	61	+	gene-VP_RS11010
NC_004603.1	2382430	22	-	gene-VP_RS11025
NC_004603.1	2383347	147	-	gene-VP_RS11030
NC_004603.1	2383616	31	-	unaware
NC_004603.1	2383776	7	-	unaware
NC_004603.1	2383913	69	+	gene-VP_RS11035
NC_004603.1	2384406	137	+	gene-VP_RS11040
NC_004603.1	2386175	17	-	gene-VP_RS11045
NC_004603.1	2386412	8	+	unaware
NC_004603.1	2386416	100	-	gene-VP_RS11050
NC_004603.1	2386446	46	+	gene-VP_RS11055
NC_004603.1	2386560	65	+	gene-VP_RS11055
NC_004603.1	2387943	389	+	gene-VP_RS11065
NC_004603.1	2388031	99	+	gene-VP_RS11070
NC_004603.1	2390830	92	-	gene-VP_RS11075
NC_004603.1	2391214	46	+	gene-VP_RS11080
NC_004603.1	2393258	596	-	gene-VP_RS11085
NC_004603.1	2393377	155	+	gene-VP_RS11090
NC_004603.1	2394560	20	+	gene-VP_RS11095
NC_004603.1	2396304	39	-	gene-VP_RS11100
NC_004603.1	2396861	140	-	gene-VP_RS11105
NC_004603.1	2399784	24	+	gene-VP_RS11115
NC_004603.1	2403653	60	+	gene-VP_RS11130
NC_004603.1	2403653	65	-	gene-VP_RS11125
NC_004603.1	2404692	5	+	unaware
NC_004603.1	2404733	120	+	gene-VP_RS11140
NC_004603.1	2404937	54	-	gene-VP_RS11135
NC_004603.1	2405171	5	-	unaware
NC_004603.1	2405754	108	+	gene-VP_RS11145
NC_004603.1	2409121	8	-	gene-VP_RS11155
NC_004603.1	2409533	312	-	gene-VP_RS11160
NC_004603.1	2410049	48	-	gene-VP_RS11165
NC_004603.1	2411425	61	-	gene-VP_RS11170
NC_004603.1	2412466	193	-	gene-VP_RS11175
NC_004603.1	2412526	224	-	gene-VP_RS11175
NC_004603.1	2412737	178	-	unaware
NC_004603.1	2415971	43	-	gene-VP_RS11180
NC_004603.1	2417824	115	-	unaware
NC_004603.1	2417842	22	-	unaware
NC_004603.1	2419275	197	-	gene-VP_RS11195
NC_004603.1	2420431	62	-	gene-VP_RS11200
NC_004603.1	2420485	43	-	gene-VP_RS11200
NC_004603.1	2420982	122	-	gene-VP_RS11205
NC_004603.1	2421070	117	-	gene-VP_RS11205
NC_004603.1	2423364	68	-	gene-VP_RS11210
NC_004603.1	2424739	68	-	gene-VP_RS11215
NC_004603.1	2425969	25	-	gene-VP_RS11220
NC_004603.1	2427611	82	-	gene-VP_RS11230
NC_004603.1	2428406	217	-	gene-VP_RS11235
NC_004603.1	2429090	263	-	gene-VP_RS11240
NC_004603.1	2430118	400	-	gene-VP_RS11245
NC_004603.1	2431072	795	-	gene-VP_RS11250
NC_004603.1	2431098	2347	-	unaware
NC_004603.1	2431155	5	-	unaware
NC_004603.1	2431282	365	+	gene-VP_RS11255
NC_004603.1	2432268	117	+	gene-VP_RS11260
NC_004603.1	2435050	82	+	gene-VP_RS11265
NC_004603.1	2436414	8	-	gene-VP_RS11270
NC_004603.1	2436421	18	+	gene-VP_RS11280
NC_004603.1	2436645	38	-	gene-VP_RS11275
NC_004603.1	2436682	26	+	gene-VP_RS11280
NC_004603.1	2438610	15	-	gene-VP_RS11290
NC_004603.1	2439134	2674	-	unaware
NC_004603.1	2439381	37	+	gene-VP_RS11300
NC_004603.1	2441890	10	-	gene-VP_RS11305
NC_004603.1	2441936	5	-	unaware
NC_004603.1	2442561	1	-	gene-VP_RS11310
NC_004603.1	2442612	1	-	gene-VP_RS11310
NC_004603.1	2442755	3	-	gene-VP_RS11315
NC_004603.1	2442839	17	+	gene-VP_RS11320
NC_004603.1	2443585	776	+	gene-VP_RS11325
NC_004603.1	2445529	166	+	gene-VP_RS11340
NC_004603.1	2446300	70	+	gene-VP_RS11340
NC_004603.1	2446307	1	+	gene-VP_RS11350
NC_004603.1	2448188	10	-	gene-VP_RS11345
NC_004603.1	2452006	44	-	gene-VP_RS11355
NC_004603.1	2452561	18	-	gene-VP_RS11360
NC_004603.1	2452584	22	+	gene-VP_RS11365
NC_004603.1	2453607	4	-	unaware
NC_004603.1	2455119	5	+	unaware
NC_004603.1	2455612	33	-	gene-VP_RS11370
NC_004603.1	2455969	6	-	gene-VP_RS11375
NC_004603.1	2457411	219	-	gene-VP_RS11385
NC_004603.1	2459512	60	-	gene-VP_RS11395
NC_004603.1	2459622	42	-	gene-VP_RS11395
NC_004603.1	2460135	31	-	gene-VP_RS11400
NC_004603.1	2460208	27	-	gene-VP_RS11400
NC_004603.1	2460882	49	-	gene-VP_RS11405
NC_004603.1	2462171	49	-	gene-VP_RS11410
NC_004603.1	2463549	1153	-	gene-VP_RS11415
NC_004603.1	2464207	268	-	gene-VP_RS11420
NC_004603.1	2464328	22	-	unaware
NC_004603.1	2464432	121	+	gene-VP_RS11425
NC_004603.1	2465565	174	+	gene-VP_RS11435
NC_004603.1	2465831	10	-	unaware
NC_004603.1	2469739	2	-	gene-VP_RS11450
NC_004603.1	2471121	3	-	gene-VP_RS11465
NC_004603.1	2471192	2988	+	gene-VP_RS11470
[truncated: 2,086 more rows]
